# Supplementary material for: Detection bias in microarray and sequencing transcriptomic analysis identified by housekeeping genes
Source: Data Brief. 2015 Nov 27;6:121–3. doi: 10.1016/j.dib.2015.11.045 (PMC4706559; doi:10.1016/j.dib.2015.11.045)
Supplement: Supplementary file 1 — Supplementary material [file mmc1.zip]

Archive with 3 entries (3 files):
- Supplementary Table 3.xlsx
- Supplementary Table 1.xlsx
- Supplementary Table 2.xlsx
