# Supplementary material for: Detection bias in microarray and sequencing transcriptomic analysis identified by housekeeping genes
Source: Data Brief. 2015 Nov 27;6:121–3. doi: 10.1016/j.dib.2015.11.045 (PMC4706559; doi:10.1016/j.dib.2015.11.045)
Supplement: Supplementary file 1 — Supplementary material [file mmc1.zip › Supplementary Table 3.xlsx]

## Sheet: MA
Entrez gene ID	Gene symbol	Description	Detection Breadth (DB)	Normalized max expression
8328	GFI1B	growth factor independent 1B transcription repressor	1	0.00620331
213	alb	albumin	1	0.00695709
51237	MGC29506	hypothetical protein MGC29506	1	0.00989661
8910	SGCE	sarcoglycan, epsilon	1	0.012522
285830	LOC285830	hypothetical LOC285830	1	0.0134395
5143	PDE4C	phosphodiesterase 4C, cAMP-specific (phosphodiesterase E1 dunce homolog, Drosophila)	2	0.0152929
26636	OR7E37P	olfactory receptor, family 7, subfamily E, member 37 pseudogene	2	0.0190193
100287552	LOC100287552	PNAS-119	1	0.0196871
1117	CHI3L2	chitinase 3-like 2	2	0.0205197
222070	LOC222070	hypothetical protein LOC222070	2	0.0205263
5383	PMS2L2	postmeiotic segregation increased 2-like 5; postmeiotic segregation increased 2-like 5-like; similar to postmeiotic segregation increased 2-like 2; postmeiotic segregation increased 2-like 2 pseudogene	3	0.0220957
5380	PMS2L2	postmeiotic segregation increased 2-like 5; postmeiotic segregation increased 2-like 5-like; similar to postmeiotic segregation increased 2-like 2; postmeiotic segregation increased 2-like 2 pseudogene	4	0.0220957
730323	PMS2L2	postmeiotic segregation increased 2-like 5; postmeiotic segregation increased 2-like 5-like; similar to postmeiotic segregation increased 2-like 2; postmeiotic segregation increased 2-like 2 pseudogene	3	0.0220957
100132832	PMS2L2	postmeiotic segregation increased 2-like 5; postmeiotic segregation increased 2-like 5-like; similar to postmeiotic segregation increased 2-like 2; postmeiotic segregation increased 2-like 2 pseudogene	3	0.0220957
441258	LOC441258	Williams Beuren syndrome chromosome region 19 pseudogene	1	0.022934
80022	Myo15b	myosin XVB pseudogene	2	0.0241697
26585	GREM1	gremlin 1, cysteine knot superfamily, homolog (Xenopus laevis)	2	0.0245119
81856	ZNF611	zinc finger protein 611	2	0.0245274
185	Agtr1	angiotensin II receptor, type 1	1	0.0248772
100129361	LOC100129361	similar to mCG115122	1	0.0251758
79686	C14orf139	chromosome 14 open reading frame 139	2	0.0261034
1356	CP	ceruloplasmin (ferroxidase)	1	0.0261875
80723	TMEM22	transmembrane protein 22	1	0.0268735
5205	Atp8b1	ATPase, class I, type 8B, member 1	1	0.0269063
222161	DKFZP586I1420	hypothetical protein DKFZp586I1420	1	0.030537
442216	RPS17P5	ribosomal protein S17 pseudogene 5	1	0.0340119
7345	Uchl1	ubiquitin carboxyl-terminal esterase L1 (ubiquitin thiolesterase)	3	0.0343999
285231	Fbxw12	F-box and WD repeat domain containing 12	1	0.0346313
2261	fgfr3	fibroblast growth factor receptor 3	1	0.0353817
90133	KRT8P12	keratin 8 pseudogene 12	2	0.0356208
325	Apcs	amyloid P component, serum	1	0.0373213
55771	PRR11	proline rich 11	2	0.0383979
79190	IRX6	iroquois homeobox 6	1	0.0391564
100128062	SLC2A3P1	solute carrier family 2 (facilitated glucose transporter), member 3 pseudogene 1	1	0.0404422
4118	MAL	mal, T-cell differentiation protein	2	0.0430945
11262	SP140	SP140 nuclear body protein	1	0.0447446
400949	FKSG49	FKSG49	1	0.0472683
6692	Spint1	serine peptidase inhibitor, Kunitz type 1	2	0.0513453
1393	CRHBP	corticotropin releasing hormone binding protein	1	0.0535896
8639	aoc3	amine oxidase, copper containing 3 (vascular adhesion protein 1)	1	0.0552631
54600	UGT1A7	UDP glucuronosyltransferase 1 family, polypeptide A3; UDP glucuronosyltransferase 1 family, polypeptide A5; UDP glucuronosyltransferase 1 family, polypeptide A4; UDP glucuronosyltransferase 1 family, polypeptide A7; UDP glucuronosyltransferase 1 family, polypeptide A6; UDP glucuronosyltransferase 1 family, polypeptide A10; UDP glucuronosyltransferase 1 family, polypeptide A9; UDP glucuronosyltran…	1	0.0555372
54657	UGT1A7	UDP glucuronosyltransferase 1 family, polypeptide A3; UDP glucuronosyltransferase 1 family, polypeptide A5; UDP glucuronosyltransferase 1 family, polypeptide A4; UDP glucuronosyltransferase 1 family, polypeptide A7; UDP glucuronosyltransferase 1 family, polypeptide A6; UDP glucuronosyltransferase 1 family, polypeptide A10; UDP glucuronosyltransferase 1 family, polypeptide A9; UDP glucuronosyltran…	2	0.0555372
54658	UGT1A7	UDP glucuronosyltransferase 1 family, polypeptide A3; UDP glucuronosyltransferase 1 family, polypeptide A5; UDP glucuronosyltransferase 1 family, polypeptide A4; UDP glucuronosyltransferase 1 family, polypeptide A7; UDP glucuronosyltransferase 1 family, polypeptide A6; UDP glucuronosyltransferase 1 family, polypeptide A10; UDP glucuronosyltransferase 1 family, polypeptide A9; UDP glucuronosyltran…	1	0.0555372
54659	UGT1A7	UDP glucuronosyltransferase 1 family, polypeptide A3; UDP glucuronosyltransferase 1 family, polypeptide A5; UDP glucuronosyltransferase 1 family, polypeptide A4; UDP glucuronosyltransferase 1 family, polypeptide A7; UDP glucuronosyltransferase 1 family, polypeptide A6; UDP glucuronosyltransferase 1 family, polypeptide A10; UDP glucuronosyltransferase 1 family, polypeptide A9; UDP glucuronosyltran…	1	0.0555372
54575	UGT1A7	UDP glucuronosyltransferase 1 family, polypeptide A3; UDP glucuronosyltransferase 1 family, polypeptide A5; UDP glucuronosyltransferase 1 family, polypeptide A4; UDP glucuronosyltransferase 1 family, polypeptide A7; UDP glucuronosyltransferase 1 family, polypeptide A6; UDP glucuronosyltransferase 1 family, polypeptide A10; UDP glucuronosyltransferase 1 family, polypeptide A9; UDP glucuronosyltran…	2	0.0555372
54576	UGT1A7	UDP glucuronosyltransferase 1 family, polypeptide A3; UDP glucuronosyltransferase 1 family, polypeptide A5; UDP glucuronosyltransferase 1 family, polypeptide A4; UDP glucuronosyltransferase 1 family, polypeptide A7; UDP glucuronosyltransferase 1 family, polypeptide A6; UDP glucuronosyltransferase 1 family, polypeptide A10; UDP glucuronosyltransferase 1 family, polypeptide A9; UDP glucuronosyltran…	1	0.0555372
54577	UGT1A7	UDP glucuronosyltransferase 1 family, polypeptide A3; UDP glucuronosyltransferase 1 family, polypeptide A5; UDP glucuronosyltransferase 1 family, polypeptide A4; UDP glucuronosyltransferase 1 family, polypeptide A7; UDP glucuronosyltransferase 1 family, polypeptide A6; UDP glucuronosyltransferase 1 family, polypeptide A10; UDP glucuronosyltransferase 1 family, polypeptide A9; UDP glucuronosyltran…	1	0.0555372
54578	UGT1A7	UDP glucuronosyltransferase 1 family, polypeptide A3; UDP glucuronosyltransferase 1 family, polypeptide A5; UDP glucuronosyltransferase 1 family, polypeptide A4; UDP glucuronosyltransferase 1 family, polypeptide A7; UDP glucuronosyltransferase 1 family, polypeptide A6; UDP glucuronosyltransferase 1 family, polypeptide A10; UDP glucuronosyltransferase 1 family, polypeptide A9; UDP glucuronosyltran…	1	0.0555372
54579	UGT1A7	UDP glucuronosyltransferase 1 family, polypeptide A3; UDP glucuronosyltransferase 1 family, polypeptide A5; UDP glucuronosyltransferase 1 family, polypeptide A4; UDP glucuronosyltransferase 1 family, polypeptide A7; UDP glucuronosyltransferase 1 family, polypeptide A6; UDP glucuronosyltransferase 1 family, polypeptide A10; UDP glucuronosyltransferase 1 family, polypeptide A9; UDP glucuronosyltran…	1	0.0555372
51361	HOOK1	hook homolog 1 (Drosophila)	1	0.0557468
827	CAPN6	calpain 6	1	0.055868
93144	RPS10P5	ribosomal protein S10 pseudogene 5	1	0.0569802
4487	Msx1	msh homeobox 1	1	0.0574685
55273	TMEM100	transmembrane protein 100	2	0.0581615
3358	htr2c	5-hydroxytryptamine (serotonin) receptor 2C	1	0.0594059
3356	HTR2A	5-hydroxytryptamine (serotonin) receptor 2A	1	0.0597496
183	agt	angiotensinogen (serpin peptidase inhibitor, clade A, member 8)	1	0.0603829
255812	SDHAP1	succinate dehydrogenase complex, subunit A, flavoprotein pseudogene 1	1	0.0613265
6098	ROS1	c-ros oncogene 1 , receptor tyrosine kinase	1	0.0619043
229	Aldob	aldolase B, fructose-bisphosphate	1	0.061974
143662	MUC15	mucin 15, cell surface associated	1	0.0630918
81035	Colec12	collectin sub-family member 12	2	0.0632565
3352	HTR1D	5-hydroxytryptamine (serotonin) receptor 1D	2	0.0650126
55592	GOLGA2B	golgi autoantigen, golgin subfamily a, 2-like 1	1	0.0657739
6407	SEMG2	semenogelin II	2	0.0670127
55619	dock10	dedicator of cytokinesis 10	1	0.0723186
1303	col12a1	collagen, type XII, alpha 1	1	0.0726464
147111	Notum	notum pectinacetylesterase homolog (Drosophila)	2	0.0774164
5558	PRIM2	primase, DNA, polypeptide 2 (58kDa)	1	0.0799104
5764	PTN	pleiotrophin	2	0.0800842
260434	PYDC1	PYD (pyrin domain) containing 1	1	0.0803466
206426	PIP5K1P1	PIP5K1A pseudogene	2	0.0815282
5357	PLS1	plastin 1 (I isoform)	1	0.0824178
57116	ZNF695	zinc finger protein 695	1	0.0827097
2099	Esr1	estrogen receptor 1	1	0.0836485
9022	clic3	chloride intracellular channel 3	1	0.0839894
10661	Klf1	Kruppel-like factor 1 (erythroid)	1	0.084679
1123	Chn1	chimerin (chimaerin) 1	1	0.0849886
56155	Tex14	testis expressed 14	1	0.0850398
730101	LOC730101	hypothetical LOC730101	1	0.0879398
11245	GPR176	G protein-coupled receptor 176	1	0.0893777
6927	HNF1A	HNF1 homeobox A	1	0.0894053
6440	SFTPC	surfactant protein C	1	0.0926614
653882	KIT	similar to Mast/stem cell growth factor receptor precursor (SCFR) (Proto-oncogene tyrosine-protein kinase Kit) (c-kit) (CD117 antigen); v-kit Hardy-Zuckerman 4 feline sarcoma viral oncogene homolog	1	0.0931197
652799	KIT	similar to Mast/stem cell growth factor receptor precursor (SCFR) (Proto-oncogene tyrosine-protein kinase Kit) (c-kit) (CD117 antigen); v-kit Hardy-Zuckerman 4 feline sarcoma viral oncogene homolog	1	0.0931197
3815	KIT	similar to Mast/stem cell growth factor receptor precursor (SCFR) (Proto-oncogene tyrosine-protein kinase Kit) (c-kit) (CD117 antigen); v-kit Hardy-Zuckerman 4 feline sarcoma viral oncogene homolog	1	0.0931197
6781	stc1	stanniocalcin 1	1	0.0955916
10335	MRVI1	murine retrovirus integration site 1 homolog	2	0.0957933
441951	C20orf199	chromosome 20 open reading frame 199	1	0.0963435
763	CA5A	carbonic anhydrase VA, mitochondrial	1	0.0970754
1491	CTH	cystathionase (cystathionine gamma-lyase)	1	0.0978911
126432	RINL	Ras and Rab interactor-like	1	0.0996455
7594	ZNF43	zinc finger protein 43	1	0.100827
91975	ZNF300	zinc finger protein 300	1	0.100849
1033	CDKN3	cyclin-dependent kinase inhibitor 3	1	0.10155
25945	PVRL3	poliovirus receptor-related 3	1	0.101883
1805	Dpt	dermatopontin	2	0.103283
4983	OPHN1	oligophrenin 1	3	0.104746
65124	ANKRD57	ankyrin repeat domain 57	1	0.106308
286480	UBE2E4P	ubiquitin-conjugating enzyme E2E 4 pseudogene	2	0.106735
2203	Fbp1	fructose-1,6-bisphosphatase 1	1	0.10825
2116	ETV2	ets variant 2	2	0.108911
23354	HAUS5	HAUS augmin-like complex, subunit 5	4	0.108911
386593	CHKB-CPT1B	choline kinase-like, carnitine palmitoyltransferase 1B (muscle) transcription unit	2	0.108911
23542	Mapk8ip2	mitogen-activated protein kinase 8 interacting protein 2	2	0.108911
100288980	LOC100288980	hypothetical protein LOC100288980	2	0.108911
100132622	LOC100132622	hypothetical LOC100132622	2	0.108911
440836	Odf3b	outer dense fiber of sperm tails 3B	2	0.108911
113835	ZNF257	zinc finger protein 257	1	0.109098
83955	NACAP1	nascent-polypeptide-associated complex alpha polypeptide pseudogene 1	2	0.110676
55512	Smpd3	sphingomyelin phosphodiesterase 3, neutral membrane (neutral sphingomyelinase II)	1	0.110769
29092	HSPC157	hypothetical LOC29092	1	0.111052
23767	Flrt3	fibronectin leucine rich transmembrane protein 3	1	0.11133
22925	PLA2R1	phospholipase A2 receptor 1, 180kDa	1	0.111862
729082	LOC729082	hypothetical protein LOC729082	1	0.11206
3196	TLX2	T-cell leukemia homeobox 2	1	0.113824
10631	postn	periostin, osteoblast specific factor	1	0.113948
597	BCL2A1	BCL2-related protein A1	1	0.113955
5480	ppiC	peptidylprolyl isomerase C (cyclophilin C)	1	0.116431
3908	Lama2	laminin, alpha 2	1	0.116806
352990	NCRNA00171	non-protein coding RNA 171; HLA complex P5 pseudogene 10	1	0.117152
80862	NCRNA00171	non-protein coding RNA 171; HLA complex P5 pseudogene 10	1	0.117152
239	ALOX12	arachidonate 12-lipoxygenase	1	0.117941
27344	Pcsk1n	proprotein convertase subtilisin/kexin type 1 inhibitor	2	0.118944
2167	FABP4	fatty acid binding protein 4, adipocyte	2	0.119595
727909	LOC653073	similar to Golgin subfamily A member 8-like protein 2; Golgin subfamily A member 8-like protein 1; Golgin subfamily A member 8-like protein 3; golgi autoantigen, golgin subfamily a, 9 pseudogene; similar to golgi autoantigen, golgin subfamily a, 8E	1	0.121308
643699	LOC653073	similar to Golgin subfamily A member 8-like protein 2; Golgin subfamily A member 8-like protein 1; Golgin subfamily A member 8-like protein 3; golgi autoantigen, golgin subfamily a, 9 pseudogene; similar to golgi autoantigen, golgin subfamily a, 8E	1	0.121308
728498	LOC653073	similar to Golgin subfamily A member 8-like protein 2; Golgin subfamily A member 8-like protein 1; Golgin subfamily A member 8-like protein 3; golgi autoantigen, golgin subfamily a, 9 pseudogene; similar to golgi autoantigen, golgin subfamily a, 8E	1	0.121308
653073	LOC653073	similar to Golgin subfamily A member 8-like protein 2; Golgin subfamily A member 8-like protein 1; Golgin subfamily A member 8-like protein 3; golgi autoantigen, golgin subfamily a, 9 pseudogene; similar to golgi autoantigen, golgin subfamily a, 8E	2	0.121308
728047	LOC653073	similar to Golgin subfamily A member 8-like protein 2; Golgin subfamily A member 8-like protein 1; Golgin subfamily A member 8-like protein 3; golgi autoantigen, golgin subfamily a, 9 pseudogene; similar to golgi autoantigen, golgin subfamily a, 8E	1	0.121308
283796	LOC653073	similar to Golgin subfamily A member 8-like protein 2; Golgin subfamily A member 8-like protein 1; Golgin subfamily A member 8-like protein 3; golgi autoantigen, golgin subfamily a, 9 pseudogene; similar to golgi autoantigen, golgin subfamily a, 8E	1	0.121308
728080	LOC653073	similar to Golgin subfamily A member 8-like protein 2; Golgin subfamily A member 8-like protein 1; Golgin subfamily A member 8-like protein 3; golgi autoantigen, golgin subfamily a, 9 pseudogene; similar to golgi autoantigen, golgin subfamily a, 8E	1	0.121308
120071	Gyltl1b	glycosyltransferase-like 1B	1	0.122095
1591	Cyp24a1	cytochrome P450, family 24, subfamily A, polypeptide 1	1	0.122754
2170	fabp3	fatty acid binding protein 3, muscle and heart (mammary-derived growth inhibitor)	1	0.123212
126393	hspb6	heat shock protein, alpha-crystallin-related, B6	2	0.125839
84913	ATOH8	atonal homolog 8 (Drosophila)	2	0.125936
27288	Rbmxl2	RNA binding motif protein, X-linked-like 2	1	0.126034
9560	CCL4L1	chemokine (C-C motif) ligand 4-like 1; chemokine (C-C motif) ligand 4-like 2	2	0.126428
388372	CCL4L1	chemokine (C-C motif) ligand 4-like 1; chemokine (C-C motif) ligand 4-like 2	1	0.126428
90649	ZNF486	zinc finger protein 486	1	0.128003
6649	SOD3	superoxide dismutase 3, extracellular	1	0.128397
642592	EIF5AL3	eukaryotic translation initiation factor 5A-like 3	1	0.129438
1776	DNASE1L3	deoxyribonuclease I-like 3	2	0.131969
146894	Cd300lg	CD300 molecule-like family member g	1	0.132729
727940	RHOXF2B	Rhox homeobox family, member 2B	1	0.134462
148203	ZNF738	zinc finger protein 738	1	0.135486
5800	PTPRO	protein tyrosine phosphatase, receptor type, O	2	0.136769
974	Cd79b	CD79b molecule, immunoglobulin-associated beta	1	0.139425
7103	Tspan8	tetraspanin 8	2	0.140392
10940	POP1	processing of precursor 1, ribonuclease P/MRP subunit (S. cerevisiae)	2	0.142344
202459	OSTCL	oligosaccharyltransferase complex subunit-like	3	0.142576
114131	ucn3	urocortin 3 (stresscopin)	1	0.14297
79689	STEAP4	STEAP family member 4	1	0.144441
201501	ZBTB7C	zinc finger and BTB domain containing 7C	1	0.144715
51270	TFDP3	transcription factor Dp family, member 3	1	0.146121
27165	GLS2	glutaminase 2 (liver, mitochondrial)	1	0.148484
8433	Utf1	undifferentiated embryonic cell transcription factor 1	1	0.149271
171392	ZNF675	zinc finger protein 675	1	0.149665
4885	Nptx2	neuronal pentraxin II	1	0.14975
4703	NEB	nebulin	2	0.151122
10635	RAD51AP1	RAD51 associated protein 1	1	0.152145
4129	MAOB	monoamine oxidase B	1	0.152963
340307	CTAGE6	CTAGE family, member 6	1	0.155967
4130	MAP1A	microtubule-associated protein 1A	2	0.157057
374819	LRRC37A3	leucine rich repeat containing 37, member A3	1	0.157542
5617	PRL	prolactin	1	0.160163
358	aqp1	aquaporin 1 (Colton blood group)	3	0.161627
26157	GIMAP2	GTPase, IMAP family member 2	1	0.163534
27439	CECR6	cat eye syndrome chromosome region, candidate 6	1	0.164632
2627	GATA6	GATA binding protein 6	1	0.165775
8287	USP9Y	ubiquitin specific peptidase 9, Y-linked	1	0.16578
79883	PODNL1	podocan-like 1	1	0.166601
9911	Tmcc2	transmembrane and coiled-coil domain family 2	1	0.168176
644462	LOC644462	amyotrophic lateral sclerosis 2 (juvenile) chromosome region, candidate 2 pseudogene	1	0.169322
154141	MBOAT1	membrane bound O-acyltransferase domain containing 1	2	0.16946
4094	maf	v-maf musculoaponeurotic fibrosarcoma oncogene homolog (avian)	1	0.170167
5320	Pla2g2a	phospholipase A2, group IIA (platelets, synovial fluid)	1	0.172179
174	AFP	alpha-fetoprotein	1	0.1736
441273	SPDYE2	speedy homolog E2 (Xenopus laevis)	1	0.175158
80086	tuba4b	tubulin, alpha 4b (pseudogene)	1	0.176054
5741	pth	parathyroid hormone	1	0.176447
8701	DNAH11	dynein, axonemal, heavy chain 11	2	0.177519
9635	CLCA2	chloride channel accessory 2	2	0.177922
22824	Hspa4l	heat shock 70kDa protein 4-like	1	0.179619
2315	Mlana	melan-A	1	0.179908
1230	CCR1	chemokine (C-C motif) receptor 1	1	0.180613
56963	rgma	RGM domain family, member A	1	0.181174
90293	Klhl13	kelch-like 13 (Drosophila)	1	0.184201
493869	Gpx8	glutathione peroxidase 8 (putative)	1	0.185296
7033	Tff3	trefoil factor 3 (intestinal)	1	0.185754
1555	CYP2B6	cytochrome P450, family 2, subfamily B, polypeptide 6	2	0.186324
284805	C20orf203	hypothetical LOC284805	2	0.186401
10107	TRIM10	tripartite motif-containing 10	1	0.187902
23642	SNHG1	small nucleolar RNA host gene 1 (non-protein coding)	1	0.189038
5837	PYGM	phosphorylase, glycogen, muscle	1	0.192039
7276	TTR	transthyretin	1	0.192233
6280	S100A9	S100 calcium binding protein A9	1	0.193045
78991	PCYOX1L	prenylcysteine oxidase 1 like	1	0.193732
3800	KIF5C	kinesin family member 5C	1	0.194147
128178	EDARADD	EDAR-associated death domain	1	0.19614
1047	clgn	calmegin	1	0.197995
3037	HAS2	hyaluronan synthase 2	1	0.198479
84707	BEX2	brain expressed X-linked 2	1	0.202243
728509	RPS19P7	ribosomal protein S19 pseudogene 7	1	0.204364
84612	Pard6b	par-6 partitioning defective 6 homolog beta (C. elegans)	1	0.205896
55835	CENPJ	centromere protein J	2	0.206036
1466	CSRP2	cysteine and glycine-rich protein 2	1	0.208258
55809	TRERF1	transcriptional regulating factor 1	1	0.209079
3832	KIF11	kinesin family member 11	1	0.209678
3321	igsf3	immunoglobulin superfamily, member 3	1	0.211478
85294	KRTAP2-3	keratin associated protein 2-1; keratin associated protein 2-4; keratin associated protein 2-3; similar to keratin associated protein 2-4; keratin associated protein 2-2	1	0.211894
85295	KRTAP2-3	keratin associated protein 2-1; keratin associated protein 2-4; keratin associated protein 2-3; similar to keratin associated protein 2-4; keratin associated protein 2-2	1	0.211894
730755	KRTAP2-3	keratin associated protein 2-1; keratin associated protein 2-4; keratin associated protein 2-3; similar to keratin associated protein 2-4; keratin associated protein 2-2	1	0.211894
728279	KRTAP2-3	keratin associated protein 2-1; keratin associated protein 2-4; keratin associated protein 2-3; similar to keratin associated protein 2-4; keratin associated protein 2-2	1	0.211894
81872	KRTAP2-3	keratin associated protein 2-1; keratin associated protein 2-4; keratin associated protein 2-3; similar to keratin associated protein 2-4; keratin associated protein 2-2	1	0.211894
1999	elf3	E74-like factor 3 (ets domain transcription factor, epithelial-specific )	1	0.213807
283345	RPL13P5	ribosomal protein L13 pseudogene 5	1	0.214095
645638	LOC645638	similar to WDNM1-like protein	1	0.214239
125	ADH1B	alcohol dehydrogenase 1B (class I), beta polypeptide; alcohol dehydrogenase 1A (class I), alpha polypeptide; alcohol dehydrogenase 1C (class I), gamma polypeptide	1	0.214886
126	ADH1B	alcohol dehydrogenase 1B (class I), beta polypeptide; alcohol dehydrogenase 1A (class I), alpha polypeptide; alcohol dehydrogenase 1C (class I), gamma polypeptide	1	0.214886
124	ADH1B	alcohol dehydrogenase 1B (class I), beta polypeptide; alcohol dehydrogenase 1A (class I), alpha polypeptide; alcohol dehydrogenase 1C (class I), gamma polypeptide	1	0.214886
1346	COX7A1	cytochrome c oxidase subunit VIIa polypeptide 1 (muscle)	1	0.222177
55084	Sobp	sine oculis binding protein homolog (Drosophila)	1	0.223058
728564	LOC728564	similar to hCG1640714	1	0.223469
353145	LCE3E	late cornified envelope 3E	1	0.225679
55384	MEG3	maternally expressed 3 (non-protein coding)	1	0.225969
84852	C1orf203	chromosome 1 open reading frame 203	2	0.228043
64757	MOSC1	MOCO sulphurase C-terminal domain containing 1	1	0.228072
64092	SAMSN1	SAM domain, SH3 domain and nuclear localization signals 1	2	0.229706
7364	UGT2B7	UDP glucuronosyltransferase 2 family, polypeptide B7	1	0.230538
9142	CXorf1	chromosome X open reading frame 1	1	0.231172
81848	SPRY4	sprouty homolog 4 (Drosophila)	3	0.231214
4326	MMP17	matrix metallopeptidase 17 (membrane-inserted)	1	0.232609
64131	Xylt1	xylosyltransferase I	1	0.234254
221395	Gpr116	G protein-coupled receptor 116	2	0.236945
200424	TET3	tet oncogene family member 3	1	0.237517
5069	PAPPA	PAPPA antisense RNA (non-protein coding); pregnancy-associated plasma protein A, pappalysin 1	1	0.239349
493913	PAPPA	PAPPA antisense RNA (non-protein coding); pregnancy-associated plasma protein A, pappalysin 1	1	0.239349
10257	abcc4	ATP-binding cassette, sub-family C (CFTR/MRP), member 4	1	0.242213
7190	HSP90B2P	heat shock protein 90kDa beta (Grp94), member 2 (pseudogene)	1	0.2438
10544	Procr	protein C receptor, endothelial (EPCR)	1	0.245834
7754	ZNF204P	zinc finger protein 204 pseudogene	2	0.245969
9536	PTGES	prostaglandin E synthase	2	0.246084
5587	PRKD1	protein kinase D1	1	0.249723
136541	TRYX3	trypsin X3	1	0.250764
643696	LOC643696	hypothetical LOC643696	1	0.251222
63924	CIDEC	cell death-inducing DFFA-like effector c	2	0.251803
100130108	KRTAP1-1	zinc finger protein 98 (F7175); keratin associated protein 1-1; zinc finger protein 492; zinc finger protein 849 pseudogene	1	0.254825
81851	KRTAP1-1	zinc finger protein 98 (F7175); keratin associated protein 1-1; zinc finger protein 492; zinc finger protein 849 pseudogene	1	0.254825
57615	KRTAP1-1	zinc finger protein 98 (F7175); keratin associated protein 1-1; zinc finger protein 492; zinc finger protein 849 pseudogene	1	0.254825
148198	KRTAP1-1	zinc finger protein 98 (F7175); keratin associated protein 1-1; zinc finger protein 492; zinc finger protein 849 pseudogene	1	0.254825
50516	PPP1R14BP1	protein phosphatase 1, regulatory (inhibitor) subunit 14B pseudogene 1	1	0.256006
54996	MOSC2	MOCO sulphurase C-terminal domain containing 2	2	0.260297
727	C5	complement component 5	2	0.261676
2173	Fabp7	fatty acid binding protein 7, brain	1	0.26455
23519	ANP32D	acidic (leucine-rich) nuclear phosphoprotein 32 family, member D	1	0.264671
1000	CDH2	cadherin 2, type 1, N-cadherin (neuronal)	1	0.264682
6775	STAT4	signal transducer and activator of transcription 4	2	0.266474
58985	IL22RA1	interleukin 22 receptor, alpha 1	1	0.267111
51054	PLEKHA9	pleckstrin homology domain containing, family A (phosphoinositide binding specific) member 9	2	0.269039
3960	Lgals4	lectin, galactoside-binding, soluble, 4	2	0.269614
7757	znf208	zinc finger protein 208	2	0.270579
400966	RGPD1	RANBP2-like and GRIP domain containing 1; RANBP2-like and GRIP domain containing 2	2	0.271077
729857	RGPD1	RANBP2-like and GRIP domain containing 1; RANBP2-like and GRIP domain containing 2	2	0.271077
84959	UBASH3B	ubiquitin associated and SH3 domain containing, B	1	0.272807
33	acadl	acyl-Coenzyme A dehydrogenase, long chain	1	0.273611
7042	TGFB2	transforming growth factor, beta 2	1	0.274786
9148	NEURL	neuralized homolog (Drosophila)	1	0.276197
6561	SLC13A1	solute carrier family 13 (sodium/sulfate symporters), member 1	2	0.276325
81575	APOLD1	apolipoprotein L domain containing 1	2	0.278456
608	TNFRSF17	tumor necrosis factor receptor superfamily, member 17	1	0.282972
8572	PDLIM4	PDZ and LIM domain 4	1	0.283201
1009	CDH11	cadherin 11, type 2, OB-cadherin (osteoblast)	1	0.284974
440396	LOC440396	heterogeneous nuclear ribonucleoprotein A1pseudogene	2	0.287951
50863	Ntm	neurotrimin	1	0.291648
338799	LOC338799	hypothetical LOC338799	4	0.292241
4674	NAP1L2	nucleosome assembly protein 1-like 2	1	0.296101
643911	CRNDE	hCG1815491	1	0.296103
344	APOC2	apolipoprotein C-II	1	0.298754
646762	LOC646762	hypothetical LOC646762	1	0.298875
7993	UBXN8	UBX domain protein 8	2	0.29953
85027	C5orf62	MSTP150	1	0.301664
3078	Cfhr1	complement factor H-related 1	1	0.303911
399959	LOC399959	hypothetical LOC399959	1	0.306124
5549	PRELP	proline/arginine-rich end leucine-rich repeat protein	1	0.306278
6442	SGCA	sarcoglycan, alpha (50kDa dystrophin-associated glycoprotein)	1	0.306496
85439	STON2	stonin 2	1	0.307358
23397	NCAPH	non-SMC condensin I complex, subunit H	1	0.307527
253039	LOC253039	hypothetical LOC253039	1	0.308854
844	casq1	calsequestrin 1 (fast-twitch, skeletal muscle)	1	0.310358
866	SERPINA6	serpin peptidase inhibitor, clade A (alpha-1 antiproteinase, antitrypsin), member 6	1	0.312945
1667	DEFA1	defensin, alpha 1	1	0.313828
728358	DEFA1	defensin, alpha 1	1	0.313828
85417	Ccnb3	cyclin B3	1	0.314176
341	Apoc1	apolipoprotein C-I	1	0.314194
722	C4BPA	complement component 4 binding protein, alpha	1	0.314944
5579	PRKCB	protein kinase C, beta	2	0.316701
917	Cd3g	CD3g molecule, gamma (CD3-TCR complex)	1	0.320521
11257	TP53TG1	TP53 target 1 (non-protein coding)	2	0.32129
346085	GAPDHL18	glyceraldehyde-3-phosphate dehydrogenase-like 18	1	0.321349
79733	E2F8	E2F transcription factor 8	1	0.322937
79574	EPS8L3	EPS8-like 3	1	0.325769
83604	TMEM47	transmembrane protein 47	1	0.326091
57475	PLEKHH1	pleckstrin homology domain containing, family H (with MyTH4 domain) member 1	1	0.326274
8291	DYSF	dysferlin, limb girdle muscular dystrophy 2B (autosomal recessive)	1	0.330383
440533	PSG7	pregnancy specific beta-1-glycoprotein 7; pregnancy specific beta-1-glycoprotein 8; pregnancy specific beta-1-glycoprotein 4	2	0.334638
5676	PSG7	pregnancy specific beta-1-glycoprotein 7; pregnancy specific beta-1-glycoprotein 8; pregnancy specific beta-1-glycoprotein 4	2	0.334638
5672	PSG7	pregnancy specific beta-1-glycoprotein 7; pregnancy specific beta-1-glycoprotein 8; pregnancy specific beta-1-glycoprotein 4	2	0.334638
4105	Magea6	melanoma antigen family A, 6	1	0.336168
2257	fgf12	fibroblast growth factor 12	1	0.336361
1474	CST6	cystatin E/M	1	0.337458
80304	c2orf44	chromosome 2 open reading frame 44	1	0.339627
285961	SEPT7L	CDC10 cell division cycle 10 homolog (S. cerevisiae)-like	1	0.341746
8839	Wisp2	WNT1 inducible signaling pathway protein 2	2	0.343226
440081	DDX12	DEAD/H (Asp-Glu-Ala-Asp/His) box polypeptide 12 (CHL1-like helicase homolog, S. cerevisiae)	2	0.343318
9319	Trip13	thyroid hormone receptor interactor 13	1	0.343347
387103	C6orf173	chromosome 6 open reading frame 173	2	0.345695
3316	Hspb2	heat shock 27kDa protein 2	1	0.346297
29995	LMCD1	LIM and cysteine-rich domains 1	3	0.346401
154754	PRSS1	protease, serine, 1 (trypsin 1); trypsinogen C	1	0.346601
5644	PRSS1	protease, serine, 1 (trypsin 1); trypsinogen C	1	0.346601
462	serpinc1	serpin peptidase inhibitor, clade C (antithrombin), member 1	2	0.348068
283876	FLJ39639	hypothetical protein FLJ39639	1	0.350073
55076	TMEM45A	transmembrane protein 45A	2	0.350317
63895	Fam38b	family with sequence similarity 38, member B	1	0.352597
4070	TACSTD2	tumor-associated calcium signal transducer 2	1	0.352646
81557	MAGED4	melanoma antigen family D, 4B; melanoma antigen family D, 4	2	0.353361
728239	MAGED4	melanoma antigen family D, 4B; melanoma antigen family D, 4	1	0.353361
55859	BEX1	brain expressed, X-linked 1	2	0.353664
4693	ndp	Norrie disease (pseudoglioma)	1	0.356703
6926	tbx3	T-box 3	1	0.357312
8854	ALDH1A2	aldehyde dehydrogenase 1 family, member A2	1	0.357994
347252	Igfbpl1	insulin-like growth factor binding protein-like 1	1	0.358804
401233	LOC401233	similar to HIV TAT specific factor 1; cofactor required for Tat activation of HIV-1 transcription	1	0.359085
92691	TMEM169	transmembrane protein 169	2	0.360437
654466	KGFLP2	keratinocyte growth factor-like protein 2	1	0.36124
4621	Myh3	myosin, heavy chain 3, skeletal muscle, embryonic	1	0.362236
147968	CAPN12	calpain 12	1	0.366196
2267	FGL1	fibrinogen-like 1	1	0.367616
619208	C6orf225	chromosome 6 open reading frame 225	1	0.370007
220042	C11orf82	chromosome 11 open reading frame 82	1	0.371365
4015	lox	lysyl oxidase	1	0.371733
7504	XK	X-linked Kx blood group (McLeod syndrome)	1	0.378444
144106	FAM10A5	similar to heat shock 70kD protein binding protein; family with sequence similarity 10, member A4 pseudogene; family with sequence similarity 10, member A5 pseudogene	1	0.378889
145165	FAM10A5	similar to heat shock 70kD protein binding protein; family with sequence similarity 10, member A4 pseudogene; family with sequence similarity 10, member A5 pseudogene	1	0.378889
643310	FAM10A5	similar to heat shock 70kD protein binding protein; family with sequence similarity 10, member A4 pseudogene; family with sequence similarity 10, member A5 pseudogene	1	0.378889
90187	EMILIN3	elastin microfibril interfacer 3	1	0.380481
4499	MT1M	metallothionein 1M	1	0.380633
94274	Ppp1r14a	protein phosphatase 1, regulatory (inhibitor) subunit 14A	1	0.381434
285771	LOC285771	hypothetical protein LOC285771	1	0.383044
388323	GLTPD2	glycolipid transfer protein domain containing 2	1	0.385133
23057	Nmnat2	nicotinamide nucleotide adenylyltransferase 2	1	0.385863
441151	TMEM151B	transmembrane protein 151B	1	0.38714
5350	PLN	phospholamban	2	0.387522
4886	Npy1r	neuropeptide Y receptor Y1	1	0.392639
9940	DLEC1	deleted in lung and esophageal cancer 1	1	0.39264
115123	2015-03-03	membrane-associated ring finger (C3HC4) 3	2	0.397839
6327	SCN2B	sodium channel, voltage-gated, type II, beta	1	0.398559
9087	TMSB4Y	thymosin beta 4, Y-linked	1	0.399629
374899	ZNF829	zinc finger protein 829	1	0.402111
2731	Gldc	glycine dehydrogenase (decarboxylating)	1	0.403262
22996	TTC39A	tetratricopeptide repeat domain 39A	1	0.403347
6262	RYR2	ryanodine receptor 2 (cardiac)	1	0.404057
7058	thbs2	thrombospondin 2	1	0.404512
25890	ABI3BP	ABI family, member 3 (NESH) binding protein	2	0.405599
113802	C1orf59	chromosome 1 open reading frame 59	2	0.40592
202	AIM1	absent in melanoma 1	1	0.406973
3071	NCKAP1L	NCK-associated protein 1-like	1	0.408795
7363	UGT2B4	UDP glucuronosyltransferase 2 family, polypeptide B4	2	0.412203
135228	CD109	CD109 molecule	1	0.413836
5816	Pvalb	parvalbumin	1	0.415392
6695	Spock1	sparc/osteonectin, cwcv and kazal-like domains proteoglycan (testican) 1	1	0.421678
27286	SRPX2	sushi-repeat-containing protein, X-linked 2	1	0.422456
6036	RNASE2	ribonuclease, RNase A family, 2 (liver, eosinophil-derived neurotoxin)	2	0.423277
719	C3AR1	complement component 3a receptor 1	2	0.427691
144501	KRT80	keratin 80	1	0.429697
56903	papolb	poly(A) polymerase beta (testis specific)	1	0.433635
6444	SGCD	sarcoglycan, delta (35kDa dystrophin-associated glycoprotein)	1	0.435417
7490	wt1	Wilms tumor 1	1	0.437456
653820	FAM72B	family with sequence similarity 72, member B	1	0.437762
6616	SNAP25	synaptosomal-associated protein, 25kDa	1	0.439725
157570	ESCO2	establishment of cohesion 1 homolog 2 (S. cerevisiae)	1	0.442432
7991	TUSC3	tumor suppressor candidate 3	1	0.44254
2015	EMR1	egf-like module containing, mucin-like, hormone receptor-like 1	1	0.443301
11009	Il24	interleukin 24	1	0.443585
7025	NR2F1	nuclear receptor subfamily 2, group F, member 1	1	0.443774
5969	REG1A	regenerating islet-derived 1 alpha; regenerating islet-derived 1 pseudogene	1	0.443958
5967	REG1A	regenerating islet-derived 1 alpha; regenerating islet-derived 1 pseudogene	1	0.443958
55301	Olah	oleoyl-ACP hydrolase	1	0.446208
10053	AP1M2	adaptor-related protein complex 1, mu 2 subunit	1	0.446323
8785	matn4	matrilin 4	2	0.448347
189	agxt	alanine-glyoxylate aminotransferase	1	0.449787
4867	NPHP1	nephronophthisis 1 (juvenile)	1	0.45036
3198	hoxa1	homeobox A1	1	0.451117
343450	KCNT2	potassium channel, subfamily T, member 2	1	0.452665
1644	ddc	dopa decarboxylase (aromatic L-amino acid decarboxylase)	1	0.454745
59277	NTN4	netrin 4	1	0.45789
401944	LDLRAD2	low density lipoprotein receptor class A domain containing 2	2	0.458515
131583	fam43a	family with sequence similarity 43, member A	1	0.458572
84465	Megf11	multiple EGF-like-domains 11	2	0.463313
84152	PPP1R1B	protein phosphatase 1, regulatory (inhibitor) subunit 1B	2	0.464095
4856	NOV	nephroblastoma overexpressed gene	1	0.464671
84230	LRRC8C	leucine rich repeat containing 8 family, member C	1	0.464685
3700	ITIH4	inter-alpha (globulin) inhibitor H4 (plasma Kallikrein-sensitive glycoprotein)	1	0.467422
85379	KIAA1671	KIAA1671 protein	2	0.468188
23194	FBXL7	F-box and leucine-rich repeat protein 7	2	0.468274
27071	dapp1	dual adaptor of phosphotyrosine and 3-phosphoinositides	1	0.472401
134121	C5orf49	chromosome 5 open reading frame 49	1	0.473002
729096	BMS1P4	BMS1 pseudogene 4	2	0.47303
23619	PEG3	paternally expressed 3; PEG3 antisense RNA (non-protein coding); zinc finger, imprinted 2	1	0.474069
100169890	PEG3	paternally expressed 3; PEG3 antisense RNA (non-protein coding); zinc finger, imprinted 2	1	0.474069
5178	PEG3	paternally expressed 3; PEG3 antisense RNA (non-protein coding); zinc finger, imprinted 2	1	0.474069
114880	Osbpl6	oxysterol binding protein-like 6	1	0.475324
54873	PALMD	palmdelphin	1	0.479517
1646	akr1c2	aldo-keto reductase family 1, member C2 (dihydrodiol dehydrogenase 2; bile acid binding protein; 3-alpha hydroxysteroid dehydrogenase, type III)	3	0.481389
354	KLK3	kallikrein-related peptidase 3	1	0.481485
6622	Snca	synuclein, alpha (non A4 component of amyloid precursor)	1	0.483998
130540	ALS2CR12	amyotrophic lateral sclerosis 2 (juvenile) chromosome region, candidate 12	1	0.485774
2196	Fat2	FAT tumor suppressor homolog 2 (Drosophila)	2	0.490866
492311	C5orf53	chromosome 5 open reading frame 53	1	0.491327
9603	NFE2L3	nuclear factor (erythroid-derived 2)-like 3	1	0.491502
316	AOX1	aldehyde oxidase 1	1	0.492397
85415	rhpn2	rhophilin, Rho GTPase binding protein 2; similar to rhophilin, Rho GTPase binding protein 2	1	0.492602
646090	rhpn2	rhophilin, Rho GTPase binding protein 2; similar to rhophilin, Rho GTPase binding protein 2	1	0.492602
2774	gnal	guanine nucleotide binding protein (G protein), alpha activating activity polypeptide, olfactory type	2	0.493398
6296	acsm3	acyl-CoA synthetase medium-chain family member 3	1	0.496181
10622	POLR3G	polymerase (RNA) III (DNA directed) polypeptide G (32kD)	2	0.497425
387882	C12orf75	chromosome 12 open reading frame 75	1	0.497583
54845	Esrp1	epithelial splicing regulatory protein 1	2	0.498206
995	CDC25C	cell division cycle 25 homolog C (S. pombe)	1	0.498705
54752	Fndc8	fibronectin type III domain containing 8	1	0.498705
8406	SRPX	sushi-repeat-containing protein, X-linked	2	0.49875
1839	HBEGF	heparin-binding EGF-like growth factor	1	0.500351
3290	HSD11B1	hydroxysteroid (11-beta) dehydrogenase 1	1	0.500568
4603	mybl1	v-myb myeloblastosis viral oncogene homolog (avian)-like 1	1	0.501204
1524	Cx3cr1	chemokine (C-X3-C motif) receptor 1	1	0.502409
285590	SH3PXD2B	SH3 and PX domains 2B	1	0.502552
57685	CACHD1	cache domain containing 1	1	0.507412
93664	cadps2	Ca++-dependent secretion activator 2	1	0.507855
2509	FTHL5	ferritin, heavy polypeptide pseudogene 1	2	0.509665
6663	SOX10	SRY (sex determining region Y)-box 10	2	0.509953
3543	IGLL1	immunoglobulin lambda-like polypeptide 1	1	0.514734
143872	FLJ32810	Rho-type GTPase-activating protein FLJ32810	1	0.514767
3569	IL6	interleukin 6 (interferon, beta 2)	2	0.515379
677809	SNORA24	small nucleolar RNA, H/ACA box 24	1	0.515707
1004	CDH6	cadherin 6, type 2, K-cadherin (fetal kidney)	1	0.516078
5949	RBP3	retinol binding protein 3, interstitial	2	0.518586
727869	LOC727869	hypothetical LOC727869	1	0.518798
11170	fam107a	family with sequence similarity 107, member A	1	0.519129
1672	DEFB1	defensin, beta 1	1	0.519864
55897	MESP1	mesoderm posterior 1 homolog (mouse)	1	0.520476
6491	STIL	SCL/TAL1 interrupting locus	1	0.521683
2591	GALNT3	UDP-N-acetyl-alpha-D-galactosamine:polypeptide N-acetylgalactosaminyltransferase 3 (GalNAc-T3)	1	0.522397
29841	GRHL1	grainyhead-like 1 (Drosophila)	1	0.524534
140801	Rpl10l	ribosomal protein L10-like	2	0.525404
728449	LOC728449	hypothetical protein LOC728449	3	0.525983
1308	Col17a1	collagen, type XVII, alpha 1	1	0.527513
725	C4BPB	complement component 4 binding protein, beta	1	0.527763
1012	CDH13	cadherin 13, H-cadherin (heart)	1	0.529806
7005	TEAD3	TEA domain family member 3	1	0.531568
2625	GATA3	GATA binding protein 3	1	0.532026
11113	CIT	citron (rho-interacting, serine/threonine kinase 21)	2	0.534045
8324	FZD7	frizzled homolog 7 (Drosophila)	2	0.534748
4582	MUC1	mucin 1, cell surface associated	1	0.535453
93	ACVR2B	activin A receptor, type IIB	3	0.536066
3166	HMX1	H6 family homeobox 1	1	0.5363
26298	Ehf	ets homologous factor	1	0.537847
27122	DKK3	dickkopf homolog 3 (Xenopus laevis)	1	0.538678
3898	LAD1	ladinin 1	1	0.539931
144809	C13orf30	chromosome 13 open reading frame 30	2	0.54157
85462	FHDC1	FH2 domain containing 1	1	0.545142
2147	F2	coagulation factor II (thrombin)	1	0.54638
4151	MB	myoglobin	1	0.547231
1584	CYP11B1	cytochrome P450, family 11, subfamily B, polypeptide 1	1	0.547561
7220	Trpc1	transient receptor potential cation channel, subfamily C, member 1	1	0.54865
25797	QPCT	glutaminyl-peptide cyclotransferase	1	0.550566
926	CD8B	CD8b molecule	1	0.551567
57530	cgn	cingulin	1	0.552485
153364	MBLAC2	metallo-beta-lactamase domain containing 2	1	0.55343
10461	MERTK	c-mer proto-oncogene tyrosine kinase	1	0.554336
8671	SLC4A4	solute carrier family 4, sodium bicarbonate cotransporter, member 4	2	0.555585
11223	MST1P9	macrophage stimulating, pseudogene 9	2	0.55672
5053	pah	phenylalanine hydroxylase	1	0.557979
5919	RARRES2	retinoic acid receptor responder (tazarotene induced) 2	1	0.559307
96626	LIMS3	LIM and senescent cell antigen-like domains 3; LIMS3-LOC440895 read-through	1	0.560131
100271835	LIMS3	LIM and senescent cell antigen-like domains 3; LIMS3-LOC440895 read-through	1	0.560131
10742	RAI2	retinoic acid induced 2	1	0.561327
8936	WASF1	WAS protein family, member 1	1	0.561908
92241	Rcsd1	RCSD domain containing 1	2	0.562338
285512	FAM13AOS	FAM13A opposite strand (non-protein coding)	1	0.564029
7474	WNT5A	wingless-type MMTV integration site family, member 5A	2	0.56784
26996	Gpr160	G protein-coupled receptor 160	1	0.568355
4635	MYL4	myosin, light chain 4, alkali; atrial, embryonic	1	0.570524
2000	Elf4	E74-like factor 4 (ets domain transcription factor)	2	0.570549
83540	NUF2	NUF2, NDC80 kinetochore complex component, homolog (S. cerevisiae)	2	0.572013
100	ada	adenosine deaminase	2	0.572641
432	Asgr1	asialoglycoprotein receptor 1	1	0.575774
10231	RCAN2	regulator of calcineurin 2	1	0.575796
5698	psmb9	proteasome (prosome, macropain) subunit, beta type, 9 (large multifunctional peptidase 2)	3	0.578066
10644	Igf2bp2	insulin-like growth factor 2 mRNA binding protein 2	1	0.580476
9086	EIF1AY	eukaryotic translation initiation factor 1A, Y-linked	2	0.5827
1608	Dgkg	diacylglycerol kinase, gamma 90kDa	1	0.58377
3775	KCNK1	potassium channel, subfamily K, member 1	1	0.584149
6358	CCL15	chemokine (C-C motif) ligand 14; chemokine (C-C motif) ligand 15	2	0.584483
6359	CCL15	chemokine (C-C motif) ligand 14; chemokine (C-C motif) ligand 15	1	0.584483
54361	WNT4	wingless-type MMTV integration site family, member 4	1	0.584539
79589	RNF128	ring finger protein 128	1	0.585483
338	Apob	apolipoprotein B (including Ag(x) antigen)	1	0.588019
10891	PPARGC1A	peroxisome proliferator-activated receptor gamma, coactivator 1 alpha	1	0.588059
164633	Cabp7	calcium binding protein 7	1	0.588752
26278	SACS	spastic ataxia of Charlevoix-Saguenay (sacsin)	1	0.589872
1379	Cr1l	complement component (3b/4b) receptor 1-like	1	0.591231
915	CD3D	CD3d molecule, delta (CD3-TCR complex)	1	0.591375
6364	CCL20	chemokine (C-C motif) ligand 20	1	0.591813
7857	scg2	secretogranin II (chromogranin C)	1	0.592151
115650	TNFRSF13C	tumor necrosis factor receptor superfamily, member 13C	1	0.592359
27185	disc1	disrupted in schizophrenia 1	2	0.592967
335	APOA1	apolipoprotein A-I	1	0.594342
4291	MLF1	myeloid leukemia factor 1	2	0.597043
931	MS4A1	membrane-spanning 4-domains, subfamily A, member 1	1	0.59715
80318	Gkap1	G kinase anchoring protein 1	1	0.597153
83661	MS4A8B	membrane-spanning 4-domains, subfamily A, member 8B	1	0.59728
3759	KCNJ2	potassium inwardly-rectifying channel, subfamily J, member 2	1	0.597907
2294	FOXF1	forkhead box F1	1	0.599206
26011	ODZ4	odz, odd Oz/ten-m homolog 4 (Drosophila)	2	0.599878
23554	TSPAN12	tetraspanin 12	1	0.600013
83857	TMTC1	transmembrane and tetratricopeptide repeat containing 1	1	0.602337
4199	ME1	malic enzyme 1, NADP(+)-dependent, cytosolic	1	0.604328
151531	UPP2	uridine phosphorylase 2	2	0.60491
443	aspA	aspartoacylase (Canavan disease)	1	0.60525
10205	MPZL2	myelin protein zero-like 2	2	0.60863
5570	Pkib	protein kinase (cAMP-dependent, catalytic) inhibitor beta	1	0.608877
56892	C8orf4	chromosome 8 open reading frame 4	2	0.610838
143458	LDLRAD3	low density lipoprotein receptor class A domain containing 3	2	0.610912
84962	JUB	jub, ajuba homolog (Xenopus laevis)	1	0.611359
1381	CRABP1	cellular retinoic acid binding protein 1	1	0.611607
8712	PAGE1	P antigen family, member 1 (prostate associated)	2	0.612908
266977	GPR110	G protein-coupled receptor 110	1	0.614471
57165	GJC2	gap junction protein, gamma 2, 47kDa	1	0.614709
1087	CEACAM7	carcinoembryonic antigen-related cell adhesion molecule 7	1	0.615497
57687	VAT1L	vesicle amine transport protein 1 homolog (T. californica)-like	1	0.618167
5005	ORM2	orosomucoid 2	1	0.619162
9	NAT1	N-acetyltransferase 1 (arylamine N-acetyltransferase)	2	0.621096
115908	CTHRC1	collagen triple helix repeat containing 1	1	0.621857
26049	FAM169A	family with sequence similarity 169, member A	1	0.621924
5523	Ppp2r3a	protein phosphatase 2 (formerly 2A), regulatory subunit B'', alpha	1	0.623241
360	AQP3	aquaporin 3 (Gill blood group)	2	0.62349
55540	Il17rb	interleukin 17 receptor B	1	0.625323
55355	Hjurp	Holliday junction recognition protein	2	0.625789
3131	HLF	hepatic leukemia factor	2	0.625882
261729	Steap2	six transmembrane epithelial antigen of the prostate 2	1	0.626348
9920	Kbtbd11	kelch repeat and BTB (POZ) domain containing 11	1	0.629281
152217	LOC152217	hypothetical LOC152217	2	0.632525
64096	GFRA4	GDNF family receptor alpha 4	1	0.633714
153562	MARVELD2	MARVEL domain containing 2	2	0.635134
925	Cd8a	CD8a molecule	2	0.636623
952	cd38	CD38 molecule	1	0.637302
5239	PGM5	phosphoglucomutase 5	1	0.641081
90110	LOC90110	hypothetical protein LOC90110	2	0.641779
57460	ppm1h	protein phosphatase 1H (PP2C domain containing)	2	0.641985
4741	nefm	neurofilament, medium polypeptide	1	0.642511
978	cda	cytidine deaminase	1	0.643182
57633	LRRN1	leucine rich repeat neuronal 1	2	0.643616
285812	LOC285812	hypothetical protein LOC285812	1	0.645439
2687	GGT5	gamma-glutamyltransferase 5	3	0.64882
653	BMP5	bone morphogenetic protein 5	1	0.649913
4158	MC2R	melanocortin 2 receptor (adrenocorticotropic hormone)	1	0.650892
6755	SSTR5	somatostatin receptor 5	2	0.651659
27121	DKK4	dickkopf homolog 4 (Xenopus laevis)	1	0.652421
10439	OLFM1	olfactomedin 1	1	0.652428
8938	BAIAP3	BAI1-associated protein 3	1	0.652667
1003	cdh5	cadherin 5, type 2 (vascular endothelium)	1	0.653721
339316	LOC339316	hypothetical protein LOC339316	1	0.654769
54466	SPIN2A	spindlin family, member 2A	2	0.655376
28663	TRAV20	T cell receptor alpha constant; T cell receptor alpha locus; T cell receptor alpha variable 20; T cell receptor delta locus; T cell receptor delta variable 2	1	0.655423
6964	TRAV20	T cell receptor alpha constant; T cell receptor alpha locus; T cell receptor alpha variable 20; T cell receptor delta locus; T cell receptor delta variable 2	1	0.655423
6955	TRAV20	T cell receptor alpha constant; T cell receptor alpha locus; T cell receptor alpha variable 20; T cell receptor delta locus; T cell receptor delta variable 2	1	0.655423
28755	TRAV20	T cell receptor alpha constant; T cell receptor alpha locus; T cell receptor alpha variable 20; T cell receptor delta locus; T cell receptor delta variable 2	1	0.655423
28517	TRAV20	T cell receptor alpha constant; T cell receptor alpha locus; T cell receptor alpha variable 20; T cell receptor delta locus; T cell receptor delta variable 2	1	0.655423
5327	PLAT	plasminogen activator, tissue	1	0.658854
57228	smagp	small trans-membrane and glycosylated protein	1	0.65886
2919	CXCL1	chemokine (C-X-C motif) ligand 1 (melanoma growth stimulating activity, alpha)	1	0.661458
6372	Cxcl6	chemokine (C-X-C motif) ligand 6 (granulocyte chemotactic protein 2)	1	0.662527
4004	LMO1	LIM domain only 1 (rhombotin 1)	1	0.662783
7031	TFF1	trefoil factor 1	1	0.66338
5630	prpH	peripherin	1	0.666176
27295	PDLIM3	PDZ and LIM domain 3	1	0.666511
9173	IL1RL1	interleukin 1 receptor-like 1	1	0.666736
3625	Inhbb	inhibin, beta B	1	0.66699
79075	DSCC1	defective in sister chromatid cohesion 1 homolog (S. cerevisiae)	1	0.669193
387104	KIAA0408	KIAA0408; chromosome 6 open reading frame 174	1	0.669513
9729	KIAA0408	KIAA0408; chromosome 6 open reading frame 174	2	0.669513
5409	Pnmt	phenylethanolamine N-methyltransferase	1	0.669896
10125	RASGRP1	RAS guanyl releasing protein 1 (calcium and DAG-regulated)	1	0.670112
1944	EFNA3	ephrin-A3	1	0.670753
222865	TMEM130	transmembrane protein 130	2	0.670945
4053	LTBP2	latent transforming growth factor beta binding protein 2	3	0.671332
2348	FOLR1	folate receptor 1 (adult)	1	0.672656
10529	Nebl	nebulette	2	0.67298
54894	RNF43	ring finger protein 43	1	0.673195
5099	PCDH7	protocadherin 7	1	0.673785
2901	Grik5	glutamate receptor, ionotropic, kainate 5	1	0.676971
1272	Cntn1	contactin 1	1	0.676971
3624	INHBA	inhibin, beta A	2	0.676985
388152	LOC388152	hypothetical LOC388152	1	0.677157
5349	fxyd3	FXYD domain containing ion transport regulator 3	4	0.68018
10223	GPA33	glycoprotein A33 (transmembrane)	1	0.680557
1118	CHIT1	chitinase 1 (chitotriosidase)	1	0.682085
547	KIF1A	kinesin family member 1A	1	0.682549
3050	HBZ	hemoglobin, zeta	1	0.683746
283431	GAS2L3	growth arrest-specific 2 like 3	1	0.683882
2813	gp2	glycoprotein 2 (zymogen granule membrane)	1	0.684177
3853	KRT6A	keratin 6A	1	0.687007
10418	SPON1	spondin 1, extracellular matrix protein	2	0.689631
6578	SLCO2A1	solute carrier organic anion transporter family, member 2A1	2	0.690635
2239	gpc4	glypican 4	2	0.690804
5156	pdgfra	platelet-derived growth factor receptor, alpha polypeptide	1	0.69151
8997	KALRN	kalirin, RhoGEF kinase	1	0.692013
55586	miox	myo-inositol oxygenase	2	0.694661
3174	HNF4G	hepatocyte nuclear factor 4, gamma	1	0.695256
79611	ACSS3	acyl-CoA synthetase short-chain family member 3	1	0.696663
394217	Fgf7	hypothetical LOC100132771; fibroblast growth factor 7 (keratinocyte growth factor); fibroblast growth factor 7 pseudogene 2	1	0.699223
100132771	Fgf7	hypothetical LOC100132771; fibroblast growth factor 7 (keratinocyte growth factor); fibroblast growth factor 7 pseudogene 2	1	0.699223
2252	Fgf7	hypothetical LOC100132771; fibroblast growth factor 7 (keratinocyte growth factor); fibroblast growth factor 7 pseudogene 2	1	0.699223
1669	Defa4	defensin, alpha 4, corticostatin	1	0.700782
2743	GLRB	glycine receptor, beta	1	0.701552
8847	DLEU2L	deleted in lymphocytic leukemia 2 (non-protein coding); deleted in lymphocytic leukemia 2-like	1	0.704004
79469	DLEU2L	deleted in lymphocytic leukemia 2 (non-protein coding); deleted in lymphocytic leukemia 2-like	1	0.704004
1910	ednrb	endothelin receptor type B	1	0.704458
57835	SLC4A5	solute carrier family 4, sodium bicarbonate cotransporter, member 5	1	0.70518
347240	Kif24	kinesin family member 24	2	0.705892
728485	LOC728485	hypothetical protein LOC728485	1	0.706136
57291	KIAA0114	KIAA0114	1	0.707867
9949	AMMECR1	Alport syndrome, mental retardation, midface hypoplasia and elliptocytosis chromosomal region gene 1	1	0.708118
9721	GPRIN2	G protein regulated inducer of neurite outgrowth 2	1	0.712797
9103	FCGR2C	Fc fragment of IgG, low affinity IIb, receptor (CD32); Fc fragment of IgG, low affinity IIc, receptor for (CD32)	1	0.713124
2213	FCGR2C	Fc fragment of IgG, low affinity IIb, receptor (CD32); Fc fragment of IgG, low affinity IIc, receptor for (CD32)	1	0.713124
54101	ripk4	receptor-interacting serine-threonine kinase 4	2	0.714763
5354	PLP1	proteolipid protein 1	1	0.716571
94027	CGB7	chorionic gonadotropin, beta polypeptide 7	1	0.716628
64123	ELTD1	EGF, latrophilin and seven transmembrane domain containing 1	1	0.716947
3161	HMMR	hyaluronan-mediated motility receptor (RHAMM)	2	0.717842
26115	TANC2	tetratricopeptide repeat, ankyrin repeat and coiled-coil containing 2	2	0.7183
54596	L1TD1	LINE-1 type transposase domain containing 1	1	0.718768
79614	C5orf23	chromosome 5 open reading frame 23	1	0.719689
11240	PADI2	peptidyl arginine deiminase, type II	1	0.719928
5603	MAPK13	mitogen-activated protein kinase 13	1	0.720981
2810	SFN	stratifin	2	0.721824
55504	TNFRSF19	tumor necrosis factor receptor superfamily, member 19	2	0.722033
5602	MAPK10	mitogen-activated protein kinase 10	1	0.72452
56521	dnajc12	DnaJ (Hsp40) homolog, subfamily C, member 12	1	0.724583
283624	LOC283624	hypothetical protein LOC283624	1	0.724611
5909	Rap1gap	RAP1 GTPase activating protein	2	0.725492
643832	GAGE10	G antigen 10	1	0.725659
6439	sftpb	surfactant protein B	1	0.726313
94	Acvrl1	activin A receptor type II-like 1	1	0.726734
2706	gjb2	gap junction protein, beta 2, 26kDa	1	0.727795
5366	PMAIP1	phorbol-12-myristate-13-acetate-induced protein 1	1	0.728583
7272	ttk	TTK protein kinase	1	0.729455
2296	FOXC1	forkhead box C1	1	0.729742
2523	Fut1	fucosyltransferase 1 (galactoside 2-alpha-L-fucosyltransferase, H blood group)	2	0.732604
7849	PAX8	paired box 8	2	0.73314
2737	Gli3	GLI family zinc finger 3	3	0.733673
6770	STAR	steroidogenic acute regulatory protein	1	0.736373
2619	GAS1	growth arrest-specific 1	3	0.737706
2208	FCER2	Fc fragment of IgE, low affinity II, receptor for (CD23)	1	0.74098
51705	EMCN	endomucin	1	0.741328
348254	CCDC144A	coiled-coil domain containing 144B; coiled-coil domain containing 144A; coiled-coil domain containing 144C	1	0.742404
284047	CCDC144A	coiled-coil domain containing 144B; coiled-coil domain containing 144A; coiled-coil domain containing 144C	2	0.742404
9720	CCDC144A	coiled-coil domain containing 144B; coiled-coil domain containing 144A; coiled-coil domain containing 144C	1	0.742404
79191	irx3	iroquois homeobox 3	1	0.742666
84000	TMPRSS13	transmembrane protease, serine 13	1	0.743761
100130667	ZNF697	hypothetical LOC100130667; zinc finger protein 697	1	0.746624
90874	ZNF697	hypothetical LOC100130667; zinc finger protein 697	2	0.746624
23179	RGL1	ral guanine nucleotide dissociation stimulator-like 1	2	0.747142
6534	SLC6A7	solute carrier family 6 (neurotransmitter transporter, L-proline), member 7	1	0.748289
4734	NEDD4	neural precursor cell expressed, developmentally down-regulated 4	2	0.7486
5646	prss3	protease, serine, 3	1	0.748968
55612	FERMT1	fermitin family homolog 1 (Drosophila)	1	0.748976
92270	Atp6ap1l	ATPase, H+ transporting, lysosomal accessory protein 1-like	1	0.749053
645073	GAGE1	G antigen 2A; G antigen 2B; G antigen 12I; G antigen 12F; G antigen 2E; G antigen 12G; G antigen 12D; G antigen 1; G antigen 2C; G antigen 12E; G antigen 2D; G antigen 12B; G antigen 3; G antigen 4; G antigen 12C; G antigen 5; G antigen 6; G antigen 7; G antigen 8	1	0.749144
100101629	GAGE1	G antigen 2A; G antigen 2B; G antigen 12I; G antigen 12F; G antigen 2E; G antigen 12G; G antigen 12D; G antigen 1; G antigen 2C; G antigen 12E; G antigen 2D; G antigen 12B; G antigen 3; G antigen 4; G antigen 12C; G antigen 5; G antigen 6; G antigen 7; G antigen 8	1	0.749144
100132399	GAGE1	G antigen 2A; G antigen 2B; G antigen 12I; G antigen 12F; G antigen 2E; G antigen 12G; G antigen 12D; G antigen 1; G antigen 2C; G antigen 12E; G antigen 2D; G antigen 12B; G antigen 3; G antigen 4; G antigen 12C; G antigen 5; G antigen 6; G antigen 7; G antigen 8	1	0.749144
645037	GAGE1	G antigen 2A; G antigen 2B; G antigen 12I; G antigen 12F; G antigen 2E; G antigen 12G; G antigen 12D; G antigen 1; G antigen 2C; G antigen 12E; G antigen 2D; G antigen 12B; G antigen 3; G antigen 4; G antigen 12C; G antigen 5; G antigen 6; G antigen 7; G antigen 8	1	0.749144
729447	GAGE1	G antigen 2A; G antigen 2B; G antigen 12I; G antigen 12F; G antigen 2E; G antigen 12G; G antigen 12D; G antigen 1; G antigen 2C; G antigen 12E; G antigen 2D; G antigen 12B; G antigen 3; G antigen 4; G antigen 12C; G antigen 5; G antigen 6; G antigen 7; G antigen 8	1	0.749144
729431	GAGE1	G antigen 2A; G antigen 2B; G antigen 12I; G antigen 12F; G antigen 2E; G antigen 12G; G antigen 12D; G antigen 1; G antigen 2C; G antigen 12E; G antigen 2D; G antigen 12B; G antigen 3; G antigen 4; G antigen 12C; G antigen 5; G antigen 6; G antigen 7; G antigen 8	1	0.749144
26748	GAGE1	G antigen 2A; G antigen 2B; G antigen 12I; G antigen 12F; G antigen 2E; G antigen 12G; G antigen 12D; G antigen 1; G antigen 2C; G antigen 12E; G antigen 2D; G antigen 12B; G antigen 3; G antigen 4; G antigen 12C; G antigen 5; G antigen 6; G antigen 7; G antigen 8	1	0.749144
26749	GAGE1	G antigen 2A; G antigen 2B; G antigen 12I; G antigen 12F; G antigen 2E; G antigen 12G; G antigen 12D; G antigen 1; G antigen 2C; G antigen 12E; G antigen 2D; G antigen 12B; G antigen 3; G antigen 4; G antigen 12C; G antigen 5; G antigen 6; G antigen 7; G antigen 8	1	0.749144
729408	GAGE1	G antigen 2A; G antigen 2B; G antigen 12I; G antigen 12F; G antigen 2E; G antigen 12G; G antigen 12D; G antigen 1; G antigen 2C; G antigen 12E; G antigen 2D; G antigen 12B; G antigen 3; G antigen 4; G antigen 12C; G antigen 5; G antigen 6; G antigen 7; G antigen 8	1	0.749144
729422	GAGE1	G antigen 2A; G antigen 2B; G antigen 12I; G antigen 12F; G antigen 2E; G antigen 12G; G antigen 12D; G antigen 1; G antigen 2C; G antigen 12E; G antigen 2D; G antigen 12B; G antigen 3; G antigen 4; G antigen 12C; G antigen 5; G antigen 6; G antigen 7; G antigen 8	1	0.749144
729428	GAGE1	G antigen 2A; G antigen 2B; G antigen 12I; G antigen 12F; G antigen 2E; G antigen 12G; G antigen 12D; G antigen 1; G antigen 2C; G antigen 12E; G antigen 2D; G antigen 12B; G antigen 3; G antigen 4; G antigen 12C; G antigen 5; G antigen 6; G antigen 7; G antigen 8	1	0.749144
100008586	GAGE1	G antigen 2A; G antigen 2B; G antigen 12I; G antigen 12F; G antigen 2E; G antigen 12G; G antigen 12D; G antigen 1; G antigen 2C; G antigen 12E; G antigen 2D; G antigen 12B; G antigen 3; G antigen 4; G antigen 12C; G antigen 5; G antigen 6; G antigen 7; G antigen 8	1	0.749144
2576	GAGE1	G antigen 2A; G antigen 2B; G antigen 12I; G antigen 12F; G antigen 2E; G antigen 12G; G antigen 12D; G antigen 1; G antigen 2C; G antigen 12E; G antigen 2D; G antigen 12B; G antigen 3; G antigen 4; G antigen 12C; G antigen 5; G antigen 6; G antigen 7; G antigen 8	1	0.749144
2577	GAGE1	G antigen 2A; G antigen 2B; G antigen 12I; G antigen 12F; G antigen 2E; G antigen 12G; G antigen 12D; G antigen 1; G antigen 2C; G antigen 12E; G antigen 2D; G antigen 12B; G antigen 3; G antigen 4; G antigen 12C; G antigen 5; G antigen 6; G antigen 7; G antigen 8	1	0.749144
2574	GAGE1	G antigen 2A; G antigen 2B; G antigen 12I; G antigen 12F; G antigen 2E; G antigen 12G; G antigen 12D; G antigen 1; G antigen 2C; G antigen 12E; G antigen 2D; G antigen 12B; G antigen 3; G antigen 4; G antigen 12C; G antigen 5; G antigen 6; G antigen 7; G antigen 8	1	0.749144
2575	GAGE1	G antigen 2A; G antigen 2B; G antigen 12I; G antigen 12F; G antigen 2E; G antigen 12G; G antigen 12D; G antigen 1; G antigen 2C; G antigen 12E; G antigen 2D; G antigen 12B; G antigen 3; G antigen 4; G antigen 12C; G antigen 5; G antigen 6; G antigen 7; G antigen 8	1	0.749144
2578	GAGE1	G antigen 2A; G antigen 2B; G antigen 12I; G antigen 12F; G antigen 2E; G antigen 12G; G antigen 12D; G antigen 1; G antigen 2C; G antigen 12E; G antigen 2D; G antigen 12B; G antigen 3; G antigen 4; G antigen 12C; G antigen 5; G antigen 6; G antigen 7; G antigen 8	1	0.749144
2579	GAGE1	G antigen 2A; G antigen 2B; G antigen 12I; G antigen 12F; G antigen 2E; G antigen 12G; G antigen 12D; G antigen 1; G antigen 2C; G antigen 12E; G antigen 2D; G antigen 12B; G antigen 3; G antigen 4; G antigen 12C; G antigen 5; G antigen 6; G antigen 7; G antigen 8	1	0.749144
2543	GAGE1	G antigen 2A; G antigen 2B; G antigen 12I; G antigen 12F; G antigen 2E; G antigen 12G; G antigen 12D; G antigen 1; G antigen 2C; G antigen 12E; G antigen 2D; G antigen 12B; G antigen 3; G antigen 4; G antigen 12C; G antigen 5; G antigen 6; G antigen 7; G antigen 8	1	0.749144
30832	ZNF354C	zinc finger protein 354C	2	0.75154
5175	PECAM1	platelet/endothelial cell adhesion molecule	1	0.751821
4056	LTC4S	leukotriene C4 synthase	1	0.754916
7018	TF	transferrin	2	0.75576
63939	C20orf177	chromosome 20 open reading frame 177	1	0.755852
1909	EDNRA	endothelin receptor type A	2	0.75625
8853	Asap2	ArfGAP with SH3 domain, ankyrin repeat and PH domain 2	1	0.756575
5653	KLK6	kallikrein-related peptidase 6	1	0.756686
4109	MAGEA10	melanoma antigen family A, 10	1	0.757963
56776	Fmn2	formin 2	1	0.759695
4602	myb	v-myb myeloblastosis viral oncogene homolog (avian)	2	0.761561
7120	TMSL6	thymosin-like 6 (pseudogene)	1	0.762111
3673	ITGA2	integrin, alpha 2 (CD49B, alpha 2 subunit of VLA-2 receptor)	1	0.762807
1842	ECM2	extracellular matrix protein 2, female organ and adipocyte specific	2	0.76341
8506	CNTNAP1	contactin associated protein 1	2	0.763635
2297	foxd1	forkhead box D1	1	0.765838
245972	Atp6v0d2	ATPase, H+ transporting, lysosomal 38kDa, V0 subunit d2	1	0.769566
5104	Serpina5	serpin peptidase inhibitor, clade A (alpha-1 antiproteinase, antitrypsin), member 5	1	0.771091
4496	MT1H	metallothionein 1H	2	0.773033
2119	ETV5	ets variant 5	1	0.773617
550643	LOC550643	hypothetical LOC550643	1	0.773819
29798	C2orf27A	hypothetical LOC642669; chromosome 2 open reading frame 27A; hypothetical LOC644525	2	0.774209
644525	C2orf27A	hypothetical LOC642669; chromosome 2 open reading frame 27A; hypothetical LOC644525	3	0.774209
642669	C2orf27A	hypothetical LOC642669; chromosome 2 open reading frame 27A; hypothetical LOC644525	3	0.774209
25907	TMEM158	transmembrane protein 158	1	0.776281
2914	Grm4	glutamate receptor, metabotropic 4	2	0.778218
92249	LOC92249	hypothetical LOC92249	1	0.779082
8601	RGS20	regulator of G-protein signaling 20	1	0.781043
7135	Tnni1	troponin I type 1 (skeletal, slow)	2	0.781494
79801	SHCBP1	SHC SH2-domain binding protein 1	2	0.782758
1510	CTSE	cathepsin E	1	0.782957
2047	ephb1	EPH receptor B1	1	0.783119
2201	Fbn2	fibrillin 2	1	0.785782
3797	KIF3C	kinesin family member 3C	1	0.785952
23532	Prame	preferentially expressed antigen in melanoma	2	0.78694
387763	AG2	hypothetical protein LOC387763	1	0.788486
695	btk	Bruton agammaglobulinemia tyrosine kinase	4	0.7886
55796	Mbnl3	muscleblind-like 3 (Drosophila)	2	0.78965
10537	UBD	ubiquitin D	1	0.790412
9362	CPNE6	copine VI (neuronal)	1	0.790902
128977	C22orf39	chromosome 22 open reading frame 39	1	0.791595
2043	EPHA4	EPH receptor A4	1	0.791752
4072	epcam	epithelial cell adhesion molecule	1	0.792021
5783	PTPN13	protein tyrosine phosphatase, non-receptor type 13 (APO-1/CD95 (Fas)-associated phosphatase)	1	0.793028
503639	DUXAP10	double homeobox A pseudogene 10	1	0.793791
29970	SCHIP1	schwannomin interacting protein 1	3	0.793879
7771	ZFP112	zinc finger protein 112 homolog (mouse)	2	0.796616
388610	trnP1	TMF1-regulated nuclear protein 1	1	0.799242
148398	Samd11	sterile alpha motif domain containing 11	1	0.799722
114569	MAL2	mal, T-cell differentiation protein 2	2	0.80144
57381	RHOJ	ras homolog gene family, member J	1	0.801523
27063	ANKRD1	ankyrin repeat domain 1 (cardiac muscle)	1	0.804538
26960	NBEA	neurobeachin	1	0.805879
5167	Enpp1	ectonucleotide pyrophosphatase/phosphodiesterase 1	1	0.806444
1045	CDX2	caudal type homeobox 2	2	0.808863
55872	PBK	PDZ binding kinase	1	0.811283
4745	Nell1	NEL-like 1 (chicken)	1	0.811613
23242	cobL	cordon-bleu homolog (mouse)	1	0.811702
147798	TMC4	transmembrane channel-like 4	1	0.813473
3695	ITGB7	integrin, beta 7	1	0.814022
10052	GJC1	gap junction protein, gamma 1, 45kDa	1	0.816063
283131	Neat1	non-protein coding RNA 84	1	0.81733
51083	GAL	galanin prepropeptide	1	0.818662
10866	hcp5	HLA complex P5	1	0.818765
11076	TPPP	tubulin polymerization promoting protein	1	0.819434
55937	APOM	apolipoprotein M	2	0.819776
3576	IL8	interleukin 8	1	0.819949
2913	GRM3	glutamate receptor, metabotropic 3	2	0.820437
51316	PLAC8	placenta-specific 8	2	0.820956
197	AHSG	alpha-2-HS-glycoprotein	1	0.82126
5743	PTGS2	prostaglandin-endoperoxide synthase 2 (prostaglandin G/H synthase and cyclooxygenase)	1	0.821425
2168	FABP1	fatty acid binding protein 1, liver	1	0.8244
81706	ppp1r14c	protein phosphatase 1, regulatory (inhibitor) subunit 14C	2	0.826053
79856	Snx22	sorting nexin 22	4	0.826458
4254	KITLG	KIT ligand	1	0.827526
11036	STON1	stonin 1; STON1-GTF2A1L readthrough transcript; general transcription factor IIA, 1-like	1	0.82829
11037	STON1	stonin 1; STON1-GTF2A1L readthrough transcript; general transcription factor IIA, 1-like	1	0.82829
286749	STON1	stonin 1; STON1-GTF2A1L readthrough transcript; general transcription factor IIA, 1-like	2	0.82829
79987	SVEP1	sushi, von Willebrand factor type A, EGF and pentraxin domain containing 1	1	0.828829
6097	Rorc	RAR-related orphan receptor C	2	0.830246
9104	rgn	regucalcin (senescence marker protein-30)	1	0.830548
220594	LOC220594	TL132 protein	2	0.832009
55022	PID1	phosphotyrosine interaction domain containing 1	1	0.833101
91316	LOC91316	glucuronidase, beta/ immunoglobulin lambda-like polypeptide 1 pseudogene	1	0.833418
1062	CENPE	centromere protein E, 312kDa	1	0.833434
4504	MT3	metallothionein 3	3	0.834641
6286	S100P	S100 calcium binding protein P	1	0.837478
9379	NRXN2	neurexin 2	2	0.840197
133558	Heatr7b2	HEAT repeat family member 7B2	2	0.841097
2150	f2rl1	coagulation factor II (thrombin) receptor-like 1	1	0.845417
3575	IL7R	interleukin 7 receptor	2	0.846799
23007	PLCH1	phospholipase C, eta 1	1	0.847374
6279	S100A8	S100 calcium binding protein A8	2	0.847875
4353	MPO	myeloperoxidase	2	0.84836
6423	sfrp2	secreted frizzled-related protein 2	1	0.849097
641700	ECSCR	endothelial cell-specific chemotaxis regulator	1	0.8522
3746	Kcnc1	potassium voltage-gated channel, Shaw-related subfamily, member 1	1	0.853685
4974	OMG	oligodendrocyte myelin glycoprotein	1	0.855915
257101	ZNF683	zinc finger protein 683	2	0.85622
12	serpina3	serpin peptidase inhibitor, clade A (alpha-1 antiproteinase, antitrypsin), member 3	4	0.856425
5318	Pkp2	plakophilin 2	2	0.856838
1515	CTSL2	cathepsin L2	1	0.857214
28816	IGLV1-44	immunoglobulin lambda variable 2-11; immunoglobulin lambda constant 2 (Kern-Oz- marker); immunoglobulin lambda variable 1-44; immunoglobulin lambda constant 1 (Mcg marker); immunoglobulin lambda variable 1-40; immunoglobulin lambda variable 3-21; immunoglobulin lambda locus; immunoglobulin lambda constant 3 (Kern-Oz+ marker)	1	0.857701
28825	IGLV1-44	immunoglobulin lambda variable 2-11; immunoglobulin lambda constant 2 (Kern-Oz- marker); immunoglobulin lambda variable 1-44; immunoglobulin lambda constant 1 (Mcg marker); immunoglobulin lambda variable 1-40; immunoglobulin lambda variable 3-21; immunoglobulin lambda locus; immunoglobulin lambda constant 3 (Kern-Oz+ marker)	1	0.857701
28823	IGLV1-44	immunoglobulin lambda variable 2-11; immunoglobulin lambda constant 2 (Kern-Oz- marker); immunoglobulin lambda variable 1-44; immunoglobulin lambda constant 1 (Mcg marker); immunoglobulin lambda variable 1-40; immunoglobulin lambda variable 3-21; immunoglobulin lambda locus; immunoglobulin lambda constant 3 (Kern-Oz+ marker)	1	0.857701
3538	IGLV1-44	immunoglobulin lambda variable 2-11; immunoglobulin lambda constant 2 (Kern-Oz- marker); immunoglobulin lambda variable 1-44; immunoglobulin lambda constant 1 (Mcg marker); immunoglobulin lambda variable 1-40; immunoglobulin lambda variable 3-21; immunoglobulin lambda locus; immunoglobulin lambda constant 3 (Kern-Oz+ marker)	1	0.857701
3537	IGLV1-44	immunoglobulin lambda variable 2-11; immunoglobulin lambda constant 2 (Kern-Oz- marker); immunoglobulin lambda variable 1-44; immunoglobulin lambda constant 1 (Mcg marker); immunoglobulin lambda variable 1-40; immunoglobulin lambda variable 3-21; immunoglobulin lambda locus; immunoglobulin lambda constant 3 (Kern-Oz+ marker)	1	0.857701
3535	IGLV1-44	immunoglobulin lambda variable 2-11; immunoglobulin lambda constant 2 (Kern-Oz- marker); immunoglobulin lambda variable 1-44; immunoglobulin lambda constant 1 (Mcg marker); immunoglobulin lambda variable 1-40; immunoglobulin lambda variable 3-21; immunoglobulin lambda locus; immunoglobulin lambda constant 3 (Kern-Oz+ marker)	1	0.857701
3539	IGLV1-44	immunoglobulin lambda variable 2-11; immunoglobulin lambda constant 2 (Kern-Oz- marker); immunoglobulin lambda variable 1-44; immunoglobulin lambda constant 1 (Mcg marker); immunoglobulin lambda variable 1-40; immunoglobulin lambda variable 3-21; immunoglobulin lambda locus; immunoglobulin lambda constant 3 (Kern-Oz+ marker)	1	0.857701
28796	IGLV1-44	immunoglobulin lambda variable 2-11; immunoglobulin lambda constant 2 (Kern-Oz- marker); immunoglobulin lambda variable 1-44; immunoglobulin lambda constant 1 (Mcg marker); immunoglobulin lambda variable 1-40; immunoglobulin lambda variable 3-21; immunoglobulin lambda locus; immunoglobulin lambda constant 3 (Kern-Oz+ marker)	1	0.857701
482	Atp1b2	ATPase, Na+/K+ transporting, beta 2 polypeptide	1	0.857764
84708	Lnx1	ligand of numb-protein X 1	3	0.860933
161291	TMEM30B	transmembrane protein 30B	1	0.862228
128153	SPATA17	spermatogenesis associated 17	2	0.863749
4671	NAIP	NLR family, apoptosis inhibitory protein	1	0.86436
6402	SELL	selectin L	1	0.867044
10234	LRRC17	leucine rich repeat containing 17	1	0.870357
57552	NCEH1	arylacetamide deacetylase-like 1	1	0.871156
3357	Htr2b	5-hydroxytryptamine (serotonin) receptor 2B	1	0.872999
51561	IL23A	interleukin 23, alpha subunit p19	2	0.873775
139818	DOCK11	dedicator of cytokinesis 11	1	0.874589
7227	TRPS1	trichorhinophalangeal syndrome I	1	0.875181
10642	IGF2BP1	insulin-like growth factor 2 mRNA binding protein 1	1	0.875536
916	CD3E	CD3e molecule, epsilon (CD3-TCR complex)	3	0.875958
83694	Rps6kl1	ribosomal protein S6 kinase-like 1	1	0.876649
57502	NLGN4X	neuroligin 4, X-linked	2	0.879488
9760	Tox	thymocyte selection-associated high mobility group box	2	0.87961
7022	TFAP2C	transcription factor AP-2 gamma (activating enhancer binding protein 2 gamma)	1	0.8825
10882	C1ql1	complement component 1, q subcomponent-like 1	2	0.882525
58486	ZBED5	zinc finger, BED-type containing 5	1	0.884958
200895	DHFRL1	dihydrofolate reductase-like 1	2	0.88575
6590	Slpi	secretory leukocyte peptidase inhibitor	2	0.886255
65998	C11orf95	hypothetical protein LOC65998	1	0.886497
3598	IL13RA2	interleukin 13 receptor, alpha 2	2	0.886544
2326	FMO1	flavin containing monooxygenase 1	1	0.887254
5427	POLE2	polymerase (DNA directed), epsilon 2 (p59 subunit)	1	0.888127
2877	GPX2	glutathione peroxidase 2 (gastrointestinal)	2	0.888358
7881	KCNAB1	potassium voltage-gated channel, shaker-related subfamily, beta member 1	1	0.889961
247	ALOX15B	arachidonate 15-lipoxygenase, type B	1	0.890043
3932	LCK	lymphocyte-specific protein tyrosine kinase	1	0.896329
760	CA2	carbonic anhydrase II	1	0.896751
1359	CPA3	carboxypeptidase A3 (mast cell)	1	0.897861
23544	SEZ6L	seizure related 6 homolog (mouse)-like	1	0.899123
5225	PGC	progastricsin (pepsinogen C)	1	0.899133
131034	CPNE4	copine IV	1	0.89959
1580	cyp4b1	cytochrome P450, family 4, subfamily B, polypeptide 1	1	0.901287
57211	GPR126	G protein-coupled receptor 126	1	0.905052
100288142	LOC100288142	similar to neuroblastoma breakpoint family, member 10	1	0.905475
4950	Ocln	occludin pseudogene; occludin	1	0.906752
647859	Ocln	occludin pseudogene; occludin	1	0.906752
165055	CCDC138	coiled-coil domain containing 138	2	0.906761
23452	ANGPTL2	angiopoietin-like 2	1	0.908354
4760	NEUROD1	neurogenic differentiation 1	1	0.910989
2191	Fap	fibroblast activation protein, alpha	1	0.911634
8549	LGR5	leucine-rich repeat-containing G protein-coupled receptor 5	2	0.911951
6360	CCL16	chemokine (C-C motif) ligand 16	1	0.912405
653190	ABCC6P1	ATP-binding cassette, sub-family C, member 6 pseudogene 1	2	0.913492
5121	PCP4	Purkinje cell protein 4	1	0.91481
969	CD69	CD69 molecule	1	0.916087
63898	SH2D4A	SH2 domain containing 4A	1	0.916589
8842	PROM1	prominin 1	1	0.916684
5340	plg	plasminogen	2	0.917593
80003	PCNXL2	pecanex-like 2 (Drosophila)	2	0.917649
8942	Kynu	kynureninase (L-kynurenine hydrolase)	1	0.918062
171220	LOC171220	destrin-2 pseudogene	1	0.918078
4982	tnfrsf11b	tumor necrosis factor receptor superfamily, member 11b	1	0.918401
1789	DNMT3B	DNA (cytosine-5-)-methyltransferase 3 beta	1	0.921403
643790	LOC643790	high-mobility group nucleosome binding domain 1 pseudogene	1	0.923274
1364	CLDN4	claudin 4	1	0.923296
90527	DUOXA1	dual oxidase maturation factor 1	1	0.92447
9719	ADAMTSL2	similar to ADAMTS-like 2; ADAMTS-like 2	2	0.925069
653348	ADAMTSL2	similar to ADAMTS-like 2; ADAMTS-like 2	2	0.925069
219681	ARMC3	armadillo repeat containing 3	1	0.925832
2571	Gad1	glutamate decarboxylase 1 (brain, 67kDa)	2	0.929163
28981	IFT81	intraflagellar transport 81 homolog (Chlamydomonas)	1	0.930988
51200	CPA4	carboxypeptidase A4	1	0.935086
113457	TUBA3D	tubulin, alpha 3d; tubulin, alpha 3c	2	0.935091
7278	TUBA3D	tubulin, alpha 3d; tubulin, alpha 3c	3	0.935091
147381	CBLN2	cerebellin 2 precursor	1	0.936722
6906	Serpina7	serpin peptidase inhibitor, clade A (alpha-1 antiproteinase, antitrypsin), member 7	2	0.936882
645784	FLJ40330	hypothetical LOC645784	1	0.938134
219790	RTKN2	rhotekin 2	1	0.938383
8653	DDX3Y	DEAD (Asp-Glu-Ala-Asp) box polypeptide 3, Y-linked	1	0.938699
3492	IGHM	immunoglobulin heavy constant gamma 1 (G1m marker); immunoglobulin heavy constant mu; immunoglobulin heavy variable 3-7; immunoglobulin heavy constant gamma 3 (G3m marker); immunoglobulin heavy variable 3-11 (gene/pseudogene); immunoglobulin heavy variable 4-31; immunoglobulin heavy locus	1	0.940965
28450	IGHM	immunoglobulin heavy constant gamma 1 (G1m marker); immunoglobulin heavy constant mu; immunoglobulin heavy variable 3-7; immunoglobulin heavy constant gamma 3 (G3m marker); immunoglobulin heavy variable 3-11 (gene/pseudogene); immunoglobulin heavy variable 4-31; immunoglobulin heavy locus	1	0.940965
28452	IGHM	immunoglobulin heavy constant gamma 1 (G1m marker); immunoglobulin heavy constant mu; immunoglobulin heavy variable 3-7; immunoglobulin heavy constant gamma 3 (G3m marker); immunoglobulin heavy variable 3-11 (gene/pseudogene); immunoglobulin heavy variable 4-31; immunoglobulin heavy locus	1	0.940965
3500	IGHM	immunoglobulin heavy constant gamma 1 (G1m marker); immunoglobulin heavy constant mu; immunoglobulin heavy variable 3-7; immunoglobulin heavy constant gamma 3 (G3m marker); immunoglobulin heavy variable 3-11 (gene/pseudogene); immunoglobulin heavy variable 4-31; immunoglobulin heavy locus	1	0.940965
3502	IGHM	immunoglobulin heavy constant gamma 1 (G1m marker); immunoglobulin heavy constant mu; immunoglobulin heavy variable 3-7; immunoglobulin heavy constant gamma 3 (G3m marker); immunoglobulin heavy variable 3-11 (gene/pseudogene); immunoglobulin heavy variable 4-31; immunoglobulin heavy locus	1	0.940965
3507	IGHM	immunoglobulin heavy constant gamma 1 (G1m marker); immunoglobulin heavy constant mu; immunoglobulin heavy variable 3-7; immunoglobulin heavy constant gamma 3 (G3m marker); immunoglobulin heavy variable 3-11 (gene/pseudogene); immunoglobulin heavy variable 4-31; immunoglobulin heavy locus	1	0.940965
28396	IGHM	immunoglobulin heavy constant gamma 1 (G1m marker); immunoglobulin heavy constant mu; immunoglobulin heavy variable 3-7; immunoglobulin heavy constant gamma 3 (G3m marker); immunoglobulin heavy variable 3-11 (gene/pseudogene); immunoglobulin heavy variable 4-31; immunoglobulin heavy locus	2	0.940965
7804	LRP8	low density lipoprotein receptor-related protein 8, apolipoprotein e receptor	2	0.941825
221710	LOC221710	hypothetical protein LOC221710	1	0.942446
10551	Agr2	anterior gradient homolog 2 (Xenopus laevis)	1	0.943184
8038	adam12	ADAM metallopeptidase domain 12	1	0.951499
245973	ATP6V1C2	ATPase, H+ transporting, lysosomal 42kDa, V1 subunit C2	1	0.951563
2243	FGA	fibrinogen alpha chain	1	0.953287
1287	COL4A5	collagen, type IV, alpha 5	1	0.955827
149832	LOC149832	hypothetical protein LOC149832	2	0.9563
2674	gfra1	GDNF family receptor alpha 1	2	0.957521
8123	PAR5	Prader-Willi/Angelman syndrome-5	1	0.958666
2244	fgb	fibrinogen beta chain	1	0.960252
389136	vgll3	vestigial like 3 (Drosophila)	1	0.960903
400986	LOC400986	protein immuno-reactive with anti-PTH polyclonal antibodies	1	0.964349
7222	Trpc3	transient receptor potential cation channel, subfamily C, member 3	1	0.965203
10568	slc34a2	solute carrier family 34 (sodium phosphate), member 2	1	0.96695
9915	ARNT2	aryl-hydrocarbon receptor nuclear translocator 2	2	0.969893
9378	NRXN1	neurexin 1	1	0.974723
160518	DENND5B	DENN/MADD domain containing 5B	2	0.983689
10230	Nbr2	neighbor of BRCA1 gene 2	2	0.984294
4222	meox1	mesenchyme homeobox 1	1	0.984943
1917	EEF1A2	eukaryotic translation elongation factor 1 alpha 2	2	1
26811	SNORD55	small nucleolar RNA, C/D box 55	2	1
6044	SNORA62	small nucleolar RNA, H/ACA box 62; small nucleolar RNA, H/ACA box 6	2	1
94163	SNORD38B	small nucleolar RNA, C/D box 38A; small nucleolar RNA, C/D box 38B	2	1
94162	SNORD38B	small nucleolar RNA, C/D box 38A; small nucleolar RNA, C/D box 38B	2	1
574040	SNORA62	small nucleolar RNA, H/ACA box 62; small nucleolar RNA, H/ACA box 6	2	1
653505	PPIAL4C	peptidylprolyl isomerase A (cyclophilin A)-like 4E; peptidylprolyl isomerase A (cyclophilin A)-like 4G; peptidylprolyl isomerase A (cyclophilin A)-like 4F; peptidylprolyl isomerase A (cyclophilin A)-like 4A; peptidylprolyl isomerase A (cyclophilin A)-like 4C; peptidylprolyl isomerase A (cyclophilin A)-like 4B	2	1
644591	PPIAL4C	peptidylprolyl isomerase A (cyclophilin A)-like 4E; peptidylprolyl isomerase A (cyclophilin A)-like 4G; peptidylprolyl isomerase A (cyclophilin A)-like 4F; peptidylprolyl isomerase A (cyclophilin A)-like 4A; peptidylprolyl isomerase A (cyclophilin A)-like 4C; peptidylprolyl isomerase A (cyclophilin A)-like 4B	2	1
164022	PPIAL4C	peptidylprolyl isomerase A (cyclophilin A)-like 4E; peptidylprolyl isomerase A (cyclophilin A)-like 4G; peptidylprolyl isomerase A (cyclophilin A)-like 4F; peptidylprolyl isomerase A (cyclophilin A)-like 4A; peptidylprolyl isomerase A (cyclophilin A)-like 4C; peptidylprolyl isomerase A (cyclophilin A)-like 4B	3	1
653598	PPIAL4C	peptidylprolyl isomerase A (cyclophilin A)-like 4E; peptidylprolyl isomerase A (cyclophilin A)-like 4G; peptidylprolyl isomerase A (cyclophilin A)-like 4F; peptidylprolyl isomerase A (cyclophilin A)-like 4A; peptidylprolyl isomerase A (cyclophilin A)-like 4C; peptidylprolyl isomerase A (cyclophilin A)-like 4B	2	1
728945	PPIAL4C	peptidylprolyl isomerase A (cyclophilin A)-like 4E; peptidylprolyl isomerase A (cyclophilin A)-like 4G; peptidylprolyl isomerase A (cyclophilin A)-like 4F; peptidylprolyl isomerase A (cyclophilin A)-like 4A; peptidylprolyl isomerase A (cyclophilin A)-like 4C; peptidylprolyl isomerase A (cyclophilin A)-like 4B	2	1
730262	PPIAL4C	peptidylprolyl isomerase A (cyclophilin A)-like 4E; peptidylprolyl isomerase A (cyclophilin A)-like 4G; peptidylprolyl isomerase A (cyclophilin A)-like 4F; peptidylprolyl isomerase A (cyclophilin A)-like 4A; peptidylprolyl isomerase A (cyclophilin A)-like 4C; peptidylprolyl isomerase A (cyclophilin A)-like 4B	2	1
94161	SNORD46	small nucleolar RNA, C/D box 46	2	1
100291837	LOC100291837	similar to ribosomal protein S21	2	1
1813	DRD2	dopamine receptor D2	1	no expression data
8515	ITGA10	integrin, alpha 10	1	no expression data
29984	RHOD	ras homolog gene family, member D	1	no expression data
1636	ACE	angiotensin I converting enzyme (peptidyl-dipeptidase A) 1	1	no expression data
6833	ABCC8	ATP-binding cassette, sub-family C (CFTR/MRP), member 8	1	no expression data
5724	PTAFR	platelet-activating factor receptor	1	no expression data
5778	PTPN7	protein tyrosine phosphatase, non-receptor type 7	2	no expression data
10268	RAMP3	receptor (G protein-coupled) activity modifying protein 3	1	no expression data
1048	CEACAM5	carcinoembryonic antigen-related cell adhesion molecule 5	1	no expression data
6540	SLC6A13	solute carrier family 6 (neurotransmitter transporter, GABA), member 13	1	no expression data
346	APOC4	apolipoprotein C-IV	1	no expression data
2949	GSTM5	glutathione S-transferase mu 5	1	no expression data
85235	HIST1H2AM	histone cluster 1, H2ag; histone cluster 1, H2ah; histone cluster 1, H2ai; histone cluster 1, H2ak; histone cluster 1, H2al; histone cluster 1, H2am	2	no expression data
909	CD1A	CD1a molecule	1	no expression data
3263	HPX	hemopexin	1	no expression data
8483	CILP	cartilage intermediate layer protein, nucleotide pyrophosphohydrolase	1	no expression data
2740	GLP1R	glucagon-like peptide 1 receptor	1	no expression data
3013	HIST1H3H	histone cluster 1, H3j; histone cluster 1, H3i; histone cluster 1, H3h; histone cluster 1, H3g; histone cluster 1, H3f; histone cluster 1, H3e; histone cluster 1, H3d; histone cluster 1, H3c; histone cluster 1, H3b; histone cluster 1, H3a; histone cluster 1, H2ad; histone cluster 2, H3a; histone cluster 2, H3c; histone cluster 2, H3d	1	no expression data
126961	HIST1H3H	histone cluster 1, H3j; histone cluster 1, H3i; histone cluster 1, H3h; histone cluster 1, H3g; histone cluster 1, H3f; histone cluster 1, H3e; histone cluster 1, H3d; histone cluster 1, H3c; histone cluster 1, H3b; histone cluster 1, H3a; histone cluster 1, H2ad; histone cluster 2, H3a; histone cluster 2, H3c; histone cluster 2, H3d	1	no expression data
6005	RHAG	Rh-associated glycoprotein	1	no expression data
8969	HIST1H2AM	histone cluster 1, H2ag; histone cluster 1, H2ah; histone cluster 1, H2ai; histone cluster 1, H2ak; histone cluster 1, H2al; histone cluster 1, H2am	1	no expression data
8968	HIST1H3H	histone cluster 1, H3j; histone cluster 1, H3i; histone cluster 1, H3h; histone cluster 1, H3g; histone cluster 1, H3f; histone cluster 1, H3e; histone cluster 1, H3d; histone cluster 1, H3c; histone cluster 1, H3b; histone cluster 1, H3a; histone cluster 1, H2ad; histone cluster 2, H3a; histone cluster 2, H3c; histone cluster 2, H3d	1	no expression data
1850	DUSP8	dual specificity phosphatase 8	1	no expression data
2528	FUT6	fucosyltransferase 6 (alpha (1,3) fucosyltransferase)	1	no expression data
3084	NRG1	neuregulin 1	1	no expression data
171558	PTCRA	pre T-cell antigen receptor alpha	2	no expression data
9891	NUAK1	NUAK family, SNF1-like kinase, 1	1	no expression data
4654	MYOD1	myogenic differentiation 1	2	no expression data
1113	CHGA	chromogranin A (parathyroid secretory protein 1)	1	no expression data
6674	SPAG1	sperm associated antigen 1	1	no expression data
5979	RET	ret proto-oncogene	1	no expression data
55567	DNAH3	dynein, axonemal, heavy chain 3	3	no expression data
27345	KCNMB4	potassium large conductance calcium-activated channel, subfamily M, beta member 4	3	no expression data
80852	GRIP2	glutamate receptor interacting protein 2	1	no expression data
8351	HIST1H3H	histone cluster 1, H3j; histone cluster 1, H3i; histone cluster 1, H3h; histone cluster 1, H3g; histone cluster 1, H3f; histone cluster 1, H3e; histone cluster 1, H3d; histone cluster 1, H3c; histone cluster 1, H3b; histone cluster 1, H3a; histone cluster 1, H2ad; histone cluster 2, H3a; histone cluster 2, H3c; histone cluster 2, H3d	1	no expression data
8350	HIST1H3H	histone cluster 1, H3j; histone cluster 1, H3i; histone cluster 1, H3h; histone cluster 1, H3g; histone cluster 1, H3f; histone cluster 1, H3e; histone cluster 1, H3d; histone cluster 1, H3c; histone cluster 1, H3b; histone cluster 1, H3a; histone cluster 1, H2ad; histone cluster 2, H3a; histone cluster 2, H3c; histone cluster 2, H3d	1	no expression data
8355	HIST1H3H	histone cluster 1, H3j; histone cluster 1, H3i; histone cluster 1, H3h; histone cluster 1, H3g; histone cluster 1, H3f; histone cluster 1, H3e; histone cluster 1, H3d; histone cluster 1, H3c; histone cluster 1, H3b; histone cluster 1, H3a; histone cluster 1, H2ad; histone cluster 2, H3a; histone cluster 2, H3c; histone cluster 2, H3d	1	no expression data
8354	HIST1H3H	histone cluster 1, H3j; histone cluster 1, H3i; histone cluster 1, H3h; histone cluster 1, H3g; histone cluster 1, H3f; histone cluster 1, H3e; histone cluster 1, H3d; histone cluster 1, H3c; histone cluster 1, H3b; histone cluster 1, H3a; histone cluster 1, H2ad; histone cluster 2, H3a; histone cluster 2, H3c; histone cluster 2, H3d	1	no expression data
8353	HIST1H3H	histone cluster 1, H3j; histone cluster 1, H3i; histone cluster 1, H3h; histone cluster 1, H3g; histone cluster 1, H3f; histone cluster 1, H3e; histone cluster 1, H3d; histone cluster 1, H3c; histone cluster 1, H3b; histone cluster 1, H3a; histone cluster 1, H2ad; histone cluster 2, H3a; histone cluster 2, H3c; histone cluster 2, H3d	1	no expression data
8352	HIST1H3H	histone cluster 1, H3j; histone cluster 1, H3i; histone cluster 1, H3h; histone cluster 1, H3g; histone cluster 1, H3f; histone cluster 1, H3e; histone cluster 1, H3d; histone cluster 1, H3c; histone cluster 1, H3b; histone cluster 1, H3a; histone cluster 1, H2ad; histone cluster 2, H3a; histone cluster 2, H3c; histone cluster 2, H3d	1	no expression data
8358	HIST1H3H	histone cluster 1, H3j; histone cluster 1, H3i; histone cluster 1, H3h; histone cluster 1, H3g; histone cluster 1, H3f; histone cluster 1, H3e; histone cluster 1, H3d; histone cluster 1, H3c; histone cluster 1, H3b; histone cluster 1, H3a; histone cluster 1, H2ad; histone cluster 2, H3a; histone cluster 2, H3c; histone cluster 2, H3d	1	no expression data
8357	HIST1H3H	histone cluster 1, H3j; histone cluster 1, H3i; histone cluster 1, H3h; histone cluster 1, H3g; histone cluster 1, H3f; histone cluster 1, H3e; histone cluster 1, H3d; histone cluster 1, H3c; histone cluster 1, H3b; histone cluster 1, H3a; histone cluster 1, H2ad; histone cluster 2, H3a; histone cluster 2, H3c; histone cluster 2, H3d	1	no expression data
8356	HIST1H3H	histone cluster 1, H3j; histone cluster 1, H3i; histone cluster 1, H3h; histone cluster 1, H3g; histone cluster 1, H3f; histone cluster 1, H3e; histone cluster 1, H3d; histone cluster 1, H3c; histone cluster 1, H3b; histone cluster 1, H3a; histone cluster 1, H2ad; histone cluster 2, H3a; histone cluster 2, H3c; histone cluster 2, H3d	1	no expression data
3359	HTR3A	5-hydroxytryptamine (serotonin) receptor 3A	1	no expression data
8329	HIST1H2AM	histone cluster 1, H2ag; histone cluster 1, H2ah; histone cluster 1, H2ai; histone cluster 1, H2ak; histone cluster 1, H2al; histone cluster 1, H2am	2	no expression data
6799	SULT1A2	sulfotransferase family, cytosolic, 1A, phenol-preferring, member 2	2	no expression data
653604	HIST1H3H	histone cluster 1, H3j; histone cluster 1, H3i; histone cluster 1, H3h; histone cluster 1, H3g; histone cluster 1, H3f; histone cluster 1, H3e; histone cluster 1, H3d; histone cluster 1, H3c; histone cluster 1, H3b; histone cluster 1, H3a; histone cluster 1, H2ad; histone cluster 2, H3a; histone cluster 2, H3c; histone cluster 2, H3d	1	no expression data
8336	HIST1H2AM	histone cluster 1, H2ag; histone cluster 1, H2ah; histone cluster 1, H2ai; histone cluster 1, H2ak; histone cluster 1, H2al; histone cluster 1, H2am	1	no expression data
8332	HIST1H2AM	histone cluster 1, H2ag; histone cluster 1, H2ah; histone cluster 1, H2ai; histone cluster 1, H2ak; histone cluster 1, H2al; histone cluster 1, H2am	1	no expression data
8330	HIST1H2AM	histone cluster 1, H2ag; histone cluster 1, H2ah; histone cluster 1, H2ai; histone cluster 1, H2ak; histone cluster 1, H2al; histone cluster 1, H2am	1	no expression data
3787	KCNS1	potassium voltage-gated channel, delayed-rectifier, subfamily S, member 1	1	no expression data
333932	HIST1H3H	histone cluster 1, H3j; histone cluster 1, H3i; histone cluster 1, H3h; histone cluster 1, H3g; histone cluster 1, H3f; histone cluster 1, H3e; histone cluster 1, H3d; histone cluster 1, H3c; histone cluster 1, H3b; histone cluster 1, H3a; histone cluster 1, H2ad; histone cluster 2, H3a; histone cluster 2, H3c; histone cluster 2, H3d	1	no expression data
2329	FMO4	flavin containing monooxygenase 4	2	no expression data
2327	FMO2	flavin containing monooxygenase 2 (non-functional)	1	no expression data
89870	TRIM15	tripartite motif-containing 15	1	no expression data
3627	CXCL10	chemokine (C-X-C motif) ligand 10	2	no expression data
9610	RIN1	Ras and Rab interactor 1	2	no expression data
6556	SLC11A1	solute carrier family 11 (proton-coupled divalent metal ion transporters), member 1	1	no expression data
8646	CHRD	chordin	2	no expression data
6539	SLC6A12	solute carrier family 6 (neurotransmitter transporter, betaine/GABA), member 12	1	no expression data
266	AMELY	amelogenin, Y-linked	1	no expression data
5858	PZP	pregnancy-zone protein	1	no expression data
256536	TCERG1L	transcription elongation regulator 1-like	2	no expression data
29999	FSCN3	fascin homolog 3, actin-bundling protein, testicular (Strongylocentrotus purpuratus)	1	no expression data
3004	GZMM	granzyme M (lymphocyte met-ase 1)	1	no expression data
2155	F7	coagulation factor VII (serum prothrombin conversion accelerator)	1	no expression data
3698	ITIH2	inter-alpha (globulin) inhibitor H2	1	no expression data
93659	CGB	chorionic gonadotropin, beta polypeptide 5; chorionic gonadotropin, beta polypeptide; chorionic gonadotropin, beta polypeptide 8	1	no expression data
3451	IFNA17	interferon, alpha 17	3	no expression data
23218	NBEAL2	neurobeachin-like 2	2	no expression data
766	CA7	carbonic anhydrase VII	1	no expression data
10917	BTNL3	butyrophilin-like 3	2	no expression data
94115	CGB	chorionic gonadotropin, beta polypeptide 5; chorionic gonadotropin, beta polypeptide; chorionic gonadotropin, beta polypeptide 8	1	no expression data
10913	EDAR	ectodysplasin A receptor	2	no expression data
4692	NDN	necdin homolog (mouse)	1	no expression data
26539	OR10H1	olfactory receptor, family 10, subfamily H, member 1	1	no expression data
112464	PRKCDBP	protein kinase C, delta binding protein	1	no expression data
176	ACAN	aggrecan	1	no expression data
724102	SNHG4	small nucleolar RNA host gene 4 (non-protein coding)	1	no expression data
10603	SH2B2	SH2B adaptor protein 2	1	no expression data
2253	FGF8	fibroblast growth factor 8 (androgen-induced)	1	no expression data
84812	PLCD4	phospholipase C, delta 4	1	no expression data
7475	WNT6	wingless-type MMTV integration site family, member 6	1	no expression data
790898	HYDIN	hydrocephalus inducing homolog 2 (mouse); hydrocephalus inducing homolog (mouse)	2	no expression data
9436	NCR2	natural cytotoxicity triggering receptor 2	2	no expression data
3120	HLA-DQB2	major histocompatibility complex, class II, DQ beta 2	1	no expression data
1572	CYP2F1	cytochrome P450, family 2, subfamily F, polypeptide 1	1	no expression data
1755	DMBT1	deleted in malignant brain tumors 1	1	no expression data
6706	SPRR2C	small proline-rich protein 2C (pseudogene); small proline-rich protein 2G	1	no expression data
6702	SPRR2C	small proline-rich protein 2C (pseudogene); small proline-rich protein 2G	2	no expression data
81792	ADAMTS12	ADAM metallopeptidase with thrombospondin type 1 motif, 12	1	no expression data
1082	CGB	chorionic gonadotropin, beta polypeptide 5; chorionic gonadotropin, beta polypeptide; chorionic gonadotropin, beta polypeptide 8	1	no expression data
57613	KIAA1467	KIAA1467	1	no expression data
5625	PRODH	proline dehydrogenase (oxidase) 1	1	no expression data
1472	CST4	cystatin S	1	no expression data
54768	HYDIN	hydrocephalus inducing homolog 2 (mouse); hydrocephalus inducing homolog (mouse)	1	no expression data
84560	MT4	metallothionein 4	2	no expression data
2785	GNG3	guanine nucleotide binding protein (G protein), gamma 3	1	no expression data
10803	CCR9	chemokine (C-C motif) receptor 9	2	no expression data
244	ANXA8L2	annexin A8-like 2	1	no expression data
7136	TNNI2	troponin I type 2 (skeletal, fast)	1	no expression data
57115	PGLYRP4	peptidoglycan recognition protein 4	1	no expression data
5284	PIGR	polymeric immunoglobulin receptor	1	no expression data
26239	LCE2B	late cornified envelope 2B	2	no expression data
6866	TAC3	tachykinin 3	2	no expression data
170685	NUDT10	nudix (nucleoside diphosphate linked moiety X)-type motif 10	1	no expression data
10077	TSPAN32	tetraspanin 32	1	no expression data
63973	NEUROG2	neurogenin 2	1	no expression data
27156	RTDR1	rhabdoid tumor deletion region gene 1	1	no expression data
3889	KRT83	keratin 83	1	no expression data
728404	AGAP8	ArfGAP with GTPase domain, ankyrin repeat and PH domain 8	1	no expression data
54145	H2BFS	H2B histone family, member S	1	no expression data
2532	DARC	Duffy blood group, chemokine receptor	2	no expression data
653268	AGAP7	ArfGAP with GTPase domain, ankyrin repeat and PH domain 7	1	no expression data
55507	GPRC5D	G protein-coupled receptor, family C, group 5, member D	1	no expression data
64180	DPEP3	dipeptidase 3	1	no expression data
27120	DKKL1	dickkopf-like 1 (soggy)	1	no expression data
130106	CIB4	calcium and integrin binding family member 4	1	no expression data
1154	CISH	cytokine inducible SH2-containing protein	1	no expression data
441259	LOC441259	PMS2 postmeiotic segregation increased 2 (S. cerevisiae)-like	1	no expression data
54440	SASH3	SAM and SH3 domain containing 3	1	no expression data
59347	FKSG2	apoptosis inhibitor	2	no expression data
162972	ZNF550	zinc finger protein 550	1	no expression data
84985	FAM83A	family with sequence similarity 83, member A	1	no expression data
387082	SUMO4	SMT3 suppressor of mif two 3 homolog 4 (S. cerevisiae)	1	no expression data
29113	C6orf15	chromosome 6 open reading frame 15	1	no expression data
43849	KLK12	kallikrein-related peptidase 12	1	no expression data
6701	SPRR2B	small proline-rich protein 2B	1	no expression data
55647	RAB20	RAB20, member RAS oncogene family	2	no expression data
57876	MUC3B	mucin 3B, cell surface associated; similar to Mucin-3A precursor (Intestinal mucin-3A); mucin 3A, cell surface associated; similar to mucin 3	2	no expression data
100134216	MUC3B	mucin 3B, cell surface associated; similar to Mucin-3A precursor (Intestinal mucin-3A); mucin 3A, cell surface associated; similar to mucin 3	1	no expression data
4762	NEUROG1	neurogenin 1	2	no expression data
3811	KIR3DS1	killer cell immunoglobulin-like receptor, three domains, short cytoplasmic tail, 1; killer cell immunoglobulin-like receptor, three domains, long cytoplasmic tail, 1	1	no expression data
3813	KIR3DS1	killer cell immunoglobulin-like receptor, three domains, short cytoplasmic tail, 1; killer cell immunoglobulin-like receptor, three domains, long cytoplasmic tail, 1	1	no expression data
100134674	MUC3B	mucin 3B, cell surface associated; similar to Mucin-3A precursor (Intestinal mucin-3A); mucin 3A, cell surface associated; similar to mucin 3	1	no expression data
652965	SNORA48	small nucleolar RNA, H/ACA box 48	1	no expression data
4584	MUC3B	mucin 3B, cell surface associated; similar to Mucin-3A precursor (Intestinal mucin-3A); mucin 3A, cell surface associated; similar to mucin 3	1	no expression data
54345	SOX18	SRY (sex determining region Y)-box 18	1	no expression data
57124	CD248	CD248 molecule, endosialin	1	no expression data
92086	GGTLC1	gamma-glutamyltransferase light chain 1	1	no expression data
84894	LINGO1	leucine rich repeat and Ig domain containing 1	1	no expression data
90011	KIR3DX1	killer cell immunoglobulin-like receptor, three domains, X1	1	no expression data
114818	KLHL29	kelch-like 29 (Drosophila)	2	no expression data
116179	TGM7	transglutaminase 7	1	no expression data
79652	TMEM204	transmembrane protein 204	2	no expression data
221756	MGC39372	hypothetical protein MGC39372	1	no expression data
80763	C12orf39	chromosome 12 open reading frame 39	2	no expression data
65078	RTN4R	reticulon 4 receptor	1	no expression data
115727	RASGRP4	RAS guanyl releasing protein 4	2	no expression data
286256	LCN12	lipocalin 12	1	no expression data
114836	SLAMF6	SLAM family member 6	3	no expression data
116842	LEAP2	liver expressed antimicrobial peptide 2	1	no expression data
51225	ABI3	ABI family, member 3	1	no expression data
30812	SOX8	SRY (sex determining region Y)-box 8	1	no expression data
1348	COX7A2P2	cytochrome c oxidase subunit VIIa pseudogene 2	1	no expression data
100127972	LOC100127972	hypothetical LOC100127972	1	no expression data
2834	PRLHR	prolactin releasing hormone receptor	1	no expression data
257194	NEGR1	neuronal growth regulator 1	1	no expression data
4810	NHS	Nance-Horan syndrome (congenital cataracts and dental anomalies)	1	no expression data
79935	CNTD2	cyclin N-terminal domain containing 2	1	no expression data
81788	NUAK2	NUAK family, SNF1-like kinase, 2	1	no expression data
170371	C10orf128	chromosome 10 open reading frame 128	1	no expression data
353088	ZNF429	zinc finger protein 429	1	no expression data
113451	adc	arginine decarboxylase	1	no expression data
140870	WFDC6	WAP four-disulfide core domain 6; serine peptidase inhibitor-like, with Kunitz and WAP domains 1 (eppin)	1	no expression data
51297	PLUNC	palate, lung and nasal epithelium associated	1	no expression data
118932	ANKRD22	ankyrin repeat domain 22	1	no expression data
1600	dab1	disabled homolog 1 (Drosophila)	1	no expression data
85409	NKD2	naked cuticle homolog 2 (Drosophila)	1	no expression data
93233	Ccdc114	coiled-coil domain containing 114	2	no expression data
26188	OR1C1	olfactory receptor, family 1, subfamily C, member 1	1	no expression data
192683	Scamp5	secretory carrier membrane protein 5	1	no expression data
83552	MFRP	membrane frizzled-related protein	1	no expression data
29974	a1cf	APOBEC1 complementation factor	2	no expression data
349114	LOC349114	hypothetical LOC349114	2	no expression data
79041	TMEM38A	transmembrane protein 38A	1	no expression data
646000	AMAC1L2	acyl-malonyl condensing enzyme 1-like 3; acyl-malonyl condensing enzyme 1-like 2; acyl-malonyl condensing enzyme 1-like 1; acyl-malonyl condensing enzyme 1	1	no expression data
9132	Kcnq4	potassium voltage-gated channel, KQT-like subfamily, member 4	1	no expression data
4490	MT1B	metallothionein 1B	2	no expression data
84929	FIBCD1	fibrinogen C domain containing 1	1	no expression data
85289	KRTAP4-5	keratin associated protein 4-5	1	no expression data
149175	MANEAL	mannosidase, endo-alpha-like	1	no expression data
349565	NMNAT3	nicotinamide nucleotide adenylyltransferase 3	1	no expression data
84905	ZNF341	zinc finger protein 341	1	no expression data
643664	AMAC1L2	acyl-malonyl condensing enzyme 1-like 3; acyl-malonyl condensing enzyme 1-like 2; acyl-malonyl condensing enzyme 1-like 1; acyl-malonyl condensing enzyme 1	1	no expression data
284759	SIRPB2	signal-regulatory protein beta 2	1	no expression data
84648	LCE3D	late cornified envelope 3D	3	no expression data
57529	RGAG1	retrotransposon gag domain containing 1	1	no expression data
1358	Cpa2	carboxypeptidase A2 (pancreatic)	1	no expression data
196385	DNAH10	dynein, axonemal, heavy chain 10	1	no expression data
84174	SLA2	Src-like-adaptor 2	1	no expression data
84947	SERAC1	serine active site containing 1	1	no expression data
84952	cgnl1	cingulin-like 1	2	no expression data
146861	AMAC1L2	acyl-malonyl condensing enzyme 1-like 3; acyl-malonyl condensing enzyme 1-like 2; acyl-malonyl condensing enzyme 1-like 1; acyl-malonyl condensing enzyme 1	1	no expression data
83876	mro	maestro	1	no expression data
10164	chst4	carbohydrate (N-acetylglucosamine 6-O) sulfotransferase 4	1	no expression data
83895	KRTAP1-5	keratin associated protein 1-5	1	no expression data
162966	ZNF600	zinc finger protein 600	1	no expression data
83884	SLC25A2	solute carrier family 25 (mitochondrial carrier; ornithine transporter) member 2	1	no expression data
126668	TDRD10	tudor domain containing 10	1	no expression data
9963	Slc23a1	solute carrier family 23 (nucleobase transporters), member 1	1	no expression data
89822	KCNK17	potassium channel, subfamily K, member 17	1	no expression data
6700	SPRR2A	small proline-rich protein 2A	1	no expression data
127731	Vwa5b1	von Willebrand factor A domain containing 5B1	2	no expression data
83650	AMAC1L2	acyl-malonyl condensing enzyme 1-like 3; acyl-malonyl condensing enzyme 1-like 2; acyl-malonyl condensing enzyme 1-like 1; acyl-malonyl condensing enzyme 1	2	no expression data
124925	SEZ6	seizure related 6 homolog (mouse)	2	no expression data
284186	TMEM105	transmembrane protein 105	1	no expression data
5651	PRSS7	protease, serine, 7 (enterokinase)	1	no expression data
113730	KLHDC7B	kelch domain containing 7B	2	no expression data
83953	FCAMR	Fc receptor, IgA, IgM, high affinity	3	no expression data
4166	CHST6	carbohydrate (N-acetylglucosamine 6-O) sulfotransferase 6	3	no expression data
162461	TMEM92	transmembrane protein 92	1	no expression data
137970	UNC5D	unc-5 homolog D (C. elegans)	2	no expression data
150379	Pnpla5	patatin-like phospholipase domain containing 5	1	no expression data
57119	WFDC6	WAP four-disulfide core domain 6; serine peptidase inhibitor-like, with Kunitz and WAP domains 1 (eppin)	1	no expression data
148170	CDC42EP5	CDC42 effector protein (Rho GTPase binding) 5	1	no expression data
114784	CSMD2	CUB and Sushi multiple domains 2	1	no expression data
140690	CTCFL	CCCTC-binding factor (zinc finger protein)-like	1	no expression data
146556	C16orf89	chromosome 16 open reading frame 89	1	no expression data
128674	PROKR2	prokineticin receptor 2	2	no expression data
149466	C1orf210	chromosome 1 open reading frame 210	1	no expression data
29931	LOH3CR2A	loss of heterozygosity, 3, chromosomal region 2, gene A	2	no expression data
84830	C6orf105	chromosome 6 open reading frame 105	1	no expression data
149699	GTSF1L	gametocyte specific factor 1-like	2	no expression data
56169	GSDMC	gasdermin C	1	no expression data
80119	PIF1	PIF1 5'-to-3' DNA helicase homolog (S. cerevisiae)	1	no expression data
124817	CNTD1	cyclin N-terminal domain containing 1	2	no expression data
284071	C17orf104	hypothetical protein FLJ35848	1	no expression data
81341	OR10W1	olfactory receptor, family 10, subfamily W, member 1	1	no expression data
645460	FLJ44342	hypothetical LOC645460	1	no expression data
89780	WNT3A	wingless-type MMTV integration site family, member 3A	2	no expression data
30816	ERVWE1	endogenous retroviral family W, env(C7), member 1	1	no expression data
64926	RASAL3	RAS protein activator like 3	1	no expression data
100216546	LOC100216546	hypothetical LOC100216546	1	no expression data
57000	C9orf31	chromosome 9 open reading frame 31	1	no expression data
100133130	LOC100133130	PRO1102	1	no expression data
347376	LOC347376	H3 histone, family 3A	1	no expression data
84824	FCRLA	Fc receptor-like A	1	no expression data
114335	CGB1	chorionic gonadotropin, beta polypeptide 1	1	no expression data
399670	RPL13AP17	ribosomal protein L13a pseudogene 17	1	no expression data
80868	HCG4P6	HLA complex group 4 pseudogene 6	1	no expression data
221091	LRRN4CL	LRRN4 C-terminal like	1	no expression data
144017	LOC144017	hypothetical protein LOC144017	1	no expression data
128497	C20orf165	chromosome 20 open reading frame 165	1	no expression data
57673	BEND3	BEN domain containing 3	1	no expression data
57168	ASPHD2	aspartate beta-hydroxylase domain containing 2	1	no expression data
200373	PCDP1	primary ciliary dyskinesia protein 1	1	no expression data
27233	SULT1C4	sulfotransferase family, cytosolic, 1C, member 4	1	no expression data
387775	SLC22A10	solute carrier family 22, member 10	1	no expression data
146547	Prss36	protease, serine, 36	2	no expression data
23641	Ldoc1	leucine zipper, down-regulated in cancer 1	1	no expression data
8022	lhx3	LIM homeobox 3	1	no expression data
100287175	LOC100287175	hypothetical protein LOC100287175	1	no expression data
100129399	LOC100129399	hypothetical protein LOC100129399	1	no expression data
314	Aoc2	amine oxidase, copper containing 2 (retina-specific)	1	no expression data
79623	Galnt14	UDP-N-acetyl-alpha-D-galactosamine:polypeptide N-acetylgalactosaminyltransferase 14 (GalNAc-T14)	1	no expression data
225689	Mapk15	mitogen-activated protein kinase 15	1	no expression data
51275	C12orf47	chromosome 12 open reading frame 47	1	no expression data
79858	Nek11	NIMA (never in mitosis gene a)- related kinase 11	1	no expression data
283576	Zdhhc22	zinc finger, DHHC-type containing 22	1	no expression data
962	Cd48	CD48 molecule	1	no expression data
340706	vwa2	von Willebrand factor A domain containing 2	1	no expression data
169792	Glis3	GLIS family zinc finger 3	1	no expression data
284451	Odf3l2	outer dense fiber of sperm tails 3-like 2	1	no expression data
219699	Unc5b	unc-5 homolog B (C. elegans)	1	no expression data
3012	Hist1h2ab	histone cluster 1, H2ae; histone cluster 1, H2ab	1	no expression data
205251	NCRNA00116	non-protein coding RNA 116	1	no expression data
56973	DKFZp547I224	hypothetical protein DKFZp547I224	1	no expression data
29765	Tmod4	tropomodulin 4 (muscle)	2	no expression data
150771	Itpripl1	inositol 1,4,5-triphosphate receptor interacting protein-like 1	1	no expression data
23612	Phlda3	pleckstrin homology-like domain, family A, member 3	2	no expression data
100290631	LOC100290631	similar to hCG2040565	1	no expression data
2938	gsta1	glutathione S-transferase alpha 1	1	no expression data
267020	ATP5L2	ATP synthase, H+ transporting, mitochondrial F0 complex, subunit G2 pseudogene	1	no expression data
2925	grpr	gastrin-releasing peptide receptor	1	no expression data
100294179	LOC100294179	similar to MHC class I A	1	no expression data
56241	Susd2	sushi domain containing 2	2	no expression data
100302300	ARTC1	Ag recognized by Treg cells 1	1	no expression data
153478	plekhg4b	pleckstrin homology domain containing, family G (with RhoGef domain) member 4B	1	no expression data
352954	gats	GATS, stromal antigen 3 opposite strand	1	no expression data
100287723	LOC100287723	similar to Ig kappa chain	1	no expression data
100288165	LOC100288165	similar to hCG2040565	1	no expression data
219902	Tmem136	transmembrane protein 136	1	no expression data
116832	Rpl39l	ribosomal protein L39-like	2	no expression data
100294102	LOC100294102	similar to major histocompatibility complex, class I, B	1	no expression data
84935	c13orf33	chromosome 13 open reading frame 33	1	no expression data
664721	HNRPA1P5	heterogeneous nuclear ribonucleoprotein A1 pseudogene 5	1	no expression data
100287942	LOC100287942	hypothetical protein LOC100287942	1	no expression data
6698	Sprr1a	small proline-rich protein 1A	2	no expression data
728825	LOC728825	similar to SMT3 suppressor of mif two 3 homolog 2 pseudogene	1	no expression data
5141	Pde4a	phosphodiesterase 4A, cAMP-specific (phosphodiesterase E2 dunce homolog, Drosophila)	1	no expression data
143630	Ubqlnl	ubiquilin-like	2	no expression data
84618	nt5c1a	5'-nucleotidase, cytosolic IA	1	no expression data
196549	EEF1DP3	eukaryotic translation elongation factor 1 delta pseudogene 3	1	no expression data
6665	Sox15	SRY (sex determining region Y)-box 15	1	no expression data
100294323	LOC100294323	hypothetical LOC100294323	1	no expression data
100288358	LOC100288358	hypothetical protein LOC100288358	1	no expression data
391107	OR10K2	olfactory receptor, family 10, subfamily K, member 2	1	no expression data
100288349	LOC100288349	hypothetical protein LOC100288349	1	no expression data
84254	Camkk1	calcium/calmodulin-dependent protein kinase kinase 1, alpha	3	no expression data
84253	garnl3	GTPase activating Rap/RanGAP domain-like 3	2	no expression data
645745	MT1P2	metallothionein 1 pseudogene 2	2	no expression data
100287069	LOC100287069	hypothetical protein LOC100287069	1	no expression data
59344	Aloxe3	arachidonate lipoxygenase 3	2	no expression data
2859	Gpr35	G protein-coupled receptor 35	1	no expression data
6769	Stac	SH3 and cysteine rich domain	1	no expression data
613206	LOC613206	myeloproliferative disease associated tumor antigen 5	1	no expression data
100133337	LOC100133337	similar to Os05g0242100	1	no expression data
168544	Znf467	zinc finger protein 467	1	no expression data
148930	Kncn	kinocilin	1	no expression data
347733	tubb2b	tubulin, beta 2B	1	no expression data
256646	C15orf55	chromosome 15 open reading frame 55	1	no expression data
27092	Cacng4	calcium channel, voltage-dependent, gamma subunit 4	1	no expression data
1302	Col11a2	collagen, type XI, alpha 2	1	no expression data
100133109	LOC100133109	hypothetical LOC100133109	2	no expression data
57586	Syt13	synaptotagmin XIII	1	no expression data
8338	Hist2h2ac	histone cluster 2, H2ac	1	no expression data
246176	Gas2l2	growth arrest-specific 2 like 2	1	no expression data
650669	FLJ41484	hypothetical LOC650669	1	no expression data
5015	Otx2	orthodenticle homeobox 2	1	no expression data
8335	Hist1h2ab	histone cluster 1, H2ae; histone cluster 1, H2ab	2	no expression data
574406	C1orf138	chromosome 1 open reading frame 138	1	no expression data
647349	LOC647349	similar to Adapter-related protein complex 3 sigma 1 subunit (Sigma-adaptin 3a) (AP-3 complex sigma-3A subunit) (Sigma-3A-adaptin)	1	no expression data
2290	foxg1	forkhead box G1	1	no expression data
112744	Il17f	interleukin 17F	1	no expression data
114915	NCRNA00219	chromosome 5 open reading frame 26	1	no expression data
3136	HLA-H	major histocompatibility complex, class I, H (pseudogene)	1	no expression data
6975	Tectb	tectorin beta	1	no expression data
100288194	LOC100288194	hypothetical protein LOC100288194	1	no expression data
653650	PDPK2	3-phosphoinositide dependent protein kinase 1 pseudogene	1	no expression data
80054	LOC80054	hypothetical LOC80054	1	no expression data
2811	Gp1ba	glycoprotein Ib (platelet), alpha polypeptide	1	no expression data
9413	fam189a2	chromosome 9 open reading frame 61	1	no expression data
100293417	LOC100293417	similar to hCG2040565	1	no expression data
3779	Kcnmb1	potassium large conductance calcium-activated channel, subfamily M, beta member 1	1	no expression data
1565	cyp2d6	cytochrome P450, family 2, subfamily D, polypeptide 6	1	no expression data
9956	Hs3st2	heparan sulfate (glucosamine) 3-O-sulfotransferase 2	2	no expression data
100290337	LOC100290337	similar to damage-specific DNA binding protein 1	1	no expression data
668	Foxl2	forkhead box L2	1	no expression data
3560	il2rb	interleukin 2 receptor, beta	2	no expression data
219770	gjd4	gap junction protein, delta 4, 40.1kDa	1	no expression data
399851	LOC399851	hypothetical gene supported by AY129010	1	no expression data
3765	Kcnj9	potassium inwardly-rectifying channel, subfamily J, member 9	1	no expression data
390354	RPL18AP3	ribosomal protein L18a pseudogene 3	2	no expression data
100294252	LOC100294252	hypothetical LOC100294252	1	no expression data
439965	FAM35B2	family with sequence similarity 35, member B2	1	no expression data
442720	EIF3IP1	eukaryotic translation initiation factor 3, subunit I pseudogene 1	1	no expression data
100294264	LOC100294264	similar to MHC class I antigen	1	no expression data
1084	Ceacam3	carcinoembryonic antigen-related cell adhesion molecule 3	2	no expression data
677814	SNORA31	small nucleolar RNA, H/ACA box 31	1	no expression data
64072	Cdh23	cadherin-like 23	1	no expression data
57611	islr2	immunoglobulin superfamily containing leucine-rich repeat 2	1	no expression data
10219	Klrg1	killer cell lectin-like receptor subfamily G, member 1	1	no expression data
342897	NCCRP1	non-specific cytotoxic cell receptor protein 1 homolog (zebrafish)	1	no expression data
100288438	LOC100288438	hypothetical protein LOC100288438	1	no expression data
221061	fam171a1	family with sequence similarity 171, member A1	1	no expression data
70	Actc1	actin, alpha, cardiac muscle 1	2	no expression data
93650	acpT	acid phosphatase, testicular	1	no expression data
732162	LOC732162	similar to R09H10.5	1	no expression data
92815	Hist3h2a	histone cluster 3, H2a	1	no expression data
341947	Cox8c	cytochrome c oxidase subunit 8C	1	no expression data
1010	Cdh12	cadherin 12, type 2 (N-cadherin 2)	1	no expression data
64218	Sema4a	sema domain, immunoglobulin domain (Ig), transmembrane domain (TM) and short cytoplasmic domain, (semaphorin) 4A	1	no expression data
4318	Mmp9	matrix metallopeptidase 9 (gelatinase B, 92kDa gelatinase, 92kDa type IV collagenase)	1	no expression data
1902	lpar1	lysophosphatidic acid receptor 1	1	no expression data
84329	hvcn1	hydrogen voltage-gated channel 1	3	no expression data
84517	Arpm1	actin related protein M1	1	no expression data
50801	Kcnk4	potassium channel, subfamily K, member 4	1	no expression data
200909	HTR3D	5-hydroxytryptamine (serotonin) receptor 3 family member D	2	no expression data
200523	C2orf51	chromosome 2 open reading frame 51	1	no expression data
6512	Slc1a7	solute carrier family 1 (glutamate transporter), member 7	1	no expression data
50486	G0s2	G0/G1switch 2	1	no expression data
140685	zbtb46	zinc finger and BTB domain containing 46	1	no expression data
57121	Lpar5	lysophosphatidic acid receptor 5	2	no expression data
386683	KRTAP12-3	keratin associated protein 12-3	1	no expression data
91353	IGLL3	immunoglobulin lambda-like polypeptide 3	1	no expression data
5662	psd	pleckstrin and Sec7 domain containing	1	no expression data
5080	Pax6	paired box 6	1	no expression data
6343	Sct	secretin	1	no expression data
6336	Scn10a	sodium channel, voltage-gated, type X, alpha subunit	1	no expression data

## Sheet: Seq
Entrez gene ID	Gene symbol	Description	Detection Breadth (DB)	Normalized max expression
285267	ZNF619	zinc finger protein 619	1	0.000314392
146434	Znf597	zinc finger protein 597	1	0.000324323
65249	zswim4	zinc finger, SWIM-type containing 4	1	0.000328595
170082	tceanc	transcription elongation factor A (SII) N-terminal and central domain containing	1	0.000370407
79922	MRM1	mitochondrial rRNA methyltransferase 1 homolog (S. cerevisiae)	4	0.00037097
9816	URB2	URB2 ribosome biogenesis 2 homolog (S. cerevisiae)	1	0.000374318
197407	ZNF48	zinc finger protein 48	2	0.000379541
126298	Irgq	immunity-related GTPase family, Q	3	0.000385965
116115	ZNF526	zinc finger protein 526	4	0.000386828
252983	Stxbp4	syntaxin binding protein 4	1	0.000391641
200205	C1orf69	chromosome 1 open reading frame 69	3	0.000394164
79759	znf668	zinc finger protein 668	4	0.000405844
51276	ZNF571	zinc finger protein 571	1	0.000406286
80776	B9D2	B9 protein domain 2	2	0.000412104
9880	ZBTB39	zinc finger and BTB domain containing 39	3	0.000413147
91392	ZNF502	zinc finger protein 502	1	0.000413213
5933	Rbl1	retinoblastoma-like 1 (p107)	3	0.000415311
5451	pou2f1	POU class 2 homeobox 1	3	0.000416365
79842	ZBTB3	zinc finger and BTB domain containing 3	2	0.000418818
79725	THAP9	THAP domain containing 9	1	0.000418987
84503	ZNF527	zinc finger protein 527	1	0.000419659
7673	ZNF222	zinc finger protein 222	1	0.000423734
7565	ZNF17	zinc finger protein 17	1	0.000426946
93594	WDR67	WD repeat domain 67	1	0.000427536
161527	GOLGA6L4	hypothetical protein LOC161527	1	0.000429022
90025	Ube2cbp	ubiquitin-conjugating enzyme E2C binding protein	1	0.000429279
22852	ANKRD26	ankyrin repeat domain 26	1	0.000431278
65263	PYCRL	pyrroline-5-carboxylate reductase-like	1	0.000431874
6621	SNAPC4	small nuclear RNA activating complex, polypeptide 4, 190kDa	2	0.000433513
197320	ZNF778	zinc finger protein 778	1	0.000437681
84920	ALG10	asparagine-linked glycosylation 10, alpha-1,2-glucosyltransferase homolog (S. pombe)	1	0.000442329
85364	ZCCHC3	zinc finger, CCHC domain containing 3	4	0.000444646
22888	UBOX5	U-box domain containing 5	6	0.000449141
144245	ALG10B	asparagine-linked glycosylation 10, alpha-1,2-glucosyltransferase homolog B (yeast)	1	0.000450977
25799	ZNF324	zinc finger protein 324	2	0.000451223
389072	PLEKHM3	pleckstrin homology domain containing, family M, member 3	1	0.000457499
55628	ZNF407	zinc finger protein 407	1	0.000458171
127396	ZNF684	zinc finger protein 684	1	0.000461892
55552	ZNF823	zinc finger protein 823	1	0.00046241
11133	kptn	kaptin (actin binding protein)	3	0.000464011
57567	ZNF319	zinc finger protein 319	2	0.000465295
7584	ZNF35	zinc finger protein 35	1	0.000466169
79862	ZNF669	zinc finger protein 669	1	0.000470572
63977	PRDM15	PR domain containing 15	1	0.000473036
7569	ZNF182	zinc finger protein 182	1	0.000475035
285193	Dusp28	dual specificity phosphatase 28	1	0.000475876
100131211	tmem194b	transmembrane protein 194B	1	0.000479126
388569	ZNF324B	zinc finger protein 324B	1	0.00047935
286128	ZFP41	zinc finger protein 41 homolog (mouse)	1	0.000484873
118672	PSTK	phosphoseryl-tRNA kinase	1	0.000485196
79879	CCDC134	coiled-coil domain containing 134	1	0.000491603
400673	Vmac	vimentin-type intermediate filament associated coiled-coil protein	1	0.000492816
55728	N4bp2	NEDD4 binding protein 2	1	0.000492996
54522	ankrd16	ankyrin repeat domain 16	2	0.000493128
253714	c6orf167	chromosome 6 open reading frame 167	1	0.000493581
201164	pld6	phospholipase D family, member 6	1	0.000493996
153642	arsk	arylsulfatase family, member K	2	0.000495728
1677	DFFB	DNA fragmentation factor, 40kDa, beta polypeptide (caspase-activated DNase)	1	0.000497913
2072	ERCC4	excision repair cross-complementing rodent repair deficiency, complementation group 4	1	0.000499082
27304	Mocs3	molybdenum cofactor synthesis 3	2	0.000499929
144577	c12orf66	chromosome 12 open reading frame 66	2	0.000501311
84261	FBXW9	F-box and WD repeat domain containing 9	1	0.000502054
55924	c1orf183	chromosome 1 open reading frame 183	1	0.000506031
54619	CCNJ	cyclin J	1	0.000506129
150709	ankar	ankyrin and armadillo repeat containing	1	0.000506375
166793	ZBTB49	zinc finger protein 509	1	0.000509057
7678	ZNF124	zinc finger protein 124	1	0.00050927
57150	C6orf162	chromosome 6 open reading frame 162	4	0.000516153
1678	TIMM8A	translocase of inner mitochondrial membrane 8 homolog A (yeast)	3	0.000516792
23431	Ap4e1	adaptor-related protein complex 4, epsilon 1 subunit	1	0.000518928
63943	FKBPL	FK506 binding protein like	2	0.000518939
84108	PCGF6	polycomb group ring finger 6	2	0.000520463
27340	Utp20	similar to Down-regulated in metastasis protein (Key-1A6 protein) (Novel nucleolar protein 73) (NNP73); UTP20, small subunit (SSU) processome component, homolog (yeast)	3	0.00052167
653877	Utp20	similar to Down-regulated in metastasis protein (Key-1A6 protein) (Novel nucleolar protein 73) (NNP73); UTP20, small subunit (SSU) processome component, homolog (yeast)	3	0.00052167
56981	PRDM11	PR domain containing 11	1	0.000523664
7776	znf236	zinc finger protein 236	1	0.000523997
122773	Klhdc1	kelch domain containing 1	1	0.000525991
283643	C14orf80	chromosome 14 open reading frame 80	1	0.000527324
85463	ZC3H12C	zinc finger CCCH-type containing 12C	1	0.000529624
254048	ubn2	ubinuclein 2	1	0.000531279
5989	RFX1	regulatory factor X, 1 (influences HLA class II expression)	3	0.000532055
79798	ARMC5	armadillo repeat containing 5	3	0.000533273
54814	Qpctl	glutaminyl-peptide cyclotransferase-like	2	0.000535021
339500	ZNF678	zinc finger protein 678	1	0.000537119
79147	fkrp	fukutin related protein	3	0.000538802
256643	CXorf23	chromosome X open reading frame 23	1	0.000539561
27079	RPUSD2	RNA pseudouridylate synthase domain containing 2	2	0.000540069
10825	Neu3	sialidase 3 (membrane sialidase)	1	0.000540244
7733	ZNF180	zinc finger protein 180	1	0.000540675
222234	fam185a	family with sequence similarity 185, member A; family with sequence similarity 185, member B pseudogene	1	0.000541107
641808	fam185a	family with sequence similarity 185, member A; family with sequence similarity 185, member B pseudogene	1	0.000541107
115708	Trmt61a	tRNA methyltransferase 61 homolog A (S. cerevisiae)	1	0.00054221
790955	C11orf83	chromosome 11 open reading frame 83	1	0.00054238
246269	LACE1	lactation elevated 1	1	0.000543232
163081	ZNF567	zinc finger protein 567	1	0.000543401
221504	Zbtb9	zinc finger and BTB domain containing 9	3	0.000545559
25914	RTTN	rotatin	1	0.000545821
27	abl2	v-abl Abelson murine leukemia viral oncogene homolog 2 (arg, Abelson-related gene)	1	0.000546204
80345	ZSCAN16	zinc finger and SCAN domain containing 16	2	0.000547427
57536	KIAA1328	KIAA1328	2	0.000549962
147808	ZNF784	zinc finger protein 784	2	0.000550683
6671	SP4	Sp4 transcription factor	1	0.000554338
538	ATP7A	ATPase, Cu++ transporting, alpha polypeptide	2	0.000555141
9841	Zbtb24	zinc finger and BTB domain containing 24	3	0.000557091
221264	Akd1	adenylate kinase domain containing 1	1	0.000558522
23132	RAD54L2	RAD54-like 2 (S. cerevisiae)	2	0.000558975
388558	ZNF808	zinc finger protein 808	1	0.000563504
158586	ZXDB	zinc finger, X-linked, duplicated B	3	0.00056534
7593	mzf1	myeloid zinc finger 1	4	0.000565684
91801	Alkbh8	alkB, alkylation repair homolog 8 (E. coli)	1	0.000567994
126295	ZNF57	zinc finger protein 57	1	0.000572414
145173	B3galtl	beta 1,3-galactosyltransferase-like	1	0.000572419
129450	C2orf60	chromosome 2 open reading frame 60	2	0.000573474
79891	ZNF671	zinc finger protein 671	1	0.00057361
205717	KIAA2018	KIAA2018	4	0.000576828
79906	Morn1	MORN repeat containing 1	1	0.000577281
122525	C14orf28	chromosome 14 open reading frame 28	4	0.00057809
147687	ZNF417	zinc finger protein 417	2	0.000578401
84961	Fbxl20	F-box and leucine-rich repeat protein 20	2	0.000579122
79944	L2HGDH	L-2-hydroxyglutarate dehydrogenase	1	0.000580089
9441	MED26	mediator complex subunit 26	1	0.000581171
254065	Brwd3	bromodomain and WD repeat domain containing 3	2	0.000581296
192669	EIF2C3	eukaryotic translation initiation factor 2C, 3	3	0.000583399
9875	URB1	URB1 ribosome biogenesis 1 homolog (S. cerevisiae)	1	0.000587005
84219	WDR24	WD repeat domain 24	4	0.000588687
353274	ZNF445	zinc finger protein 445	1	0.000589086
55508	slc35e3	solute carrier family 35, member E3	5	0.000589217
254359	ZDHHC24	zinc finger, DHHC-type containing 24	1	0.000589834
79830	ZMYM1	zinc finger, MYM-type 1	1	0.000590315
100037417	DDTL	D-dopachrome tautomerase-like	1	0.000590403
360023	Zbtb41	zinc finger and BTB domain containing 41	1	0.000592096
8526	DGKE	diacylglycerol kinase, epsilon 64kDa	1	0.000592588
9836	LCMT2	leucine carboxyl methyltransferase 2	2	0.000593609
55166	Cenpq	centromere protein Q	1	0.000593768
57577	KIAA1407	KIAA1407	1	0.000594046
79149	ZSCAN5A	zinc finger and SCAN domain containing 5A	1	0.000594227
54785	C17orf59	chromosome 17 open reading frame 59	3	0.000595428
728127	AGAP5	ArfGAP with GTPase domain, ankyrin repeat and PH domain 5; ArfGAP with GTPase domain, ankyrin repeat and PH domain 9; ArfGAP with GTPase domain, ankyrin repeat and PH domain 10; centaurin, gamma-like family, member 11 pseudogene	1	0.000596242
729092	AGAP5	ArfGAP with GTPase domain, ankyrin repeat and PH domain 5; ArfGAP with GTPase domain, ankyrin repeat and PH domain 9; ArfGAP with GTPase domain, ankyrin repeat and PH domain 10; centaurin, gamma-like family, member 11 pseudogene	1	0.000596242
642517	AGAP5	ArfGAP with GTPase domain, ankyrin repeat and PH domain 5; ArfGAP with GTPase domain, ankyrin repeat and PH domain 9; ArfGAP with GTPase domain, ankyrin repeat and PH domain 10; centaurin, gamma-like family, member 11 pseudogene	1	0.000596242
653259	AGAP5	ArfGAP with GTPase domain, ankyrin repeat and PH domain 5; ArfGAP with GTPase domain, ankyrin repeat and PH domain 9; ArfGAP with GTPase domain, ankyrin repeat and PH domain 10; centaurin, gamma-like family, member 11 pseudogene	1	0.000596242
57343	ZNF304	zinc finger protein 304	1	0.0005981
54868	TMEM104	transmembrane protein 104	2	0.000599312
84078	KBTBD7	kelch repeat and BTB (POZ) domain containing 7	4	0.000599318
7728	ZNF175	zinc finger protein 175	1	0.000602628
64783	RBM15	RNA binding motif protein 15	3	0.000602639
9937	DCLRE1A	DNA cross-link repair 1A (PSO2 homolog, S. cerevisiae)	1	0.000603961
80778	ZNF34	zinc finger protein 34	2	0.000604617
54887	UHRF1BP1	UHRF1 binding protein 1	2	0.000605797
493911	PHOSPHO2	phosphatase, orphan 2	2	0.000605933
54826	GIN1	gypsy retrotransposon integrase 1	1	0.00060649
89890	KBTBD6	kelch repeat and BTB (POZ) domain containing 6	2	0.000607195
79673	ZNF329	zinc finger protein 329	1	0.000607304
143879	KBTBD3	kelch repeat and BTB (POZ) domain containing 3	1	0.000607343
56652	c10orf2	chromosome 10 open reading frame 2	4	0.000608654
84727	Spsb2	splA/ryanodine receptor domain and SOCS box containing 2	3	0.000608878
22994	Azi1	5-azacytidine induced 1	1	0.000609058
57558	USP35	ubiquitin specific peptidase 35	1	0.000609746
92283	ZNF461	zinc finger protein 461	1	0.000609752
145748	lysmd4	LysM, putative peptidoglycan-binding, domain containing 4	3	0.000610582
55260	TMEM143	transmembrane protein 143	2	0.000611598
166815	Tigd2	tigger transposable element derived 2	1	0.000612013
22849	CPEB3	cytoplasmic polyadenylation element binding protein 3	2	0.000612636
54991	C1orf159	chromosome 1 open reading frame 159	2	0.000612647
25981	DNAH1	dynein, axonemal, heavy chain 1	1	0.000614444
8269	TMEM187	transmembrane protein 187	2	0.000614581
7574	ZNF26	zinc finger protein 26	3	0.000615291
55070	DET1	de-etiolated homolog 1 (Arabidopsis)	1	0.000615684
79363	C1orf89	chromosome 1 open reading frame 89	1	0.000616902
388552	BLOC1S3	biogenesis of lysosomal organelles complex-1, subunit 3	2	0.000617503
55794	Ddx28	DEAD (Asp-Glu-Ala-Asp) box polypeptide 28	3	0.000617552
253430	IPMK	inositol polyphosphate multikinase	1	0.00061764
126789	PUSL1	pseudouridylate synthase-like 1	3	0.000618552
5422	polA1	polymerase (DNA directed), alpha 1, catalytic subunit	1	0.00062012
54801	haus6	HAUS augmin-like complex, subunit 6	1	0.000620803
340385	ZNF517	zinc finger protein 517	2	0.000621054
158135	Ttll11	tubulin tyrosine ligase-like family, member 11	2	0.000621813
5424	Pold1	polymerase (DNA directed), delta 1, catalytic subunit 125kDa	2	0.000622283
7738	ZNF184	zinc finger protein 184	1	0.000622474
80207	OPA3	optic atrophy 3 (autosomal recessive, with chorea and spastic paraplegia)	1	0.000623512
79959	CEP76	centrosomal protein 76kDa	1	0.000623572
147657	ZNF480	zinc finger protein 480	3	0.000624867
84190	C12orf26	chromosome 12 open reading frame 26	1	0.000625157
5994	RFXAP	regulatory factor X-associated protein	1	0.000625195
56852	RAD18	RAD18 homolog (S. cerevisiae)	1	0.000625233
9252	RPS6KA5	ribosomal protein S6 kinase, 90kDa, polypeptide 5	3	0.000626031
84865	Ccdc142	coiled-coil domain containing 142	1	0.000627047
203523	ZNF449	zinc finger protein 449	1	0.000628505
91661	ZNF765	zinc finger protein 765	1	0.000629647
65251	ZNF649	zinc finger protein 649	2	0.000630374
65250	c5orf42	chromosome 5 open reading frame 42	1	0.000631701
79728	PALB2	partner and localizer of BRCA2	2	0.000631712
64789	DEM1	defects in morphology 1 homolog (S. cerevisiae)	1	0.000634908
90462	LOC90462	zinc finger protein 605	1	0.000635716
170394	PWWP2B	PWWP domain containing 2B	2	0.000635831
55663	ZNF446	zinc finger protein 446	4	0.000635924
55172	c14orf104	chromosome 14 open reading frame 104	3	0.000636934
29063	ZCCHC4	zinc finger, CCHC domain containing 4	2	0.000637497
57690	TNRC6C	trinucleotide repeat containing 6C	2	0.000637989
92806	CENPBD1	hypothetical protein MGC16385	1	0.000641075
79175	ZNF343	zinc finger protein 343	3	0.000641725
27153	ZNF777	zinc finger protein 777	3	0.000643451
2241	fer	fer (fps/fes related) tyrosine kinase	1	0.000645953
84132	Usp42	ubiquitin specific peptidase 42	4	0.000646844
57143	ADCK1	aarF domain containing kinase 1	2	0.000646904
83860	taf3	TAF3 RNA polymerase II, TATA box binding protein (TBP)-associated factor, 140kDa	3	0.000647494
285753	C6orf182	chromosome 6 open reading frame 182	1	0.000647537
54807	ZNF586	zinc finger protein 586	1	0.000649171
79823	c2orf34	chromosome 2 open reading frame 34	1	0.000651383
54784	ALKBH4	alkB, alkylation repair homolog 4 (E. coli)	2	0.000651454
79913	actr5	ARP5 actin-related protein 5 homolog (yeast)	3	0.000652137
146540	ZNF688	zinc finger protein 688; zinc finger protein 785	4	0.000652181
146542	ZNF688	zinc finger protein 688; zinc finger protein 785	4	0.000652181
163087	ZNF383	zinc finger protein 383	1	0.000652776
57684	Zbtb26	zinc finger and BTB domain containing 26	1	0.000654371
115509	ZNF689	zinc finger protein 689	1	0.000657906
150223	ydjC	YdjC homolog (bacterial)	2	0.000658578
80055	PGAP1	post-GPI attachment to proteins 1	1	0.000660014
90204	ZSWIM1	zinc finger, SWIM-type containing 1	3	0.000660129
83861	RSPH3	radial spoke 3 homolog (Chlamydomonas)	2	0.000663205
54620	fbxl19	F-box and leucine-rich repeat protein 19	1	0.0006635
57691	KIAA1586	KIAA1586	2	0.000664275
79873	Nudt18	nudix (nucleoside diphosphate linked moiety X)-type motif 18	2	0.000665111
93323	HAUS8	HAUS augmin-like complex, subunit 8	1	0.000665133
28990	ASTE1	asteroid homolog 1 (Drosophila)	1	0.000666226
374900	znf568	zinc finger protein 568	1	0.000666226
132320	SCLT1	sodium channel and clathrin linker 1	1	0.000668356
55248	TMEM206	transmembrane protein 206	2	0.000669558
22869	znf510	zinc finger protein 510	3	0.00067259
79575	ABHD8	abhydrolase domain containing 8	4	0.00067289
84872	ZC3H10	zinc finger CCCH-type containing 10	3	0.000672896
29799	YPEL1	yippee-like 1 (Drosophila)	1	0.000673245
9767	PHF16	PHD finger protein 16	3	0.0006733
7023	TFAP4	transcription factor AP-4 (activating enhancer binding protein 4)	1	0.000673966
84750	fut10	fucosyltransferase 10 (alpha (1,3) fucosyltransferase)	1	0.000674638
441150	C6orf226	chromosome 6 open reading frame 226	2	0.000675037
84816	RTN4IP1	reticulon 4 interacting protein 1	3	0.00067549
169270	ZNF596	zinc finger protein 596	1	0.000676124
150962	PUS10	pseudouridylate synthase 10	1	0.000676195
5471	PPAT	phosphoribosyl pyrophosphate amidotransferase	1	0.000676343
56848	SPHK2	sphingosine kinase 2	3	0.000676403
146057	TTBK2	tau tubulin kinase 2	1	0.000677708
51057	C2orf86	chromosome 2 open reading frame 86	1	0.000678025
79088	ZNF426	zinc finger protein 426	1	0.000678233
11062	DUS4L	dihydrouridine synthase 4-like (S. cerevisiae)	2	0.000678768
64794	Ddx31	DEAD (Asp-Glu-Ala-Asp) box polypeptide 31	2	0.00067879
138428	PTRH1	peptidyl-tRNA hydrolase 1 homolog (S. cerevisiae)	3	0.000679101
146712	B3GNTL1	UDP-GlcNAc:betaGal beta-1,3-N-acetylglucosaminyltransferase-like 1	1	0.000682532
149041	RC3H1	ring finger and CCCH-type zinc finger domains 1	2	0.000683302
90459	Eri1	exoribonuclease 1	2	0.000684007
254042	map1d	methionine aminopeptidase 1D	1	0.000684209
150864	fam117b	family with sequence similarity 117, member B	1	0.000684843
22832	KIAA1009	KIAA1009	1	0.000685706
79797	ZNF408	zinc finger protein 408	3	0.000687399
51277	DNAJC27	DnaJ (Hsp40) homolog, subfamily C, member 27	1	0.000688322
84930	MASTL	microtubule associated serine/threonine kinase-like	1	0.0006893
79165	leng1	leukocyte receptor cluster (LRC) member 1	3	0.000690622
7957	EPM2A	epilepsy, progressive myoclonus type 2A, Lafora disease (laforin)	2	0.000690666
84315	MON1A	MON1 homolog A (yeast)	3	0.000693851
11128	POLR3A	polymerase (RNA) III (DNA directed) polypeptide A, 155kDa	3	0.00069532
144404	TMEM120B	transmembrane protein 120B	1	0.000695347
196074	METT5D1	methyltransferase 5 domain containing 1	2	0.000695391
1181	CLCN2	chloride channel 2	1	0.000695637
54517	PUS7	pseudouridylate synthase 7 homolog (S. cerevisiae)	3	0.000697762
53944	CSNK1G1	casein kinase 1, gamma 1	2	0.000699007
1161	ERCC8	excision repair cross-complementing rodent repair deficiency, complementation group 8	1	0.000699947
84922	Fiz1	FLT3-interacting zinc finger 1	4	0.00070022
84126	ATRIP	ATR interacting protein	2	0.000701673
93183	PIGM	phosphatidylinositol glycan anchor biosynthesis, class M	3	0.00070223
9662	CEP135	centrosomal protein 135kDa	1	0.000703427
23035	PHLPP2	PH domain and leucine rich repeat protein phosphatase 2	2	0.000703678
54941	RNF125	ring finger protein 125	1	0.000704918
79810	PTCD2	pentatricopeptide repeat domain 2	2	0.000705639
117155	CATSPER2	cation channel, sperm associated 2	1	0.000706043
55094	GPATCH1	G patch domain containing 1	1	0.000706683
123879	DCUN1D3	DCN1, defective in cullin neddylation 1, domain containing 3 (S. cerevisiae)	3	0.000707207
80124	Vcpip1	valosin containing protein (p97)/p47 complex interacting protein 1	2	0.000707387
83932	C1orf124	chromosome 1 open reading frame 124	2	0.000707617
126792	B3galt6	UDP-Gal:betaGal beta 1,3-galactosyltransferase polypeptide 6	3	0.000708114
56623	Inpp5e	inositol polyphosphate-5-phosphatase, 72 kDa	4	0.000708376
138311	Fam69b	family with sequence similarity 69, member B	2	0.000709436
81839	VANGL1	vang-like 1 (van gogh, Drosophila)	1	0.000709496
7566	ZNF18	zinc finger protein 18	2	0.000710539
140460	ASB7	ankyrin repeat and SOCS box-containing 7	3	0.000711381
54993	ZSCAN2	zinc finger and SCAN domain containing 2	1	0.00071143
26048	ZNF500	zinc finger protein 500	2	0.000711435
126731	C1orf96	chromosome 1 open reading frame 96	1	0.000712927
57505	AARS2	alanyl-tRNA synthetase 2, mitochondrial (putative)	3	0.000713041
284371	ZNF841	zinc finger protein 841	1	0.000715297
7564	ZNF16	zinc finger protein 16	2	0.000715926
7752	ZNF200	zinc finger protein 200	2	0.00071663
60686	C14orf93	chromosome 14 open reading frame 93	3	0.000717095
2188	fancf	Fanconi anemia, complementation group F	3	0.0007171
4520	MTF1	metal-regulatory transcription factor 1	4	0.000717597
93587	RG9MTD2	RNA (guanine-9-) methyltransferase domain containing 2	1	0.000719831
2281	Fkbp1b	FK506 binding protein 1B, 12.6 kDa	1	0.000720187
26301	Gbgt1	globoside alpha-1,3-N-acetylgalactosaminyltransferase 1	1	0.000720487
9860	LRIG2	leucine-rich repeats and immunoglobulin-like domains 2	2	0.000720662
203245	Naif1	nuclear apoptosis inducing factor 1	3	0.000721061
83591	Thap2	THAP domain containing, apoptosis associated protein 2	1	0.000721246
57465	Tbc1d24	TBC1 domain family, member 24	2	0.000722317
84674	Card6	caspase recruitment domain family, member 6	1	0.000722754
115950	ZNF653	zinc finger protein 653	2	0.000722912
100131390	Sp9	solute carrier family 29 (nucleoside transporters), member 3; Sp9 transcription factor homolog (mouse)	2	0.000722923
55315	Sp9	solute carrier family 29 (nucleoside transporters), member 3; Sp9 transcription factor homolog (mouse)	2	0.000722923
7597	ZBTB25	zinc finger and BTB domain containing 25	3	0.000723093
147015	DHRS13	dehydrogenase/reductase (SDR family) member 13	2	0.000724518
729440	ccdc61	coiled-coil domain containing 61	2	0.00073203
220929	ZNF438	zinc finger protein 438	3	0.000732319
25809	ttll1	tubulin tyrosine ligase-like family, member 1	1	0.000732751
26259	FBXW8	F-box and WD repeat domain containing 8	3	0.000734881
58500	ZNF250	zinc finger protein 250	1	0.000737553
9253	Numbl	numb homolog (Drosophila)-like	1	0.000738547
57732	ZFYVE28	zinc finger, FYVE domain containing 28	1	0.000741595
26024	ptcd1	pentatricopeptide repeat domain 1	4	0.000744436
10785	wdr4	WD repeat domain 4	3	0.000746271
141	ADPRH	ADP-ribosylarginine hydrolase	2	0.000747659
166785	MMAA	methylmalonic aciduria (cobalamin deficiency) cblA type	3	0.000747779
284098	Pigw	phosphatidylinositol glycan anchor biosynthesis, class W	1	0.000749412
84318	Ccdc77	coiled-coil domain containing 77	2	0.000750084
254225	RNF169	ring finger protein 169	2	0.000750117
90529	c1orf201	chromosome 1 open reading frame 201	1	0.000751346
139322	APOOL	apolipoprotein O-like	3	0.000751384
11022	Tdrkh	tudor and KH domain containing	3	0.000752482
267002	Pgbd2	piggyBac transposable element derived 2	1	0.000753296
57605	pitpnm2	phosphatidylinositol transfer protein, membrane-associated 2	2	0.000754192
115704	EVI5L	ecotropic viral integration site 5-like	1	0.000754755
132949	AASDH	aminoadipate-semialdehyde dehydrogenase	1	0.000754924
55922	NKRF	NFKB repressing factor	2	0.00075493
51018	RRP15	ribosomal RNA processing 15 homolog (S. cerevisiae)	3	0.000755334
84306	pdcd2l	programmed cell death 2-like	2	0.000755968
126626	GABPB2	GA binding protein transcription factor, beta subunit 2	2	0.000756918
4773	NFATC2	nuclear factor of activated T-cells, cytoplasmic, calcineurin-dependent 2	1	0.000757716
129880	bbs5	Bardet-Biedl syndrome 5	1	0.000758808
283464	GXYLT1	glycosyltransferase 8 domain containing 3	1	0.000759267
80821	DDHD1	DDHD domain containing 1	1	0.000759671
11146	GLMN	glomulin, FKBP associated protein	1	0.000761245
203054	ADCK5	aarF domain containing kinase 5	2	0.000763512
84449	ZNF333	zinc finger protein 333	2	0.000767406
130162	C2orf63	chromosome 2 open reading frame 63	1	0.000767456
79925	SPEF2	sperm flagellar 2	1	0.000767478
55279	ZNF654	zinc finger protein 654	2	0.000768182
348180	CTU2	chromosome 16 open reading frame 84	3	0.00076833
257218	SHPRH	SNF2 histone linker PHD RING helicase	2	0.00076833
147923	ZNF420	zinc finger protein 420	1	0.00076833
7753	ZNF202	zinc finger protein 202	3	0.000770236
6874	taf4	TAF4 RNA polymerase II, TATA box binding protein (TBP)-associated factor, 135kDa	4	0.000771323
80007	C10orf88	chromosome 10 open reading frame 88	3	0.000775551
57634	ep400	E1A binding protein p400	5	0.000776338
64802	NMNAT1	nicotinamide nucleotide adenylyltransferase 1	2	0.000776354
221785	ZNF498	zinc finger protein 498	2	0.000776841
26240	Fam50b	family with sequence similarity 50, member B	3	0.000777354
5877	Rabif	RAB interacting factor	4	0.000777742
6941	TCF19	transcription factor 19	3	0.000780107
85015	USP45	ubiquitin specific peptidase 45	1	0.000780157
57089	ENTPD7	ectonucleoside triphosphate diphosphohydrolase 7	1	0.000780326
5723	PSPH	phosphoserine phosphatase-like; phosphoserine phosphatase	3	0.000780397
8781	PSPH	phosphoserine phosphatase-like; phosphoserine phosphatase	3	0.000780397
55296	tbc1d19	TBC1 domain family, member 19	1	0.000780501
27158	Ndor1	NADPH dependent diflavin oxidoreductase 1	4	0.000780998
168374	ZNF92	zinc finger protein 92	1	0.000781653
56919	DHX33	DEAH (Asp-Glu-Ala-His) box polypeptide 33	2	0.000782489
253143	C22orf30	chromosome 22 open reading frame 30	1	0.000783565
9704	DHX34	DEAH (Asp-Glu-Ala-His) box polypeptide 34	3	0.000786794
161823	adal	adenosine deaminase-like	2	0.000786843
55346	TCP11L1	t-complex 11 (mouse)-like 1	1	0.000789869
125170	smcr7	Smith-Magenis syndrome chromosome region, candidate 7	2	0.00079041
9941	exog	endo/exonuclease (5'-3'), endonuclease G-like	1	0.000791956
11274	usp18	ubiquitin specific peptidase 18	2	0.000793923
26271	Fbxo5	F-box protein 5	2	0.000794119
160418	TMTC3	transmembrane and tetratricopeptide repeat containing 3	1	0.000794125
79613	Tmco7	transmembrane and coiled-coil domains 7	2	0.000794174
2021	endog	endonuclease G	3	0.000795633
64763	znf574	zinc finger protein 574	4	0.00079608
390916	nudt19	nudix (nucleoside diphosphate linked moiety X)-type motif 19	1	0.000797845
85002	FAM86B1	family with sequence similarity 86, member B2; family with sequence similarity 86, member A; family with sequence similarity 86, member B1	2	0.000798446
196483	FAM86B1	family with sequence similarity 86, member B2; family with sequence similarity 86, member A; family with sequence similarity 86, member B1	2	0.000798446
653333	FAM86B1	family with sequence similarity 86, member B2; family with sequence similarity 86, member A; family with sequence similarity 86, member B1	1	0.000798446
414918	Fam116b	family with sequence similarity 116, member B	2	0.000800811
57701	NCKAP5L	KIAA1602	1	0.000802242
134637	ADAT2	adenosine deaminase, tRNA-specific 2, TAD2 homolog (S. cerevisiae)	2	0.00080286
51684	sufU	suppressor of fused homolog (Drosophila)	2	0.000803799
54475	NLE1	notchless homolog 1 (Drosophila)	3	0.000805405
55201	MAP1S	microtubule-associated protein 1S	3	0.000807099
285268	ZNF621	zinc finger protein 621	3	0.000807323
57623	Zfat	zinc finger and AT hook domain containing	1	0.000807574
201255	LRRC45	leucine rich repeat containing 45	2	0.000807885
55039	TRMT12	tRNA methyltransferase 12 homolog (S. cerevisiae)	4	0.000807951
255043	Tmem86b	transmembrane protein 86B	2	0.000809677
23507	LRRC8B	leucine rich repeat containing 8 family, member B	2	0.000810103
375287	RBM43	RNA binding motif protein 43	1	0.000810458
55636	chd7	chromodomain helicase DNA binding protein 7	3	0.000811431
9187	SLC24A1	solute carrier family 24 (sodium/potassium/calcium exchanger), member 1	1	0.000811453
10773	Zbtb6	zinc finger and BTB domain containing 6	1	0.000811469
64863	METTL4	methyltransferase like 4	1	0.000811808
7695	ZNF136	zinc finger protein 136	1	0.000812141
64130	Lin7b	lin-7 homolog B (C. elegans)	2	0.000812512
23503	ZFYVE26	zinc finger, FYVE domain containing 26	2	0.000812982
254251	LCORL	ligand dependent nuclear receptor corepressor-like	1	0.00081319
126070	ZNF440	zinc finger protein 440	1	0.000813452
7596	ZNF45	zinc finger protein 45	2	0.000813873
27161	EIF2C2	eukaryotic translation initiation factor 2C, 2	3	0.00081426
54813	KLHL28	kelch-like 28 (Drosophila)	1	0.000814315
55317	C20orf29	chromosome 20 open reading frame 29	2	0.000814402
23729	SHPK	sedoheptulokinase	3	0.000814965
10926	Dbf4	DBF4 homolog (S. cerevisiae)	3	0.000816473
56911	C21orf7	chromosome 21 open reading frame 7	1	0.000817276
55105	gpatch2	G patch domain containing 2	3	0.000817533
26145	IRF2BP1	interferon regulatory factor 2 binding protein 1	3	0.000820177
150383	C22orf40	chromosome 22 open reading frame 40	1	0.000820406
55779	Wdr52	WD repeat domain 52	1	0.000822329
134266	GRPEL2	GrpE-like 2, mitochondrial (E. coli)	4	0.000823236
1876	e2f6	E2F transcription factor 6	3	0.00082399
4750	nek1	NIMA (never in mitosis gene a)-related kinase 1	1	0.000824591
23031	MAST3	microtubule associated serine/threonine kinase 3	1	0.000825579
132660	LIN54	lin-54 homolog (C. elegans)	3	0.000825732
64393	zmat3	zinc finger, matrin type 3	3	0.000826044
79596	Rnf219	ring finger protein 219	1	0.000826153
7576	ZNF28	zinc finger protein 28	1	0.000826929
63899	NSUN3	NOL1/NOP2/Sun domain family, member 3	1	0.000827349
1609	dgkq	diacylglycerol kinase, theta 110kDa	1	0.000828048
5429	POLH	polymerase (DNA directed), eta	3	0.000829185
25885	POLR1A	polymerase (RNA) I polypeptide A, 194kDa	3	0.000829207
7517	xrcc3	X-ray repair complementing defective repair in Chinese hamster cells 3	1	0.000829431
728489	DNLZ	DNL-type zinc finger	3	0.000830813
79803	HPS6	Hermansky-Pudlak syndrome 6	3	0.000831769
374354	NHLRC2	NHL repeat containing 2	3	0.000831845
6300	MAPK12	mitogen-activated protein kinase 12	1	0.000833779
282974	Stk32c	serine/threonine kinase 32C	1	0.000833872
158219	Ttc39b	tetratricopeptide repeat domain 39B	1	0.000834538
23195	MDN1	MDN1, midasin homolog (yeast)	4	0.000836221
64864	RFX7	regulatory factor X, 7	2	0.000837581
5892	RAD51L3	RAD51-like 3 (S. cerevisiae)	4	0.000838816
57688	Zswim6	zinc finger, SWIM-type containing 6	1	0.000841077
92342	c1orf156	chromosome 1 open reading frame 156	3	0.000841208
133746	JMY	junction mediating and regulatory protein, p53 cofactor	2	0.000841929
114609	TIRAP	toll-interleukin 1 receptor (TIR) domain containing adaptor protein	1	0.000841962
9696	Crocc	ciliary rootlet coiled-coil, rootletin	2	0.000842088
80174	dbf4b	DBF4 homolog B (S. cerevisiae)	1	0.000842716
57180	ACTR3B	ARP3 actin-related protein 3 homolog B (yeast)	2	0.000845103
55222	Lrrc20	leucine rich repeat containing 20	1	0.000845141
348094	ANKDD1A	ankyrin repeat and death domain containing 1A	1	0.000845327
84080	C16orf48	chromosome 16 open reading frame 48	2	0.000845496
113000	RPUSD1	RNA pseudouridylate synthase domain containing 1	1	0.000846813
55051	c14orf102	chromosome 14 open reading frame 102	4	0.000847321
7074	tiam1	T-cell lymphoma invasion and metastasis 1	1	0.000847643
10500	Sema6c	sema domain, transmembrane domain (TM), and cytoplasmic domain, (semaphorin) 6C	2	0.00084819
51588	PIAS4	protein inhibitor of activated STAT, 4	1	0.000848211
114826	SMYD4	SET and MYND domain containing 4	2	0.000850555
80010	Rmi1	RMI1, RecQ mediated genome instability 1, homolog (S. cerevisiae)	2	0.000850593
169714	QSOX2	quiescin Q6 sulfhydryl oxidase 2	2	0.000851467
6617	SNAPC1	small nuclear RNA activating complex, polypeptide 1, 43kDa	1	0.000852303
11238	CA5B	inactivation escape 2 (non-protein coding); carbonic anhydrase VB, mitochondrial	1	0.000852609
8551	CA5B	inactivation escape 2 (non-protein coding); carbonic anhydrase VB, mitochondrial	1	0.000852609
51058	Znf691	zinc finger protein 691	3	0.000853335
411	arsB	arylsulfatase B	2	0.00085392
83596	Bcl2l12	BCL2-like 12 (proline rich)	2	0.000853925
116236	ABHD15	abhydrolase domain containing 15	1	0.000854297
10495	ENOX2	ecto-NOX disulfide-thiol exchanger 2	4	0.000854406
80095	Znf606	zinc finger protein 606	2	0.000854657
64172	OSGEPL1	O-sialoglycoprotein endopeptidase-like 1	1	0.000854843
7189	TRAF6	TNF receptor-associated factor 6	3	0.000857394
285172	FAM126B	family with sequence similarity 126, member B	1	0.000857744
57654	KIAA1530	KIAA1530	2	0.000857859
7185	Traf1	TNF receptor-associated factor 1	1	0.000859782
6041	RNASEL	ribonuclease L (2',5'-oligoisoadenylate synthetase-dependent)	1	0.000860115
83480	pus3	pseudouridylate synthase 3	2	0.000861185
57106	nat14	N-acetyltransferase 14 (GCN5-related, putative)	2	0.00086183
387119	C6orf204	chromosome 6 open reading frame 204	2	0.000862453
83452	RAB33B	RAB33B, member RAS oncogene family	2	0.000863551
79609	C14orf138	chromosome 14 open reading frame 138	3	0.000864048
7626	ZNF75D	zinc finger protein 75D	2	0.000864479
112858	TP53RK	TP53 regulating kinase	4	0.000865621
56895	AGPAT4	1-acylglycerol-3-phosphate O-acyltransferase 4 (lysophosphatidic acid acyltransferase, delta)	2	0.000865976
79848	CSPP1	centrosome and spindle pole associated protein 1	2	0.00086696
474343	SPIN2B	spindlin family, member 2B	1	0.000867828
140707	BRI3BP	BRI3 binding protein	1	0.000868145
163126	Eid2	EP300 interacting inhibitor of differentiation 2	3	0.000868882
93109	TMEM44	transmembrane protein 44	1	0.000869975
9825	SPATA2	spermatogenesis associated 2	4	0.000870019
92255	Lmbrd2	LMBR1 domain containing 2	1	0.000870554
7589	ZSCAN21	zinc finger and SCAN domain containing 21	3	0.000871226
256302	C17orf103	chromosome 17 open reading frame 103	1	0.000871652
57097	parp11	poly (ADP-ribose) polymerase family, member 11	2	0.000874012
79583	Tmem231	hypothetical protein FLJ22167	1	0.000877388
7727	ZNF174	zinc finger protein 174	4	0.000878688
64411	arap3	ArfGAP with RhoGAP domain, ankyrin repeat and PH domain 3	1	0.00087936
8819	SAP30	Sin3A-associated protein, 30kDa	4	0.000879458
149371	Exoc8	exocyst complex component 8	3	0.000880272
63906	GPATCH3	G patch domain containing 3	3	0.000881813
10813	Utp14a	UTP14, U3 small nucleolar ribonucleoprotein, homolog A (yeast)	5	0.00088208
5277	Piga	phosphatidylinositol glycan anchor biosynthesis, class A	1	0.000882113
63922	Chtf18	CTF18, chromosome transmission fidelity factor 18 homolog (S. cerevisiae)	1	0.00088255
55520	ELAC1	elaC homolog 1 (E. coli)	3	0.000883102
51091	sepsecs	Sep (O-phosphoserine) tRNA:Sec (selenocysteine) tRNA synthase	1	0.000884768
215	Abcd1	ATP-binding cassette, sub-family D (ALD), member 1	1	0.00088538
79018	C17orf39	chromosome 17 open reading frame 39	2	0.000885609
196951	C15orf33	chromosome 15 open reading frame 33	1	0.000885686
7571	ZNF23	zinc finger protein 23 (KOX 16)	1	0.000886167
10597	TRAPPC2	trafficking protein particle complex 2; trafficking protein particle complex 2 pseudogene 1	3	0.000886778
6399	TRAPPC2	trafficking protein particle complex 2; trafficking protein particle complex 2 pseudogene 1	3	0.000886778
55565	ZNF821	zinc finger protein 821	2	0.000887019
51174	TUBD1	tubulin, delta 1	1	0.000887898
65999	Lrrc61	leucine rich repeat containing 61	1	0.000888417
2218	FKTN	fukutin	1	0.000888494
126133	Aldh16a1	aldehyde dehydrogenase 16 family, member A1	2	0.000888811
80020	FOXRED2	FAD-dependent oxidoreductase domain containing 2	1	0.000890395
57544	Txndc16	thioredoxin domain containing 16	1	0.000890865
57480	PLEKHG1	pleckstrin homology domain containing, family G (with RhoGef domain) member 1	1	0.000891444
90592	ZNF700	zinc finger protein 700	1	0.000891553
29967	LRP12	low density lipoprotein-related protein 12	1	0.000892214
219743	tysnd1	trypsin domain containing 1	3	0.000895207
375033	Pear1	platelet endothelial aggregation receptor 1	1	0.000895918
79640	C22orf46	hypothetical FLJ23584	2	0.0008963
6940	ZNF354A	zinc finger protein 354A	3	0.000897316
81577	gfod2	glucose-fructose oxidoreductase domain containing 2	2	0.000897786
79446	Wdr25	WD repeat domain 25	3	0.000897879
80311	KLHL15	kelch-like 15 (Drosophila)	1	0.000898146
133308	NHEDC2	Na+/H+ exchanger domain containing 2	2	0.000898343
57473	ZNF512B	zinc finger protein 512B	1	0.000899452
79663	Hspbap1	HSPB (heat shock 27kDa) associated protein 1	2	0.000899457
10036	CHAF1A	chromatin assembly factor 1, subunit A (p150)	3	0.000899621
55290	BRF2	BRF2, subunit of RNA polymerase III transcription initiation factor, BRF1-like	5	0.000900829
53346	Tm6sf1	transmembrane 6 superfamily member 1	1	0.00090084
55633	TBC1D22B	TBC1 domain family, member 22B	3	0.000901255
84524	ZC3H8	zinc finger CCCH-type containing 8	2	0.000902364
283578	TMED8	transmembrane emp24 protein transport domain containing 8	2	0.000902566
146059	Cdan1	congenital dyserythropoietic anemia, type I	1	0.000903576
10301	DLEU1	deleted in lymphocytic leukemia 1 (non-protein coding)	1	0.000903795
5966	rel	v-rel reticuloendotheliosis viral oncogene homolog (avian)	2	0.000904827
80167	C4orf29	chromosome 4 open reading frame 29	2	0.000904948
200312	RNF215	ring finger protein 215	2	0.000905013
27042	c1orf107	chromosome 1 open reading frame 107	3	0.000905685
7693	ZNF134	zinc finger protein 134	1	0.000907477
5608	map2k6	mitogen-activated protein kinase kinase 6	1	0.000909017
115330	GPR146	G protein-coupled receptor 146	2	0.000910459
9150	Ctdp1	CTD (carboxy-terminal domain, RNA polymerase II, polypeptide A) phosphatase, subunit 1	4	0.000911579
119392	C10orf78	chromosome 10 open reading frame 78	2	0.000912355
152185	CCDC52	coiled-coil domain containing 52	1	0.000912546
4851	notch1	Notch homolog 1, translocation-associated (Drosophila)	4	0.000912923
374655	ZNF710	zinc finger protein 710	2	0.000913398
23567	ZNF346	zinc finger protein 346	2	0.000914431
84945	abhd13	abhydrolase domain containing 13	4	0.000914649
122809	Socs4	suppressor of cytokine signaling 4	5	0.00091501
126208	ZNF787	zinc finger protein 787	3	0.000916042
120103	SLC36A4	solute carrier family 36 (proton/amino acid symporter), member 4	3	0.000916332
8556	CDC14A	CDC14 cell division cycle 14 homolog A (S. cerevisiae)	1	0.000916692
79050	Noc4l	nucleolar complex associated 4 homolog (S. cerevisiae)	2	0.000917971
152579	SCFD2	sec1 family domain containing 2	4	0.000918058
57711	ZNF529	zinc finger protein 529	1	0.000918151
51540	SCLY	selenocysteine lyase	3	0.000919976
26235	fbxl4	F-box and leucine-rich repeat protein 4	6	0.00092026
55330	cno	cappuccino homolog (mouse)	3	0.00092103
149840	C20orf196	chromosome 20 open reading frame 196	1	0.000921254
129831	RBM45	RNA binding motif protein 45	2	0.000922314
84787	SUV420H2	suppressor of variegation 4-20 homolog 2 (Drosophila)	1	0.000923078
195827	C9orf21	chromosome 9 open reading frame 21	1	0.000923155
55617	TASP1	taspase, threonine aspartase, 1	2	0.000924127
92345	NAF1	nuclear assembly factor 1 homolog (S. cerevisiae)	2	0.000924897
125893	ZNF816A	zinc finger protein 816A	1	0.000926422
85459	KIAA1731	KIAA1731	1	0.000926503
8458	TTF2	transcription termination factor, RNA polymerase II	1	0.000927241
27130	Invs	inversin	3	0.0009277
57724	kiaa1632	KIAA1632	4	0.000928241
91147	TMEM67	transmembrane protein 67	1	0.000929202
6103	RPGR	retinitis pigmentosa GTPase regulator	2	0.000930103
91373	Uap1l1	UDP-N-acteylglucosamine pyrophosphorylase 1-like 1	1	0.000930284
123720	Whamm	WAS protein homolog associated with actin, golgi membranes and microtubules	1	0.000930349
1954	Megf8	multiple EGF-like-domains 8	1	0.000931169
55145	Thap1	THAP domain containing, apoptosis associated protein 1	2	0.00093354
148867	SLC30A7	solute carrier family 30 (zinc transporter), member 7	3	0.000935588
5321	pla2g4a	phospholipase A2, group IVA (cytosolic, calcium-dependent)	1	0.000935626
6571	SLC18A2	solute carrier family 18 (vesicular monoamine), member 2	1	0.000936566
55534	MAML3	mastermind-like 3 (Drosophila)	1	0.000936943
9139	CBFA2T2	core-binding factor, runt domain, alpha subunit 2; translocated to, 2	5	0.000937358
202243	CCDC125	coiled-coil domain containing 125	1	0.000939854
7700	ZNF141	zinc finger protein 141	1	0.000940728
54956	PARP16	poly (ADP-ribose) polymerase family, member 16	4	0.000941133
6683	SPAST	spastin	3	0.000941848
266812	NAP1L5	nucleosome assembly protein 1-like 5	1	0.000941848
221302	ZUFSP	zinc finger with UFM1-specific peptidase domain	2	0.000942542
60625	DHX35	DEAH (Asp-Glu-Ala-His) box polypeptide 35	3	0.000942744
65057	acd	adrenocortical dysplasia homolog (mouse)	3	0.000942946
10626	Trim16	tripartite motif-containing 16	3	0.000943159
9831	ZNF623	zinc finger protein 623	3	0.000943351
94039	ZNF101	zinc finger protein 101	1	0.000944126
148022	TICAM1	toll-like receptor adaptor molecule 1	3	0.000944995
10799	RPP40	ribonuclease P/MRP 40kDa subunit	3	0.000945978
286075	ZNF707	zinc finger protein 707	1	0.000946519
23098	Sarm1	sterile alpha and TIR motif containing 1	3	0.000946978
7692	ZNF133	zinc finger protein 133	1	0.000948059
10392	NOD1	nucleotide-binding oligomerization domain containing 1	1	0.000948808
10621	Polr3f	polymerase (RNA) III (DNA directed) polypeptide F, 39 kDa	3	0.00094966
84858	ZNF503	zinc finger protein 503	2	0.000950447
401548	Snx30	sorting nexin family member 30	1	0.000950807
91875	TTC5	tetratricopeptide repeat domain 5	3	0.00095291
84068	slc10a7	solute carrier family 10 (sodium/bile acid cotransporter family), member 7	1	0.000952981
54531	Mier2	mesoderm induction early response 1, family member 2	1	0.000953588
91750	LIN52	lin-52 homolog (C. elegans)	1	0.000953877
84135	UTP15	UTP15, U3 small nucleolar ribonucleoprotein, homolog (S. cerevisiae)	2	0.000954118
9895	TECPR2	tectonin beta-propeller repeat containing 2	1	0.000954347
85460	ZNF518B	zinc finger protein 518B	1	0.000954533
123263	Mtfmt	mitochondrial methionyl-tRNA formyltransferase	3	0.000955194
9739	SETD1A	SET domain containing 1A	2	0.000955718
8732	Rngtt	RNA guanylyltransferase and 5'-phosphatase	5	0.000955942
152002	c3orf21	chromosome 3 open reading frame 21	1	0.000956598
4794	Nfkbie	nuclear factor of kappa light polypeptide gene enhancer in B-cells inhibitor, epsilon	3	0.000957406
51805	COQ3	coenzyme Q3 homolog, methyltransferase (S. cerevisiae)	1	0.000957761
84986	ARHGAP19	Rho GTPase activating protein 19	1	0.000958084
64895	PAPOLG	poly(A) polymerase gamma	3	0.000958269
63826	srr	serine racemase	3	0.000959264
4863	NPAT	nuclear protein, ataxia-telangiectasia locus	1	0.000959788
7701	znf142	zinc finger protein 142	4	0.000960023
4437	msh3	mutS homolog 3 (E. coli)	3	0.000961935
51633	OTUD6B	OTU domain containing 6B	2	0.000962366
2081	ERN1	endoplasmic reticulum to nucleus signaling 1	2	0.000964857
51172	NAGPA	N-acetylglucosamine-1-phosphodiester alpha-N-acetylglucosaminidase	3	0.000966218
199692	ZNF627	zinc finger protein 627	1	0.00096624
54629	Fam63b	family with sequence similarity 63, member B	4	0.000968403
221143	N6AMT2	N-6 adenine-specific DNA methyltransferase 2 (putative)	1	0.000970074
29914	UBIAD1	UbiA prenyltransferase domain containing 1	4	0.000971473
79705	LRRK1	leucine-rich repeat kinase 1	2	0.000972167
54790	TET2	tet oncogene family member 2	1	0.000973172
25896	INTS7	integrator complex subunit 7	2	0.000974051
3096	Hivep1	human immunodeficiency virus type I enhancer binding protein 1	2	0.000974051
55176	Sec61a2	Sec61 alpha 2 subunit (S. cerevisiae)	1	0.000974526
340481	ZDHHC21	zinc finger, DHHC-type containing 21	3	0.000975379
154007	SNRNP48	small nuclear ribonucleoprotein 48kDa (U11/U12)	1	0.000977542
79800	ALS2CR8	amyotrophic lateral sclerosis 2 (juvenile) chromosome region, candidate 8	1	0.0009777
2157	F8	coagulation factor VIII, procoagulant component	1	0.00097958
8914	TIMELESS	timeless homolog (Drosophila)	4	0.000980066
23395	Lars2	leucyl-tRNA synthetase 2, mitochondrial	4	0.000980153
23239	PHLPP1	PH domain and leucine rich repeat protein phosphatase 1	2	0.000980284
54901	cdkal1	CDK5 regulatory subunit associated protein 1-like 1	3	0.00098053
55278	qrsl1	glutaminyl-tRNA synthase (glutamine-hydrolyzing)-like 1	4	0.000982125
25880	TMEM186	transmembrane protein 186	3	0.000983016
159013	cxorf38	chromosome X open reading frame 38	2	0.00098336
90321	ZNF766	zinc finger protein 766	3	0.000984425
10352	WARS2	tryptophanyl tRNA synthetase 2, mitochondrial	4	0.000984594
54465	etaa1	Ewing tumor-associated antigen 1	2	0.00098502
79833	GEMIN6	gem (nuclear organelle) associated protein 6	2	0.000985731
54332	Gdap1	ganglioside-induced differentiation-associated protein 1	1	0.000988063
157680	VPS13B	vacuolar protein sorting 13 homolog B (yeast)	1	0.000988369
8578	SCARF1	scavenger receptor class F, member 1	1	0.000989877
123283	TARSL2	threonyl-tRNA synthetase-like 2	2	0.000990216
152992	c4orf23	chromosome 4 open reading frame 23	2	0.000991248
80019	ubtd1	ubiquitin domain containing 1	3	0.000991822
55238	SLC38A7	solute carrier family 38, member 7	3	0.000992778
9014	TAF1B	TATA box binding protein (TBP)-associated factor, RNA polymerase I, B, 63kDa	3	0.00099281
27291	C10orf28	chromosome 10 open reading frame 28	3	0.000993122
79809	ttc21b	tetratricopeptide repeat domain 21B	1	0.000993706
54896	PQLC2	PQ loop repeat containing 2	3	0.000993947
138151	NACC2	NACC family member 2, BEN and BTB (POZ) domain containing	2	0.000994127
285521	cox18	COX18 cytochrome c oxidase assembly homolog (S. cerevisiae)	2	0.000994318
145389	SLC38A6	solute carrier family 38, member 6	2	0.000995361
23315	SLC9A8	solute carrier family 9 (sodium/hydrogen exchanger), member 8	3	0.000995503
92	ACVR2A	activin A receptor, type IIA	3	0.000996481
7978	MTERF	mitochondrial transcription termination factor	1	0.000996509
55170	PRMT6	protein arginine methyltransferase 6	1	0.000997699
114904	C1QTNF6	C1q and tumor necrosis factor related protein 6	1	0.00099847
55188	RIC8B	resistance to inhibitors of cholinesterase 8 homolog B (C. elegans)	2	0.000999207
26270	FBXO6	F-box protein 6	3	0.00100027
10233	lrrc23	leucine rich repeat containing 23	2	0.00100088
84142	fam175a	family with sequence similarity 175, member A	2	0.00100182
79871	RPAP2	RNA polymerase II associated protein 2	1	0.00100191
23116	FAM179B	family with sequence similarity 179, member B	1	0.00100242
56474	ctps2	CTP synthase II	4	0.00100246
23078	KIAA0564	KIAA0564	3	0.00100292
51134	CCDC41	coiled-coil domain containing 41	1	0.00100304
55367	Lrdd	leucine-rich repeats and death domain containing	2	0.00100367
85441	PRIC285	peroxisomal proliferator-activated receptor A interacting complex 285	1	0.00100429
158234	RG9MTD3	RNA (guanine-9-) methyltransferase domain containing 3	1	0.0010043
64421	DCLRE1C	DNA cross-link repair 1C (PSO2 homolog, S. cerevisiae)	2	0.00100471
55171	TBCCD1	TBCC domain containing 1	3	0.00100506
84105	pcbd2	pterin-4 alpha-carbinolamine dehydratase/dimerization cofactor of hepatocyte nuclear factor 1 alpha (TCF1) 2	2	0.00100654
51239	ankrd39	ankyrin repeat domain 39	3	0.00100678
90957	Dhx57	DEAH (Asp-Glu-Ala-Asp/His) box polypeptide 57	2	0.00100696
9980	Dopey2	dopey family member 2	3	0.001007
57563	Klhl8	kelch-like 8 (Drosophila)	4	0.00100771
8867	SYNJ1	synaptojanin 1	3	0.00100939
51360	MBTPS2	membrane-bound transcription factor peptidase, site 2	5	0.00101079
118980	SFXN2	sideroflexin 2	1	0.00101131
6715	srd5a1	steroid-5-alpha-reductase, alpha polypeptide 1 (3-oxo-5 alpha-steroid delta 4-dehydrogenase alpha 1)	1	0.00101138
80863	Prrt1	proline-rich transmembrane protein 1	1	0.00101414
8487	sip1	survival of motor neuron protein interacting protein 1	3	0.00101486
79753	SNIP1	Smad nuclear interacting protein 1	2	0.00101624
199777	Znf626	zinc finger protein 626	1	0.0010164
254552	NUDT8	nudix (nucleoside diphosphate linked moiety X)-type motif 8	2	0.00101724
8220	Dgcr14	DiGeorge syndrome critical region gene 14	4	0.00101733
414919	C8orf82	chromosome 8 open reading frame 82	2	0.00101811
222255	Atxn7l1	ataxin 7-like 1	1	0.00101817
144402	CPNE8	copine VIII	1	0.00101847
65094	JMJD4	jumonji domain containing 4	4	0.00101936
4772	nfatc1	nuclear factor of activated T-cells, cytoplasmic, calcineurin-dependent 1	2	0.00101957
9732	DOCK4	dedicator of cytokinesis 4	1	0.00101975
84883	aifm2	apoptosis-inducing factor, mitochondrion-associated, 2	3	0.00102118
146923	RUNDC1	RUN domain containing 1	2	0.00102121
284309	ZNF776	zinc finger protein 776	1	0.00102132
80789	Ints5	integrator complex subunit 5	2	0.00102133
57531	HACE1	HECT domain and ankyrin repeat containing, E3 ubiquitin protein ligase 1	1	0.00102142
3841	KPNA5	karyopherin alpha 5 (importin alpha 6)	1	0.00102207
5990	rfx2	regulatory factor X, 2 (influences HLA class II expression)	1	0.00102251
57147	Scyl3	SCY1-like 3 (S. cerevisiae)	5	0.00102545
11154	ap4s1	adaptor-related protein complex 4, sigma 1 subunit	1	0.00102579
80746	Tsen2	tRNA splicing endonuclease 2 homolog (S. cerevisiae)	3	0.00102651
219931	Tpcn2	two pore segment channel 2	2	0.00102674
79029	SPATA5L1	spermatogenesis associated 5-like 1	3	0.00102858
54974	thg1l	tRNA-histidine guanylyltransferase 1-like (S. cerevisiae)	3	0.00102952
9530	Bag4	BCL2-associated athanogene 4	5	0.00103172
22850	adnp2	ADNP homeobox 2	2	0.00103195
49854	ZNF295	zinc finger protein 295	3	0.00103206
8493	PPM1D	protein phosphatase 1D magnesium-dependent, delta isoform	3	0.00103213
91050	ccdc149	coiled-coil domain containing 149	3	0.0010339
9759	HDAC4	histone deacetylase 4	1	0.00103391
26039	SS18L1	synovial sarcoma translocation gene on chromosome 18-like 1	4	0.00103459
54811	ZNF562	zinc finger protein 562	2	0.0010352
317	Apaf1	apoptotic peptidase activating factor 1	1	0.00103538
23087	Trim35	tripartite motif-containing 35	2	0.00103563
1730	DIAPH2	diaphanous homolog 2 (Drosophila)	1	0.00103801
3981	LIG4	ligase IV, DNA, ATP-dependent	4	0.00103924
149469	KIAA0467	KIAA0467; chromosome 1 open reading frame 84	3	0.0010393
23334	KIAA0467	KIAA0467; chromosome 1 open reading frame 84	2	0.0010393
26504	Cnnm4	cyclin M4	2	0.00103992
54858	pgpep1	pyroglutamyl-peptidase I	4	0.00104125
118426	loh12cr1	loss of heterozygosity, 12, chromosomal region 1	2	0.0010414
64768	IPPK	inositol 1,3,4,5,6-pentakisphosphate 2-kinase	2	0.00104228
206358	SLC36A1	solute carrier family 36 (proton/amino acid symporter), member 1	2	0.00104261
5463	POU6F1	POU class 6 homeobox 1	1	0.00104305
10518	cib2	calcium and integrin binding family member 2	1	0.00104422
114625	ERMAP	erythroblast membrane-associated protein (Scianna blood group)	2	0.00104443
79828	Mettl8	methyltransferase like 8	2	0.0010454
55285	RBM41	RNA binding motif protein 41	3	0.00104708
65260	C1orf163	chromosome 1 open reading frame 163	3	0.00104717
643641	ZNF862	zinc finger protein 862	1	0.00104721
57335	ZNF286A	zinc finger protein 286A	1	0.00104765
26230	TIAM2	T-cell lymphoma invasion and metastasis 2	1	0.00104768
1953	MEGF6	multiple EGF-like-domains 6	1	0.0010479
375035	SFT2D2	SFT2 domain containing 2	1	0.00104867
125228	c18orf19	chromosome 18 open reading frame 19	2	0.00105009
7745	ZNF192	zinc finger protein 192	2	0.00105051
23288	IQCE	IQ motif containing E	1	0.00105142
338699	Ankrd42	ankyrin repeat domain 42	2	0.00105453
10308	ZNF267	zinc finger protein 267	1	0.00105564
9392	TGFBRAP1	transforming growth factor, beta receptor associated protein 1	3	0.00105742
8427	ZNF282	zinc finger protein 282	2	0.00105757
26146	TRAF3IP1	TNF receptor-associated factor 3 interacting protein 1	2	0.00105841
147807	Znf524	zinc finger protein 524	1	0.00105848
203427	Slc25a43	solute carrier family 25, member 43	1	0.00105974
29903	CCDC106	coiled-coil domain containing 106	2	0.00106035
27010	TPK1	thiamin pyrophosphokinase 1	1	0.00106043
10745	PHTF1	putative homeodomain transcription factor 1	1	0.00106097
64897	C12orf43	chromosome 12 open reading frame 43	2	0.00106231
255758	TCTEX1D2	Tctex1 domain containing 2	1	0.00106254
64682	ANAPC1	anaphase promoting complex subunit 1; similar to anaphase promoting complex subunit 1	3	0.00106284
100133898	ANAPC1	anaphase promoting complex subunit 1; similar to anaphase promoting complex subunit 1	3	0.00106284
100133982	ANAPC1	anaphase promoting complex subunit 1; similar to anaphase promoting complex subunit 1	3	0.00106284
140901	Stk35	serine/threonine kinase 35	3	0.00106366
84902	CCDC123	coiled-coil domain containing 123	2	0.001064
65977	PLEKHA3	pleckstrin homology domain containing, family A (phosphoinositide binding specific) member 3	3	0.00106421
58509	C19orf29	chromosome 19 open reading frame 29	3	0.00106493
114781	BTBD9	BTB (POZ) domain containing 9	2	0.00106517
10743	RAI1	retinoic acid induced 1	1	0.00106592
9755	TBKBP1	TBK1 binding protein 1	1	0.00106669
57161	PELI2	pellino homolog 2 (Drosophila)	1	0.00106825
199870	FAM76A	family with sequence similarity 76, member A	2	0.00106842
54925	ZNF434	zinc finger protein 434	3	0.00106867
9399	stoml1	stomatin (EPB72)-like 1	4	0.00106874
10168	ZNF197	zinc finger protein 197	3	0.00107009
54665	RSBN1	round spermatid basic protein 1	4	0.00107076
151525	WDSUB1	WD repeat, sterile alpha motif and U-box domain containing 1	1	0.00107143
22881	ANKRD6	ankyrin repeat domain 6	1	0.00107265
339175	mettl2a	methyltransferase like 2A	3	0.00107342
7270	Ttf1	transcription termination factor, RNA polymerase I	4	0.00107387
5929	RBBP5	retinoblastoma binding protein 5	3	0.00107457
81844	TRIM56	tripartite motif-containing 56	5	0.00107496
51545	ZNF581	zinc finger protein 581	2	0.00107603
6483	ST3GAL2	ST3 beta-galactoside alpha-2,3-sialyltransferase 2	3	0.00107648
57458	tmcc3	transmembrane and coiled-coil domain family 3	1	0.00107712
55814	BDP1	B double prime 1, subunit of RNA polymerase III transcription initiation factor IIIB	2	0.00107955
56983	Ktelc1	KTEL (Lys-Tyr-Glu-Leu) containing 1	3	0.00108008
55711	FAR2	fatty acyl CoA reductase 2	1	0.00108045
84807	NFKBID	nuclear factor of kappa light polypeptide gene enhancer in B-cells inhibitor, delta	1	0.00108067
4899	NRF1	nuclear respiratory factor 1	3	0.00108136
79072	FASTKD3	FAST kinase domains 3	1	0.0010816
340277	c7orf46	chromosome 7 open reading frame 46	1	0.00108164
135154	C6orf57	chromosome 6 open reading frame 57	2	0.00108181
23506	KIAA0240	KIAA0240	2	0.00108186
3663	IRF5	interferon regulatory factor 5	1	0.00108408
55803	ADAP2	ArfGAP with dual PH domains 2	1	0.00108472
2788	gng7	guanine nucleotide binding protein (G protein), gamma 7	1	0.00108533
157922	CAMSAP1	calmodulin regulated spectrin-associated protein 1	1	0.00108586
55027	HEATR3	HEAT repeat containing 3	2	0.00108594
3425	Idua	iduronidase, alpha-L-	3	0.00108799
80067	DCAF17	chromosome 2 open reading frame 37	1	0.00108817
55775	TDP1	tyrosyl-DNA phosphodiesterase 1	2	0.00108873
9851	KIAA0753	KIAA0753	3	0.00108927
154743	C7orf60	chromosome 7 open reading frame 60	1	0.00108979
10732	Tcfl5	transcription factor-like 5 (basic helix-loop-helix)	2	0.00109003
7813	EVI5	ecotropic viral integration site 5	3	0.00109058
389677	Rbm12b	RNA binding motif protein 12B	4	0.00109151
9605	C16orf7	chromosome 16 open reading frame 7	2	0.00109152
84938	Atg4c	ATG4 autophagy related 4 homolog C (S. cerevisiae)	2	0.00109241
283373	ankrd52	ankyrin repeat domain 52	1	0.00109302
6815	STYX	serine/threonine/tyrosine interacting protein	2	0.00109331
26750	RPS6KC1	ribosomal protein S6 kinase, 52kDa, polypeptide 1	3	0.00109402
27229	TUBGCP4	tubulin, gamma complex associated protein 4	5	0.00109466
8270	Lage3	L antigen family, member 3	3	0.001095
114791	TUBGCP5	tubulin, gamma complex associated protein 5	2	0.00109565
64434	NOM1	nucleolar protein with MIF4G domain 1	4	0.00109616
54521	WDR44	WD repeat domain 44	4	0.00109807
80742	Prr3	proline rich 3	3	0.00110079
2055	CLN8	ceroid-lipofuscinosis, neuronal 8 (epilepsy, progressive with mental retardation)	3	0.00110081
79736	C17orf42	chromosome 17 open reading frame 42	5	0.00110096
55157	Dars2	aspartyl-tRNA synthetase 2, mitochondrial	4	0.00110221
55812	SPATA7	spermatogenesis associated 7	1	0.00110237
5316	Pknox1	PBX/knotted 1 homeobox 1	2	0.00110274
197258	FUK	fucokinase	3	0.00110435
91775	FAM55C	family with sequence similarity 55, member C	2	0.00110537
222484	LNX2	ligand of numb-protein X 2	2	0.00110594
114825	PWWP2A	PWWP domain containing 2A	2	0.00110624
377711	LOC377711	KIAA1833-like; HEAT repeat containing 7A	1	0.00110667
727957	LOC377711	KIAA1833-like; HEAT repeat containing 7A	1	0.00110667
51710	ZNF44	zinc finger protein 44	1	0.00110851
54516	MTRF1L	mitochondrial translational release factor 1-like	2	0.00110884
27235	COQ2	coenzyme Q2 homolog, prenyltransferase (yeast)	3	0.00110929
138199	C9orf41	chromosome 9 open reading frame 41	1	0.0011095
162993	ZNF846	zinc finger protein 846	1	0.00111113
26015	rpap1	RNA polymerase II associated protein 1	3	0.00111119
89853	Fam125b	family with sequence similarity 125, member B	2	0.00111309
57507	Znf608	zinc finger protein 608	1	0.00111345
8411	EEA1	early endosome antigen 1	4	0.00111454
51163	DBR1	debranching enzyme homolog 1 (S. cerevisiae)	3	0.00111507
27433	tor2a	torsin family 2, member A	2	0.00111604
421	Arvcf	armadillo repeat gene deletes in velocardiofacial syndrome	2	0.00111721
84436	ZNF528	zinc finger protein 534; zinc finger protein 528	1	0.00111746
147658	ZNF528	zinc finger protein 534; zinc finger protein 528	1	0.00111746
7770	ZNF227	zinc finger protein 227	3	0.00111754
10196	PRMT3	protein arginine methyltransferase 3	2	0.00111802
7186	traF2	TNF receptor-associated factor 2	3	0.00111854
143884	CWF19L2	CWF19-like 2, cell cycle control (S. pombe)	3	0.00111957
79078	C1orf50	chromosome 1 open reading frame 50	3	0.00112035
64793	CCDC21	coiled-coil domain containing 21	3	0.00112049
22859	LPHN1	latrophilin 1	2	0.0011207
348793	WDR53	WD repeat domain 53	2	0.00112083
151556	GPR155	G protein-coupled receptor 155	1	0.00112304
2175	FANCA	Fanconi anemia, complementation group A	1	0.00112436
6618	Snapc2	small nuclear RNA activating complex, polypeptide 2, 45kDa	2	0.00112642
146198	Zfp90	zinc finger protein 90 homolog (mouse)	3	0.00112673
283951	C16orf91	chromosome 16 open reading frame 91	1	0.00112696
55116	TMEM39B	transmembrane protein 39B	3	0.00112738
284439	SLC25A42	solute carrier family 25, member 42	1	0.00112819
388272	c16orf87	chromosome 16 open reading frame 87	1	0.00112844
80216	ALPK1	alpha-kinase 1	3	0.00112856
84749	Usp30	ubiquitin specific peptidase 30	1	0.00113121
7746	ZNF193	zinc finger protein 193	2	0.00113135
148137	C19orf55	chromosome 19 open reading frame 55	1	0.00113156
63932	cxorf56	chromosome X open reading frame 56	3	0.00113185
24149	ZNF318	zinc finger protein 318	2	0.00113235
23341	Dnajc16	DnaJ (Hsp40) homolog, subfamily C, member 16	3	0.00113338
56946	C11orf30	chromosome 11 open reading frame 30	3	0.00113452
65986	ZBTB10	zinc finger and BTB domain containing 10	5	0.00113529
1628	dbp	D site of albumin promoter (albumin D-box) binding protein	3	0.00113587
55183	Rif1	RAP1 interacting factor homolog (yeast)	4	0.0011361
64147	KIF9	kinesin family member 9	2	0.00113691
23649	pola2	polymerase (DNA directed), alpha 2 (70kD subunit)	3	0.0011395
25943	C20orf194	chromosome 20 open reading frame 194	2	0.00113962
27241	BBS9	Bardet-Biedl syndrome 9	1	0.00113969
79671	NLRX1	NLR family member X1	3	0.0011398
57679	ALS2	amyotrophic lateral sclerosis 2 (juvenile)	4	0.00114046
84838	ZNF496	zinc finger protein 496	3	0.00114076
55680	RUFY2	RUN and FYVE domain containing 2	3	0.00114104
441024	Mthfd2l	methylenetetrahydrofolate dehydrogenase (NADP+ dependent) 2-like	1	0.00114337
24145	PANX1	pannexin 1	4	0.00114434
64089	SNX16	sorting nexin 16	1	0.00114457
90268	Fam105b	family with sequence similarity 105, member B	3	0.00114483
375484	C5orf25	chromosome 5 open reading frame 25	2	0.0011451
83852	SETDB2	SET domain, bifurcated 2	2	0.0011475
1911	PHC1	polyhomeotic homolog 1B (Drosophila); polyhomeotic homolog 1 (Drosophila)	3	0.00114877
653441	PHC1	polyhomeotic homolog 1B (Drosophila); polyhomeotic homolog 1 (Drosophila)	2	0.00114877
57325	csrp2bp	CSRP2 binding protein	4	0.00114968
55787	CXorf15	chromosome X open reading frame 15	3	0.00114976
80745	Thumpd2	THUMP domain containing 2	1	0.00115136
148156	ZNF558	zinc finger protein 558	1	0.00115151
90693	CCDC126	coiled-coil domain containing 126	1	0.00115159
22858	ICK	intestinal cell (MAK-like) kinase	4	0.0011527
8464	Supt3h	suppressor of Ty 3 homolog (S. cerevisiae)	1	0.00115367
84301	Ddi2	DDI1, DNA-damage inducible 1, homolog 2 (S. cerevisiae)	2	0.0011553
80139	ZNF703	zinc finger protein 703	1	0.00115553
942	CD86	CD86 molecule	1	0.00115675
140680	C20orf96	chromosome 20 open reading frame 96	1	0.00115699
373	trim23	tripartite motif-containing 23	1	0.00115714
54971	BANP	BTG3 associated nuclear protein	3	0.00115728
4439	MSH5	mutS homolog 5 (E. coli)	1	0.00115767
347687	GNG5P2	guanine nucleotide binding protein (G protein), gamma 5 pseudogene 2	1	0.00115842
114799	Esco1	establishment of cohesion 1 homolog 1 (S. cerevisiae)	2	0.00115934
55916	NXT2	nuclear transport factor 2-like export factor 2	1	0.00115952
126119	josd2	Josephin domain containing 2	3	0.00116112
55128	TRIM68	tripartite motif-containing 68	2	0.00116156
90678	lrsam1	leucine rich repeat and sterile alpha motif containing 1	5	0.00116238
79946	C10orf95	chromosome 10 open reading frame 95	1	0.00116278
140459	Asb6	ankyrin repeat and SOCS box-containing 6	2	0.00116297
389125	TMEM110	transmembrane protein 110; musculoskeletal, embryonic nuclear protein 1	3	0.00116448
375346	TMEM110	transmembrane protein 110; musculoskeletal, embryonic nuclear protein 1	2	0.00116448
85444	LRRCC1	leucine rich repeat and coiled-coil domain containing 1	1	0.00116471
6610	smpd2	sphingomyelin phosphodiesterase 2, neutral membrane (neutral sphingomyelinase)	2	0.0011652
55102	ATG2B	ATG2 autophagy related 2 homolog B (S. cerevisiae)	4	0.00116522
80853	Jhdm1d	jumonji C domain containing histone demethylase 1 homolog D (S. cerevisiae)	3	0.00116682
64782	AEN	apoptosis enhancing nuclease	2	0.00116767
843	casp10	caspase 10, apoptosis-related cysteine peptidase	2	0.00116891
84795	PYROXD2	pyridine nucleotide-disulphide oxidoreductase domain 2	1	0.00116975
5229	Pggt1b	protein geranylgeranyltransferase type I, beta subunit	1	0.00117144
4649	MYO9A	myosin IXA	1	0.00117152
51601	LIPT1	lipoyltransferase 1	3	0.00117266
92344	GORAB	golgin, RAB6-interacting	2	0.0011737
79639	TMEM53	transmembrane protein 53	2	0.00117399
84899	Tmtc4	transmembrane and tetratricopeptide repeat containing 4	3	0.0011744
28952	Ccdc22	coiled-coil domain containing 22	3	0.00117605
57118	Camk1d	calcium/calmodulin-dependent protein kinase ID	1	0.0011761
26005	C2CD3	C2 calcium-dependent domain containing 3	1	0.00117647
23483	TGDS	TDP-glucose 4,6-dehydratase	3	0.00117945
219899	tbcel	tubulin folding cofactor E-like	2	0.00118049
8312	AXIN1	axin 1	4	0.00118068
23033	dopey1	dopey family member 1	2	0.00118068
201292	Trim65	tripartite motif-containing 65	3	0.00118071
57521	RPTOR	regulatory associated protein of MTOR, complex 1	1	0.00118153
7187	TRAF3	TNF receptor-associated factor 3	3	0.00118162
23076	Rrp1b	ribosomal RNA processing 1 homolog B (S. cerevisiae)	3	0.0011817
65109	Upf3b	UPF3 regulator of nonsense transcripts homolog B (yeast)	5	0.00118236
389362	Psmg4	proteasome (prosome, macropain) assembly chaperone 4	1	0.00118294
54797	med18	mediator complex subunit 18	2	0.00118454
84138	SLC7A6OS	solute carrier family 7, member 6 opposite strand	3	0.00118471
92014	MCART1	mitochondrial carrier triple repeat 1	2	0.00118513
54149	C21orf91	chromosome 21 open reading frame 91	1	0.00118526
607	BCL9	B-cell CLL/lymphoma 9	1	0.00118568
132001	C3orf31	chromosome 3 open reading frame 31	3	0.00118569
117608	ZNF354B	zinc finger protein 354B	1	0.00118669
133383	C5orf35	chromosome 5 open reading frame 35	1	0.00118679
84640	USP38	ubiquitin specific peptidase 38	5	0.00118698
51191	HERC5	hect domain and RLD 5	1	0.0011873
51281	ANKMY1	ankyrin repeat and MYND domain containing 1	2	0.00118808
284352	LRRC68	leucine rich repeat containing 68	1	0.00118822
54799	mbtd1	mbt domain containing 1	3	0.00118861
200845	KCTD6	potassium channel tetramerisation domain containing 6	3	0.00118902
157	Adrbk2	adrenergic, beta, receptor kinase 2	1	0.00118987
64417	C5orf28	chromosome 5 open reading frame 28	2	0.00119112
7862	BRPF1	bromodomain and PHD finger containing, 1	3	0.00119173
79064	tmem223	transmembrane protein 223	3	0.00119178
100132916	SFRS12IP1	SFRS12-interacting protein 1; family with sequence similarity 159, member B	3	0.00119211
285672	SFRS12IP1	SFRS12-interacting protein 1; family with sequence similarity 159, member B	2	0.00119211
5795	PTPRJ	protein tyrosine phosphatase, receptor type, J	1	0.00119306
9194	slc16a7	solute carrier family 16, member 7 (monocarboxylic acid transporter 2)	1	0.00119326
79980	DSN1	DSN1, MIND kinetochore complex component, homolog (S. cerevisiae)	1	0.00119454
8717	TRADD	TNFRSF1A-associated via death domain	4	0.00119489
285971	ZNF775	zinc finger protein 775	1	0.00119594
10634	GAS2L1	growth arrest-specific 2 like 1	2	0.0011962
79644	Srd5a3	steroid 5 alpha-reductase 3	4	0.00119786
146857	SLFN13	schlafen family member 13	1	0.00119805
63925	ZNF335	zinc finger protein 335	3	0.00119848
10725	NFAT5	nuclear factor of activated T-cells 5, tonicity-responsive	4	0.00119852
57661	PHRF1	PHD and ring finger domains 1	1	0.00119855
4913	nthl1	nth endonuclease III-like 1 (E. coli)	2	0.00119864
158947	not translated	not translated	1	0.00119881
112487	C14orf126	chromosome 14 open reading frame 126	2	0.0011996
89846	FGD3	FYVE, RhoGEF and PH domain containing 3	1	0.00120067
55614	KIF16B	kinesin family member 16B	2	0.0012028
84542	kiaa1841	KIAA1841	1	0.00120376
79694	MANEA	mannosidase, endo-alpha	1	0.00120475
131965	Mettl6	methyltransferase like 6	1	0.00120568
203062	TSNARE1	t-SNARE domain containing 1	1	0.00120636
92979	2015-03-09	membrane-associated ring finger (C3HC4) 9	1	0.00120688
125950	RAVER1	ribonucleoprotein, PTB-binding 1	2	0.00120767
79411	glb1l	galactosidase, beta 1-like	1	0.00120811
124401	ANKS3	ankyrin repeat and sterile alpha motif domain containing 3	2	0.0012082
55892	MYNN	myoneurin	5	0.00120827
254394	MCM9	minichromosome maintenance complex component 9	1	0.00120858
197131	UBR1	ubiquitin protein ligase E3 component n-recognin 1	4	0.00120873
57585	Cramp1l	Crm, cramped-like (Drosophila)	2	0.00120898
9681	Depdc5	DEP domain containing 5	2	0.00120907
139596	UPRT	uracil phosphoribosyltransferase (FUR1) homolog (S. cerevisiae)	3	0.00120947
80270	piwil2	hydroxy-delta-5-steroid dehydrogenase, 3 beta- and steroid delta-isomerase 7; piwi-like 2 (Drosophila)	2	0.0012105
55124	piwil2	hydroxy-delta-5-steroid dehydrogenase, 3 beta- and steroid delta-isomerase 7; piwi-like 2 (Drosophila)	1	0.0012105
163049	ZNF791	zinc finger protein 791	2	0.00121219
55013	CCDC109B	coiled-coil domain containing 109B	1	0.00121231
154214	Rnf217	ring finger protein 217	1	0.00121253
55506	h2afy2	H2A histone family, member Y2	1	0.00121287
134957	STXBP5	syntaxin binding protein 5 (tomosyn)	3	0.00121312
192670	EIF2C4	eukaryotic translation initiation factor 2C, 4	2	0.00121346
129401	NUP35	nucleoporin 35kDa	2	0.00121378
284129	SLC26A11	solute carrier family 26, member 11	2	0.00121535
84955	NUDCD1	NudC domain containing 1	4	0.00121548
11019	LIAS	lipoic acid synthetase	3	0.00121756
95681	Tsga14	testis specific, 14	3	0.0012176
23178	PASK	PAS domain containing serine/threonine kinase	1	0.00121846
23401	Frat2	frequently rearranged in advanced T-cell lymphomas 2	1	0.00121854
55328	Rnls	renalase, FAD-dependent amine oxidase	1	0.0012186
55159	RFWD3	ring finger and WD repeat domain 3	3	0.00121956
4361	mre11a	MRE11 meiotic recombination 11 homolog A (S. cerevisiae)	4	0.00122075
56985	c17orf48	chromosome 17 open reading frame 48	3	0.00122177
3652	ipp	intracisternal A particle-promoted polypeptide	2	0.00122181
3097	hivep2	human immunodeficiency virus type I enhancer binding protein 2	1	0.00122246
54680	ZNHIT6	zinc finger, HIT type 6	1	0.00122281
117143	TADA1	transcriptional adaptor 1 (HFI1 homolog, yeast)-like	3	0.00122293
400073	C12orf76	chromosome 12 open reading frame 76	1	0.001224
441108	C5orf56	chromosome 5 open reading frame 56	1	0.00122423
4846	NOS3	nitric oxide synthase 3 (endothelial cell)	1	0.00122461
118881	COMTD1	catechol-O-methyltransferase domain containing 1	1	0.0012248
25956	SEC31B	SEC31 homolog B (S. cerevisiae)	1	0.0012262
1185	CLCN6	chloride channel 6	3	0.0012264
51341	ZBTB7A	zinc finger and BTB domain containing 7A	3	0.00122661
272	AMPD3	adenosine monophosphate deaminase (isoform E)	1	0.00122698
27030	MLH3	mutL homolog 3 (E. coli)	3	0.00122728
2140	eya3	eyes absent homolog 3 (Drosophila)	4	0.00122795
9317	pter	phosphotriesterase related	3	0.00122827
55778	Znf839	zinc finger protein 839	1	0.00122856
116987	AGAP1	ArfGAP with GTPase domain, ankyrin repeat and PH domain 1	1	0.00122891
2005	ELK4	ELK4, ETS-domain protein (SRF accessory protein 1)	3	0.00122987
84934	C12orf52	chromosome 12 open reading frame 52	4	0.00123062
5893	Rad52	RAD52 homolog (S. cerevisiae)	3	0.00123077
55374	TMCO6	transmembrane and coiled-coil domains 6	3	0.00123093
256471	MFSD8	major facilitator superfamily domain containing 8	3	0.00123268
4771	Nf2	neurofibromin 2 (merlin)	5	0.00123269
60386	SLC25A19	solute carrier family 25 (mitochondrial thiamine pyrophosphate carrier), member 19	3	0.00123295
79648	MCPH1	microcephalin 1	1	0.00123312
201626	PDE12	phosphodiesterase 12	4	0.00123357
50485	SMARCAL1	SWI/SNF related, matrix associated, actin dependent regulator of chromatin, subfamily a-like 1	4	0.00123598
64396	GMCL1	germ cell-less homolog 1 (Drosophila)-like; germ cell-less homolog 1 (Drosophila)	3	0.00123606
64395	GMCL1	germ cell-less homolog 1 (Drosophila)-like; germ cell-less homolog 1 (Drosophila)	3	0.00123606
81602	CDADC1	cytidine and dCMP deaminase domain containing 1	3	0.00123637
51222	ZNF219	zinc finger protein 219	2	0.00123727
29844	TFPT	TCF3 (E2A) fusion partner (in childhood Leukemia)	4	0.00123806
199704	ZNF585A	zinc finger protein 585A	1	0.00123816
729540	RGPD6	RANBP2-like and GRIP domain containing 5; RANBP2-like and GRIP domain containing 4; RANBP2-like and GRIP domain containing 3; RANBP2-like and GRIP domain containing 8; RANBP2-like and GRIP domain containing 7; RANBP2-like and GRIP domain containing 6	2	0.00123909
653489	RGPD6	RANBP2-like and GRIP domain containing 5; RANBP2-like and GRIP domain containing 4; RANBP2-like and GRIP domain containing 3; RANBP2-like and GRIP domain containing 8; RANBP2-like and GRIP domain containing 7; RANBP2-like and GRIP domain containing 6	2	0.00123909
285190	RGPD6	RANBP2-like and GRIP domain containing 5; RANBP2-like and GRIP domain containing 4; RANBP2-like and GRIP domain containing 3; RANBP2-like and GRIP domain containing 8; RANBP2-like and GRIP domain containing 7; RANBP2-like and GRIP domain containing 6	2	0.00123909
84220	RGPD6	RANBP2-like and GRIP domain containing 5; RANBP2-like and GRIP domain containing 4; RANBP2-like and GRIP domain containing 3; RANBP2-like and GRIP domain containing 8; RANBP2-like and GRIP domain containing 7; RANBP2-like and GRIP domain containing 6	2	0.00123909
727851	RGPD6	RANBP2-like and GRIP domain containing 5; RANBP2-like and GRIP domain containing 4; RANBP2-like and GRIP domain containing 3; RANBP2-like and GRIP domain containing 8; RANBP2-like and GRIP domain containing 7; RANBP2-like and GRIP domain containing 6	2	0.00123909
652919	RGPD6	RANBP2-like and GRIP domain containing 5; RANBP2-like and GRIP domain containing 4; RANBP2-like and GRIP domain containing 3; RANBP2-like and GRIP domain containing 8; RANBP2-like and GRIP domain containing 7; RANBP2-like and GRIP domain containing 6	1	0.00123909
130535	Kctd18	potassium channel tetramerisation domain containing 18	3	0.00123936
221955	daglb	diacylglycerol lipase, beta	4	0.00123959
1788	DNMT3A	DNA (cytosine-5-)-methyltransferase 3 alpha	3	0.00123974
284611	Fam102b	family with sequence similarity 102, member B	1	0.00124099
6584	slc22a5	solute carrier family 22 (organic cation/carnitine transporter), member 5	2	0.00124104
57621	ZBTB2	zinc finger and BTB domain containing 2	2	0.00124258
8555	CDC14B	CDC14 cell division cycle 14 homolog B (S. cerevisiae)	2	0.00124293
146050	ZSCAN29	zinc finger and SCAN domain containing 29	4	0.00124378
5890	RAD51L1	RAD51-like 1 (S. cerevisiae)	1	0.00124404
84437	KIAA1826	KIAA1826	2	0.00124498
3619	INCENP	inner centromere protein antigens 135/155kDa	2	0.0012457
26043	UBXN7	UBX domain protein 7	1	0.00124595
135293	PM20D2	peptidase M20 domain containing 2	1	0.00124718
1140	Chrnb1	cholinergic receptor, nicotinic, beta 1 (muscle)	3	0.00124878
196528	ARID2	AT rich interactive domain 2 (ARID, RFX-like)	2	0.00124884
205564	Senp5	SUMO1/sentrin specific peptidase 5	5	0.00124988
255252	Lrrc57	leucine rich repeat containing 57	3	0.00125215
50515	CHST11	carbohydrate (chondroitin 4) sulfotransferase 11	1	0.00125365
64145	ZFYVE20	zinc finger, FYVE domain containing 20	3	0.00125651
148789	B3GALNT2	beta-1,3-N-acetylgalactosaminyltransferase 2	4	0.00125706
92017	Snx29	sorting nexin 29	2	0.00125724
115	ADCY9	adenylate cyclase 9	2	0.0012577
55178	RNMTL1	RNA methyltransferase like 1	3	0.00126285
2800	Golga1	golgi autoantigen, golgin subfamily a, 1	5	0.00126503
10973	ASCC3	activating signal cointegrator 1 complex subunit 3	5	0.00126548
5116	PCNT	pericentrin	3	0.0012658
10520	ZNF211	zinc finger protein 211	1	0.00126596
126526	c19orf47	chromosome 19 open reading frame 47	1	0.00126606
55008	herc6	hect domain and RLD 6	1	0.00126622
96459	FNIP1	folliculin interacting protein 1	3	0.00126628
56658	TRIM39	tripartite motif-containing 39	3	0.00126688
26094	DCAF4	WD repeat domain 21A	1	0.001267
80324	PUS1	pseudouridylate synthase 1	1	0.00126709
157378	TMEM65	transmembrane protein 65	1	0.00126941
545	ATR	ataxia telangiectasia and Rad3 related; similar to ataxia telangiectasia and Rad3 related protein	3	0.00126955
651921	ATR	ataxia telangiectasia and Rad3 related; similar to ataxia telangiectasia and Rad3 related protein	3	0.00126955
648152	ATR	ataxia telangiectasia and Rad3 related; similar to ataxia telangiectasia and Rad3 related protein	2	0.00126955
54995	OXSM	3-oxoacyl-ACP synthase, mitochondrial	2	0.00126971
129685	TAF8	TAF8 RNA polymerase II, TATA box binding protein (TBP)-associated factor, 43kDa	3	0.00126972
374986	fam73a	family with sequence similarity 73, member A	2	0.00127036
100101467	ZNF397OS	zinc finger protein 397 opposite strand	1	0.00127045
60493	Fastkd5	FAST kinase domains 5	4	0.00127271
26276	Vps33B	vacuolar protein sorting 33 homolog B (yeast)	2	0.00127331
55125	CEP192	centrosomal protein 192kDa	2	0.00127373
116224	fam122a	family with sequence similarity 122A	3	0.00127435
81573	Ankrd13c	ankyrin repeat domain 13C	3	0.00127455
11102	RPP14	ribonuclease P/MRP 14kDa subunit	6	0.00127459
7096	TLR1	toll-like receptor 1	1	0.00127481
153396	TMEM161B	transmembrane protein 161B	2	0.00127576
25913	POT1	POT1 protection of telomeres 1 homolog (S. pombe)	5	0.00127599
641371	Acot1	acyl-CoA thioesterase 1	1	0.00127604
23287	AGTPBP1	ATP/GTP binding protein 1	1	0.00127605
79441	haus3	HAUS augmin-like complex, subunit 3	2	0.00127784
283848	CES8	carboxylesterase 8 (putative)	1	0.00127952
57592	znf687	zinc finger protein 687	4	0.00127982
55689	YEATS2	YEATS domain containing 2	3	0.00128021
1497	CTNS	cystinosis, nephropathic	3	0.00128094
3298	hsf2	heat shock transcription factor 2	2	0.00128151
28512	NKIRAS1	NFKB inhibitor interacting Ras-like 1	3	0.00128175
79899	Prr5l	proline rich 5 like	1	0.00128214
55791	C1orf103	chromosome 1 open reading frame 103	2	0.00128244
9477	MED20	mediator complex subunit 20	5	0.00128271
10260	DENND4A	DENN/MADD domain containing 4A	4	0.00128334
84223	Iqcg	IQ motif containing G	1	0.00128366
4752	NEK3	NIMA (never in mitosis gene a)-related kinase 3	1	0.00128376
4795	nfkbil1	nuclear factor of kappa light polypeptide gene enhancer in B-cells inhibitor-like 1	3	0.00128514
203197	C9orf91	chromosome 9 open reading frame 91	1	0.00128515
100131254	ESF1	similar to ABT1-associated protein; ESF1, nucleolar pre-rRNA processing protein, homolog (S. cerevisiae)	4	0.00129057
51575	ESF1	similar to ABT1-associated protein; ESF1, nucleolar pre-rRNA processing protein, homolog (S. cerevisiae)	4	0.00129057
80818	ZNF436	zinc finger protein 436	2	0.00129082
201627	Fam116a	family with sequence similarity 116, member A	1	0.00129161
84874	ZNF514	zinc finger protein 514	1	0.0012917
6004	RGS16	regulator of G-protein signaling 16	1	0.00129383
1060	CENPC1	centromere protein C 1	4	0.001295
388886	C22orf36	chromosome 22 open reading frame 36	1	0.00129719
1438	CSF2RA	colony stimulating factor 2 receptor, alpha, low-affinity (granulocyte-macrophage)	1	0.00129724
4793	NFKBIB	nuclear factor of kappa light polypeptide gene enhancer in B-cells inhibitor, beta	4	0.00129763
753	C18orf1	chromosome 18 open reading frame 1	1	0.00129917
83891	SNX25	sorting nexin 25	3	0.00130078
131616	TMEM42	transmembrane protein 42	4	0.00130286
6837	MED22	mediator complex subunit 22	4	0.00130442
161424	c14orf21	chromosome 14 open reading frame 21	4	0.00130461
147339	c18orf25	chromosome 18 open reading frame 25	4	0.00130536
57333	RCN3	reticulocalbin 3, EF-hand calcium binding domain	1	0.00130596
10166	SLC25A15	solute carrier family 25 (mitochondrial carrier; ornithine transporter) member 15	3	0.00130667
23169	SLC35D1	solute carrier family 35 (UDP-glucuronic acid/UDP-N-acetylgalactosamine dual transporter), member D1	3	0.00130701
3978	lig1	ligase I, DNA, ATP-dependent	3	0.00130951
221079	ARL5B	ADP-ribosylation factor-like 5B	3	0.00130975
79693	yrdC	yrdC domain containing (E. coli)	3	0.00131023
60678	eefsec	eukaryotic elongation factor, selenocysteine-tRNA-specific	3	0.00131037
79629	OCEL1	occludin/ELL domain containing 1	3	0.00131208
5727	ptch1	patched homolog 1 (Drosophila)	2	0.00131303
124997	WDR81	WD repeat domain 81	4	0.00131365
28227	PPP2R3B	protein phosphatase 2 (formerly 2A), regulatory subunit B'', beta	1	0.00131383
196394	AMN1	antagonist of mitotic exit network 1 homolog (S. cerevisiae)	2	0.00131489
83544	dnal1	dynein, axonemal, light chain 1	1	0.00131546
80199	FUZ	fuzzy homolog (Drosophila)	3	0.00131548
55112	Wdr60	WD repeat domain 60	3	0.00131873
147991	Dpy19l3	dpy-19-like 3 (C. elegans)	1	0.0013189
9205	ZMYM5	zinc finger, MYM-type 5	3	0.00131947
790	cad	carbamoyl-phosphate synthetase 2, aspartate transcarbamylase, and dihydroorotase	2	0.00131979
57534	MIB1	mindbomb homolog 1 (Drosophila)	5	0.00132128
2054	stx2	syntaxin 2	2	0.00132205
23545	ATP6V0A2	ATPase, H+ transporting, lysosomal V0 subunit a2	5	0.0013221
5978	REST	RE1-silencing transcription factor	4	0.00132237
55210	atad3a	ATPase family, AAA domain containing 3A	4	0.00132238
51754	TMEM8B	transmembrane protein 8B	1	0.00132274
51130	ASB3	ankyrin repeat and SOCS box-containing 3	4	0.00132335
10009	ZBTB33	zinc finger and BTB domain containing 33	5	0.0013236
131474	Chchd4	coiled-coil-helix-coiled-coil-helix domain containing 4	3	0.0013236
152815	Thap6	THAP domain containing 6	1	0.00132398
94015	Ttyh2	tweety homolog 2 (Drosophila)	1	0.00132526
23548	TTC33	tetratricopeptide repeat domain 33	4	0.00132557
9016	slc25a14	solute carrier family 25 (mitochondrial carrier, brain), member 14	3	0.00132656
5985	RFC5	replication factor C (activator 1) 5, 36.5kDa	4	0.00132682
83734	atg10	ATG10 autophagy related 10 homolog (S. cerevisiae)	1	0.00133016
10741	RBBP9	retinoblastoma binding protein 9	4	0.00133033
79703	C11orf80	chromosome 11 open reading frame 80	1	0.00133219
23235	sik2	salt-inducible kinase 2	2	0.00133235
25807	rhbdd3	rhomboid domain containing 3	4	0.00133267
94097	Sfxn5	sideroflexin 5	2	0.00133268
144108	SPTY2D1	SPT2, Suppressor of Ty, domain containing 1 (S. cerevisiae)	4	0.00133443
6650	SOLH	small optic lobes homolog (Drosophila)	1	0.00133519
138241	C9orf85	chromosome 9 open reading frame 85	2	0.00133522
79850	FAM57A	family with sequence similarity 57, member A	1	0.00133657
58506	SCAF1	SR-related CTD-associated factor 1	3	0.00133664
286410	ATP11C	ATPase, class VI, type 11C	1	0.00133712
84294	UTP23	UTP23, small subunit (SSU) processome component, homolog (yeast)	3	0.00133731
3142	hlx	H2.0-like homeobox	1	0.0013391
2078	ERG	v-ets erythroblastosis virus E26 oncogene homolog (avian)	1	0.00134155
6801	strN	striatin, calmodulin binding protein	3	0.00134188
55344	Plcxd1	phosphatidylinositol-specific phospholipase C, X domain containing 1	2	0.00134198
23424	tdrd7	tudor domain containing 7	2	0.00134226
153241	CEP120	centrosomal protein 120kDa	2	0.00134267
92597	Mobkl1a	MOB1, Mps One Binder kinase activator-like 1A (yeast)	1	0.00134281
9711	KIAA0226	KIAA0226	3	0.00134368
57472	CNOT6	CCR4-NOT transcription complex, subunit 6	4	0.00134426
80817	kiaa1712	KIAA1712	2	0.00134551
57205	ATP10D	ATPase, class V, type 10D	1	0.00134566
64779	MTHFSD	methenyltetrahydrofolate synthetase domain containing	3	0.0013461
645175	LOC645175	mediator of cell motility 1; similar to mediator of cell motility 1	4	0.00134669
51072	LOC645175	mediator of cell motility 1; similar to mediator of cell motility 1	4	0.00134669
55653	BCAS4	breast carcinoma amplified sequence 4	1	0.00134692
124454	Ears2	glutamyl-tRNA synthetase 2, mitochondrial (putative)	4	0.00134739
4524	Mthfr	5,10-methylenetetrahydrofolate reductase (NADPH)	4	0.00134762
22846	Vash1	vasohibin 1	1	0.00134767
9706	Ulk2	unc-51-like kinase 2 (C. elegans)	1	0.00134883
8915	BCL10	B-cell CLL/lymphoma 10; hypothetical LOC646626	1	0.00135066
646626	BCL10	B-cell CLL/lymphoma 10; hypothetical LOC646626	1	0.00135066
8535	cbx4	chromobox homolog 4 (Pc class homolog, Drosophila)	3	0.00135083
10838	ZNF275	zinc finger protein 275	3	0.00135095
22944	kin	KIN, antigenic determinant of recA protein homolog (mouse)	2	0.00135128
57542	KLHDC5	kelch domain containing 5	4	0.00135153
64718	Unkl	unkempt homolog (Drosophila)-like	2	0.00135229
148932	Mobkl2c	MOB1, Mps One Binder kinase activator-like 2C (yeast)	1	0.00135343
83743	GRWD1	glutamate-rich WD repeat containing 1	4	0.00135383
57404	cyp20a1	cytochrome P450, family 20, subfamily A, polypeptide 1	3	0.00135539
57639	CCDC146	coiled-coil domain containing 146	1	0.00135604
285989	ZNF789	zinc finger protein 789	1	0.00135632
9735	KNTC1	kinetochore associated 1	2	0.00135667
5190	PEX6	peroxisomal biogenesis factor 6	6	0.00135731
23172	Fam175b	family with sequence similarity 175, member B	4	0.0013583
8321	fzd1	frizzled homolog 1 (Drosophila)	1	0.00135895
284131	flj35220	hypothetical protein FLJ35220	2	0.00136163
201973	CCDC111	coiled-coil domain containing 111	2	0.00136175
673	BRAF	v-raf murine sarcoma viral oncogene homolog B1	3	0.00136224
6322	SCML1	sex comb on midleg-like 1 (Drosophila)	1	0.0013636
124411	ZNF720	zinc finger protein 720	1	0.00136387
4850	CNOT4	CCR4-NOT transcription complex, subunit 4	6	0.00136442
282809	poc1b	WD repeat domain 51B	1	0.0013649
5001	ORC5L	origin recognition complex, subunit 5-like (yeast)	2	0.00136491
84181	CHD6	chromodomain helicase DNA binding protein 6	3	0.00136495
91010	FMNL3	formin-like 3	2	0.00136508
65082	vps33a	vacuolar protein sorting 33 homolog A (S. cerevisiae)	4	0.00136587
92999	ZBTB47	zinc finger and BTB domain containing 47	2	0.00136639
9051	PSTPIP1	proline-serine-threonine phosphatase interacting protein 1	1	0.00136689
60490	PPCDC	phosphopantothenoylcysteine decarboxylase	1	0.001367
83786	FRMD8	FERM domain containing 8	1	0.00136705
112939	Nacc1	nucleus accumbens associated 1, BEN and BTB (POZ) domain containing	1	0.00136705
10228	STX6	syntaxin 6	3	0.0013672
128387	tatdn3	TatD DNase domain containing 3	2	0.00136773
54877	ZCCHC2	zinc finger, CCHC domain containing 2	2	0.00136838
64132	Xylt2	xylosyltransferase II	3	0.00136914
9649	RALGPS1	Ral GEF with PH domain and SH3 binding motif 1	1	0.0013692
5814	purb	purine-rich element binding protein B	5	0.00136926
124637	CYB5D1	cytochrome b5 domain containing 1	3	0.0013694
252969	NEIL2	nei like 2 (E. coli)	4	0.00136946
10385	BTN2A2	butyrophilin, subfamily 2, member A2	1	0.00136952
55915	LANCL2	LanC lantibiotic synthetase component C-like 2 (bacterial)	3	0.00136957
6936	C2orf3	chromosome 2 open reading frame 3	3	0.0013707
51393	TRPV2	transient receptor potential cation channel, subfamily V, member 2	2	0.00137085
255488	Rnf144b	ring finger protein 144B	3	0.00137093
27097	TAF5L	TAF5-like RNA polymerase II, p300/CBP-associated factor (PCAF)-associated factor, 65kDa	3	0.00137209
4534	Mtm1	myotubularin 1	4	0.00137224
149076	ZNF362	zinc finger protein 362	3	0.00137477
129138	Ankrd54	ankyrin repeat domain 54	3	0.00137484
57589	KIAA1432	KIAA1432	2	0.00137538
55327	LIN7C	lin-7 homolog C (C. elegans)	4	0.0013763
54494	C11orf71	chromosome 11 open reading frame 71	3	0.00137808
130557	ZNF513	zinc finger protein 513	3	0.0013781
79691	QTRTD1	queuine tRNA-ribosyltransferase domain containing 1	2	0.00137853
64788	LMF1	lipase maturation factor 1	3	0.00137961
117145	them4	thioesterase superfamily member 4	3	0.0013797
55824	pAG1	phosphoprotein associated with glycosphingolipid microdomains 1	2	0.00137988
66035	SLC2A11	solute carrier family 2 (facilitated glucose transporter), member 11	1	0.00138059
22841	Rab11fip2	RAB11 family interacting protein 2 (class I)	4	0.00138085
79934	ADCK4	aarF domain containing kinase 4	3	0.00138134
91768	CABLES1	Cdk5 and Abl enzyme substrate 1	2	0.00138178
283489	ZNF828	zinc finger protein 828	3	0.00138256
79789	CLMN	calmin (calponin-like, transmembrane)	2	0.00138276
9546	Apba3	amyloid beta (A4) precursor protein-binding, family A, member 3	1	0.00138758
200576	Pikfyve	phosphoinositide kinase, FYVE finger containing	2	0.00138875
55343	SLC35C1	solute carrier family 35, member C1	3	0.00139103
10454	Tab1	mitogen-activated protein kinase kinase kinase 7 interacting protein 1	3	0.00139114
23408	SIRT5	sirtuin (silent mating type information regulation 2 homolog) 5 (S. cerevisiae)	4	0.00139127
755	c21orf2	chromosome 21 open reading frame 2	3	0.00139157
6045	rnf2	ring finger protein 2	3	0.00139215
23143	Lrch1	leucine-rich repeats and calponin homology (CH) domain containing 1	3	0.00139266
8945	btrc	beta-transducin repeat containing	4	0.0013931
142891	SAMD8	sterile alpha motif domain containing 8	3	0.00139328
29915	Hcfc2	host cell factor C2	1	0.00139838
55322	C5orf22	chromosome 5 open reading frame 22	3	0.00139846
84460	ZMAT1	zinc finger, matrin type 1	1	0.00139899
55529	Tmem55a	transmembrane protein 55A	1	0.00139965
7541	zfp161	zinc finger protein 161 homolog (mouse)	3	0.00140048
10714	pold3	polymerase (DNA-directed), delta 3, accessory subunit	3	0.00140054
90141	c14orf143	chromosome 14 open reading frame 143	2	0.00140125
92106	oxnad1	oxidoreductase NAD-binding domain containing 1	3	0.00140198
84292	WDR83	mitogen-activated protein kinase organizer 1	1	0.00140201
29035	C16orf72	chromosome 16 open reading frame 72	4	0.00140213
7182	NR2C2	nuclear receptor subfamily 2, group C, member 2	3	0.00140365
54903	mks1	Meckel syndrome, type 1	3	0.00140496
339230	Ccdc137	coiled-coil domain containing 137	3	0.00140549
5051	Pafah2	platelet-activating factor acetylhydrolase 2, 40kDa	3	0.0014055
55217	TMLHE	trimethyllysine hydroxylase, epsilon	5	0.0014062
10782	ZNF274	zinc finger protein 274	4	0.00140645
285636	C5orf51	chromosome 5 open reading frame 51	1	0.00140656
5775	PTPN4	protein tyrosine phosphatase, non-receptor type 4 (megakaryocyte)	4	0.00140704
10818	frs2	fibroblast growth factor receptor substrate 2	4	0.00140715
164091	PAQR7	progestin and adipoQ receptor family member VII	1	0.00140891
22927	habp4	hyaluronan binding protein 4	3	0.00140945
84811	BUD13	BUD13 homolog (S. cerevisiae)	2	0.00140959
54970	Ttc12	tetratricopeptide repeat domain 12	2	0.00141042
23678	SGK3	serum/glucocorticoid regulated kinase family, member 3	2	0.00141156
153020	RASGEF1B	RasGEF domain family, member 1B	1	0.00141317
197259	MLKL	mixed lineage kinase domain-like	1	0.00141413
58525	WIZ	widely interspaced zinc finger motifs	4	0.00141816
29992	PILRA	paired immunoglobin-like type 2 receptor alpha	3	0.00141851
59271	C21orf63	chromosome 21 open reading frame 63	3	0.00141876
661	Polr3d	polymerase (RNA) III (DNA directed) polypeptide D, 44kDa	3	0.00141909
57799	RAB40C	RAB40C, member RAS oncogene family	4	0.00142
158358	KIAA2026	KIAA2026	2	0.0014202
22893	BAHD1	bromo adjacent homology domain containing 1	5	0.00142026
23240	KIAA0922	KIAA0922	2	0.001421
25938	heatr5a	HEAT repeat containing 5A	3	0.00142205
126382	NR2C2AP	nuclear receptor 2C2-associated protein	3	0.00142397
81566	CSRNP2	cysteine-serine-rich nuclear protein 2	3	0.00142403
6509	slc1a4	solute carrier family 1 (glutamate/neutral amino acid transporter), member 4	4	0.00142598
4931	NVL	nuclear VCP-like	3	0.00142692
55781	RIOK2	RIO kinase 2 (yeast)	4	0.00142754
9454	HOMER3	homer homolog 3 (Drosophila)	4	0.00142779
375190	C2orf84	chromosome 2 open reading frame 84; hypothetical protein LOC375190	1	0.00142789
653140	C2orf84	chromosome 2 open reading frame 84; hypothetical protein LOC375190	1	0.00142789
6668	sp2	Sp2 transcription factor	3	0.00142829
55180	LINS1	lines homolog 1 (Drosophila)	3	0.00142841
23276	KLHL18	kelch-like 18 (Drosophila)	3	0.00142929
9743	ARHGAP32	Rho GTPase-activating protein	2	0.00142974
87178	Pnpt1	polyribonucleotide nucleotidyltransferase 1	4	0.00143129
255394	TCP11L2	t-complex 11 (mouse)-like 2	2	0.00143218
124402	Fam100a	family with sequence similarity 100, member A	3	0.0014324
23005	MAPKBP1	mitogen-activated protein kinase binding protein 1	1	0.00143406
80856	KIAA1715	KIAA1715	5	0.00143486
9854	C2CD2L	C2CD2-like	2	0.00143516
54497	HEATR5B	HEAT repeat containing 5B	3	0.00143564
9738	CP110	CP110 protein	2	0.00143668
10129	FRY	furry homolog (Drosophila)	1	0.00143732
7737	RNF113A	ring finger protein 113A	3	0.00143777
22821	Rasa3	RAS p21 protein activator 3	2	0.00143829
60561	rint1	RAD50 interactor 1	4	0.0014397
9258	MFHAS1	malignant fibrous histiocytoma amplified sequence 1	2	0.00144075
80765	STARD5	StAR-related lipid transfer (START) domain containing 5	2	0.00144248
4194	MDM4	Mdm4 p53 binding protein homolog (mouse)	4	0.00144286
285203	c3orf64	chromosome 3 open reading frame 64	1	0.00144299
2972	BRF1	BRF1 homolog, subunit of RNA polymerase III transcription initiation factor IIIB (S. cerevisiae)	4	0.00144333
5287	PIK3C2B	phosphoinositide-3-kinase, class 2, beta polypeptide	3	0.00144376
147965	Fam98c	family with sequence similarity 98, member C	2	0.00144467
51634	Rbmx2	RNA binding motif protein, X-linked 2	4	0.00144495
121274	Znf641	zinc finger protein 641	3	0.00144535
10464	pibf1	progesterone immunomodulatory binding factor 1	2	0.00144778
7675	ZNF121	zinc finger protein 121	3	0.00145046
9497	Slc4a7	solute carrier family 4, sodium bicarbonate cotransporter, member 7	1	0.00145057
83956	RACGAP1P	Rac GTPase activating protein 1 pseudogene; Rac GTPase activating protein 1	2	0.00145109
29127	RACGAP1P	Rac GTPase activating protein 1 pseudogene; Rac GTPase activating protein 1	1	0.00145109
8479	HIRIP3	HIRA interacting protein 3	3	0.00145331
10044	Sh2d3c	SH2 domain containing 3C	1	0.00145358
57109	rexo4	REX4, RNA exonuclease 4 homolog (S. cerevisiae)	2	0.00145373
285331	CCDC66	coiled-coil domain containing 66	2	0.00145459
375061	FAM89A	family with sequence similarity 89, member A	2	0.00145521
11056	DDX52	DEAD (Asp-Glu-Ala-Asp) box polypeptide 52	4	0.00145633
91949	COG7	component of oligomeric golgi complex 7	3	0.00145647
23228	PLCL2	phospholipase C-like 2	1	0.00145656
27040	lat	linker for activation of T cells	3	0.00145691
151393	fam82a1	family with sequence similarity 82, member A1	1	0.00145707
5613	PRKX	protein kinase, X-linked	1	0.00145871
114803	Mysm1	Myb-like, SWIRM and MPN domains 1	2	0.00145925
8544	PIR	pirin (iron-binding nuclear protein)	2	0.00145956
26233	FBXL6	F-box and leucine-rich repeat protein 6	3	0.00146006
10210	Topors	topoisomerase I binding, arginine/serine-rich	5	0.00146025
9853	RUSC2	RUN and SH3 domain containing 2	2	0.00146101
79066	Mett10d	methyltransferase 10 domain containing	4	0.00146189
8767	RIPK2	receptor-interacting serine-threonine kinase 2	3	0.00146229
80173	IFT74	intraflagellar transport 74 homolog (Chlamydomonas)	2	0.00146229
91351	DDX60L	DEAD (Asp-Glu-Ala-Asp) box polypeptide 60-like	1	0.00146269
10536	Leprel2	leprecan-like 2	1	0.00146302
9128	PRPF4	PRP4 pre-mRNA processing factor 4 homolog (yeast)	5	0.00146393
54455	Fbxo42	F-box protein 42	4	0.00146414
55615	PRR5-ARHGAP8	Rho GTPase activating protein 8; proline rich 5 (renal); PRR5-ARHGAP8 fusion	2	0.00146452
23779	PRR5-ARHGAP8	Rho GTPase activating protein 8; proline rich 5 (renal); PRR5-ARHGAP8 fusion	1	0.00146452
553158	PRR5-ARHGAP8	Rho GTPase activating protein 8; proline rich 5 (renal); PRR5-ARHGAP8 fusion	1	0.00146452
79774	GRTP1	growth hormone regulated TBC protein 1	1	0.00146569
81550	TDRD3	tudor domain containing 3	5	0.00146576
79840	Nhej1	nonhomologous end-joining factor 1	1	0.00146689
79713	TMEM149	transmembrane protein 149	1	0.00146728
84458	Lcor	ligand dependent nuclear receptor corepressor	1	0.00146729
57610	RANBP10	RAN binding protein 10	3	0.00146832
55331	ACER3	alkaline ceramidase 3	1	0.00146948
6102	rp2	retinitis pigmentosa 2 (X-linked recessive)	1	0.00146963
55622	TTC27	tetratricopeptide repeat domain 27	3	0.00147001
65083	NOL6	nucleolar protein family 6 (RNA-associated)	4	0.00147031
132864	CPEB2	cytoplasmic polyadenylation element binding protein 2	2	0.00147205
55726	c12orf11	chromosome 12 open reading frame 11	4	0.00147414
90956	ADCK2	aarF domain containing kinase 2	4	0.00147477
51517	nckipsd	NCK interacting protein with SH3 domain	4	0.00147513
3570	il6r	interleukin 6 receptor	1	0.00147595
79651	rhbdf2	rhomboid 5 homolog 2 (Drosophila)	1	0.00147621
79890	rin3	Ras and Rab interactor 3	1	0.00147638
221927	C7orf27	chromosome 7 open reading frame 27	5	0.00147777
10560	SLC19A2	solute carrier family 19 (thiamine transporter), member 2	2	0.00147873
80021	TMEM62	transmembrane protein 62	3	0.00148016
121512	FGD4	FYVE, RhoGEF and PH domain containing 4	1	0.00148073
64837	KLC2	kinesin light chain 2	3	0.00148104
166968	Mier3	mesoderm induction early response 1, family member 3	2	0.00148117
79643	CHMP6	chromatin modifying protein 6	5	0.00148131
8940	TOP3B	topoisomerase (DNA) III beta	3	0.00148176
84765	ZNF577	zinc finger protein 577	1	0.00148196
729608	RPF2	brix domain containing 1 pseudogene; brix domain containing 1	3	0.00148207
84154	RPF2	brix domain containing 1 pseudogene; brix domain containing 1	3	0.00148207
56929	FEM1C	fem-1 homolog c (C. elegans)	4	0.0014844
55798	METTL2B	methyltransferase like 2B	4	0.00148602
8226	Hdhd1a	haloacid dehalogenase-like hydrolase domain containing 1A	3	0.00148682
84281	C2orf88	chromosome 2 open reading frame 88	1	0.00148685
255520	ELMOD2	ELMO/CED-12 domain containing 2	1	0.00148728
54512	Exosc4	exosome component 4	4	0.00148762
24138	ifit5	interferon-induced protein with tetratricopeptide repeats 5	1	0.00148772
25782	RAB3GAP2	RAB3 GTPase activating protein subunit 2 (non-catalytic)	4	0.00148843
9846	GAB2	GRB2-associated binding protein 2	2	0.00148952
7915	ALDH5A1	aldehyde dehydrogenase 5 family, member A1	1	0.00149014
114659	LRRC37B	similar to hCG1991475; leucine rich repeat containing 37B	1	0.00149088
646030	LRRC37B	similar to hCG1991475; leucine rich repeat containing 37B	1	0.00149088
51531	c9orf156	chromosome 9 open reading frame 156	3	0.00149111
22876	INPP5F	inositol polyphosphate-5-phosphatase F	2	0.00149335
55650	PIGV	phosphatidylinositol glycan anchor biosynthesis, class V	3	0.00149414
80228	Orai2	ORAI calcium release-activated calcium modulator 2	2	0.00149658
80262	C16orf70	chromosome 16 open reading frame 70	2	0.00149819
112817	DHDPSL	N-acetylneuraminate pyruvate lyase 2 (putative)	1	0.00149828
6868	Adam17	ADAM metallopeptidase domain 17	4	0.00150064
27077	B9D1	B9 protein domain 1	2	0.00150091
2117	ETV3	ets variant 3	1	0.00150098
388335	TMEM220	transmembrane protein 220	1	0.0015029
90987	ZNF251	zinc finger protein 251	1	0.00150365
55709	KBTBD4	kelch repeat and BTB (POZ) domain containing 4	5	0.00150368
84678	kdm2b	lysine (K)-specific demethylase 2B	1	0.00150407
60558	Guf1	GUF1 GTPase homolog (S. cerevisiae)	3	0.00150475
80851	SH3BP5L	SH3-binding domain protein 5-like	4	0.00150594
6573	Slc19a1	solute carrier family 19 (folate transporter), member 1	2	0.0015075
414328	C9orf103	chromosome 9 open reading frame 103	2	0.00150766
730094	C16orf52	chromosome 16 open reading frame 52	1	0.00150848
9734	hdac9	histone deacetylase 9	1	0.00150858
283927	NUDT7	nudix (nucleoside diphosphate linked moiety X)-type motif 7	1	0.00150894
85403	EAF1	ELL associated factor 1	4	0.00150897
128869	PIGU	phosphatidylinositol glycan anchor biosynthesis, class U	3	0.001512
2068	ercc2	excision repair cross-complementing rodent repair deficiency, complementation group 2	3	0.00151311
835	CASP2	caspase 2, apoptosis-related cysteine peptidase	4	0.00151393
10018	BCL2L11	BCL2-like 11 (apoptosis facilitator)	2	0.00151406
23274	CLEC16A	C-type lectin domain family 16, member A	3	0.00151444
133015	PACRGL	PARK2 co-regulated-like	1	0.00151657
90850	ZNF598	zinc finger protein 598	5	0.00151847
2622	GAS8	growth arrest-specific 8	2	0.00151858
84314	tmem107	transmembrane protein 107	1	0.0015203
54093	SETD4	SET domain containing 4	3	0.00152067
26953	RANBP6	RAN binding protein 6	4	0.00152162
7699	ZNF140	zinc finger protein 140	2	0.00152217
3364	HUS1	HUS1 checkpoint homolog (S. pombe)	4	0.00152275
54942	c9orf6	chromosome 9 open reading frame 6	3	0.00152284
151194	Fam119a	family with sequence similarity 119, member A	3	0.00152293
9716	aqr	aquarius homolog (mouse)	4	0.00152322
3980	lig3	ligase III, DNA, ATP-dependent	4	0.00152362
90417	C15orf23	chromosome 15 open reading frame 23	2	0.00152435
4636	MYL5	myosin, light chain 5, regulatory	2	0.00152439
151050	c2orf67	chromosome 2 open reading frame 67	2	0.00152496
9986	Rce1	RCE1 homolog, prenyl protein peptidase (S. cerevisiae)	3	0.00152531
7702	ZNF143	zinc finger protein 143	4	0.00152727
4686	NCBP1	nuclear cap binding protein subunit 1, 80kDa	5	0.00152792
9827	rgp1	RGP1 retrograde golgi transport homolog (S. cerevisiae)	4	0.00152827
6239	Rreb1	ras responsive element binding protein 1	4	0.00152905
79364	ZXDC	ZXD family zinc finger C	3	0.00152911
116225	zmynd19	zinc finger, MYND-type containing 19	2	0.00152996
2395	FXN	frataxin	3	0.00153005
23659	PLA2G15	phospholipase A2, group XV	1	0.0015307
55626	AMBRA1	autophagy/beclin-1 regulator 1	4	0.00153134
7786	MAP3K12	mitogen-activated protein kinase kinase kinase 12	2	0.00153251
5526	PPP2R5B	protein phosphatase 2, regulatory subunit B', beta isoform	3	0.00153655
79918	Setd6	SET domain containing 6	3	0.00153681
23304	UBR2	ubiquitin protein ligase E3 component n-recognin 2	6	0.0015371
80224	NUBPL	nucleotide binding protein-like	2	0.00153777
114879	OSBPL5	oxysterol binding protein-like 5	2	0.00153833
4234	mettl1	methyltransferase like 1	3	0.0015385
83999	kremen1	kringle containing transmembrane protein 1	2	0.00153875
55750	AGK	acylglycerol kinase	3	0.00153878
57693	ZNF317	zinc finger protein 317	2	0.00154183
55066	PDPR	pyruvate dehydrogenase phosphatase regulatory subunit	3	0.00154263
64221	robo3	roundabout, axon guidance receptor, homolog 3 (Drosophila)	1	0.00154325
81790	Rnf170	ring finger protein 170	4	0.00154335
84529	c15orf41	chromosome 15 open reading frame 41	1	0.00154352
57721	METTL14	methyltransferase like 14	3	0.00154354
79829	NAA40	N-acetyltransferase 11 (GCN5-related, putative)	2	0.00154403
3631	INPP4A	inositol polyphosphate-4-phosphatase, type I, 107kDa	3	0.00154496
9886	Rhobtb1	Rho-related BTB domain containing 1	2	0.001545
54491	Fam105a	family with sequence similarity 105, member A	1	0.00154508
9025	Rnf8	ring finger protein 8	3	0.00154555
79607	FAM118B	family with sequence similarity 118, member B	4	0.00154564
4999	ORC2L	origin recognition complex, subunit 2-like (yeast)	1	0.00154788
9684	LRRC14	leucine rich repeat containing 14	3	0.00154806
220064	ORAOV1	oral cancer overexpressed 1	2	0.00154812
55702	CCDC94	coiled-coil domain containing 94	4	0.00154905
283742	FAM98B	family with sequence similarity 98, member B	3	0.00154944
9306	SOCS6	suppressor of cytokine signaling 6	3	0.00155034
317662	Fam149b1	family with sequence similarity 149, member B1	2	0.00155104
10629	TAF6L	TAF6-like RNA polymerase II, p300/CBP-associated factor (PCAF)-associated factor, 65kDa	3	0.00155211
56886	UGGT1	UDP-glucose ceramide glucosyltransferase-like 1	2	0.00155237
81579	Pla2g12a	phospholipase A2, group XIIA	4	0.00155298
29922	NME7	non-metastatic cells 7, protein expressed in (nucleoside-diphosphate kinase)	3	0.00155338
402055	SRRD	SRR1 domain containing	4	0.00155453
199990	C1orf86	chromosome 1 open reading frame 86	3	0.00155505
57418	wdr18	WD repeat domain 18	4	0.00155571
245812	Cnpy4	canopy 4 homolog (zebrafish)	2	0.00155715
8310	Acox3	acyl-Coenzyme A oxidase 3, pristanoyl	5	0.00155795
6872	TAF1	TAF1 RNA polymerase II, TATA box binding protein (TBP)-associated factor, 250kDa	3	0.00156101
54464	XRN1	5'-3' exoribonuclease 1	2	0.00156206
23082	pprc1	peroxisome proliferator-activated receptor gamma, coactivator-related 1	4	0.00156278
3140	MR1	major histocompatibility complex, class I-related	1	0.00156423
23294	Anks1a	ankyrin repeat and sterile alpha motif domain containing 1A	3	0.00156442
80155	naa15	NMDA receptor regulated 1	3	0.00156449
63929	Xpnpep3	X-prolyl aminopeptidase (aminopeptidase P) 3, putative	2	0.00156544
8379	MAD1L1	MAD1 mitotic arrest deficient-like 1 (yeast)	3	0.00156593
57700	Fam160b1	family with sequence similarity 160, member B1	4	0.0015668
54978	C2orf18	chromosome 2 open reading frame 18	3	0.00156753
4287	ATXN3	ataxin 3	3	0.00156849
9204	ZMYM6	hypothetical LOC100130633; zinc finger, MYM-type 6	4	0.00156952
100130633	ZMYM6	hypothetical LOC100130633; zinc finger, MYM-type 6	4	0.00156952
55270	NUDT15	nudix (nucleoside diphosphate linked moiety X)-type motif 15	4	0.00157009
55601	Ddx60	DEAD (Asp-Glu-Ala-Asp) box polypeptide 60	2	0.00157039
10081	PDCD7	programmed cell death 7	2	0.00157119
131076	Ccdc58	coiled-coil domain containing 58	2	0.00157156
5426	Pole	polymerase (DNA directed), epsilon	3	0.00157163
64376	IKZF5	IKAROS family zinc finger 5 (Pegasus)	3	0.00157322
64848	Ythdc2	YTH domain containing 2	3	0.00157378
3344	foxn2	forkhead box N2	1	0.00157402
9274	Bcl7c	B-cell CLL/lymphoma 7C	2	0.00157406
79576	NKAP	NFKB activating protein	3	0.00157476
6627	snrpa1	small nuclear ribonucleoprotein polypeptide A'	4	0.00157488
5272	SERPINB9	serpin peptidase inhibitor, clade B (ovalbumin), member 9	1	0.00157536
91869	Rft1	RFT1 homolog (S. cerevisiae)	4	0.00157612
116843	c6orf192	chromosome 6 open reading frame 192	2	0.00157649
6314	ATXN7	ataxin 7	4	0.00157668
132321	c4orf33	chromosome 4 open reading frame 33	1	0.00157779
728932	GPR89C	G protein-coupled receptor 89C; G protein-coupled receptor 89B; G protein-coupled receptor 89A	3	0.00157929
51463	GPR89C	G protein-coupled receptor 89C; G protein-coupled receptor 89B; G protein-coupled receptor 89A	2	0.00157929
653519	GPR89C	G protein-coupled receptor 89C; G protein-coupled receptor 89B; G protein-coupled receptor 89A	2	0.00157929
81559	TRIM11	tripartite motif-containing 11	3	0.00157948
57154	SMURF1	SMAD specific E3 ubiquitin protein ligase 1	3	0.00158086
22909	Mtmr15	myotubularin related protein 15	3	0.0015809
8674	Vamp4	vesicle-associated membrane protein 4	1	0.00158136
399909	PCNXL3	pecanex-like 3 (Drosophila)	2	0.00158325
359845	Fam101b	hypothetical protein LOC100133632; family with sequence similarity 101, member B	2	0.00158345
100133632	Fam101b	hypothetical protein LOC100133632; family with sequence similarity 101, member B	1	0.00158345
58513	Eps15l1	epidermal growth factor receptor pathway substrate 15-like 1	2	0.00158439
4214	MAP3K1	mitogen-activated protein kinase kinase kinase 1	1	0.00158461
6905	TBCE	tubulin folding cofactor E	4	0.00158586
81490	PTDSS2	phosphatidylserine synthase 2	3	0.00158657
7637	znf84	zinc finger protein 84	3	0.00158666
22897	CEP164	centrosomal protein 164kDa	3	0.00158712
645100	TTC28	chromosome 6 open reading frame 35; hCG1820764; tetratricopeptide repeat domain 28	2	0.00158818
23331	TTC28	chromosome 6 open reading frame 35; hCG1820764; tetratricopeptide repeat domain 28	2	0.00158818
729515	TTC28	chromosome 6 open reading frame 35; hCG1820764; tetratricopeptide repeat domain 28	1	0.00158818
10912	Gadd45g	growth arrest and DNA-damage-inducible, gamma	3	0.00158877
90203	SNX21	sorting nexin family member 21	2	0.00158883
23221	Rhobtb2	Rho-related BTB domain containing 2	2	0.00159003
6095	RORA	RAR-related orphan receptor A	1	0.00159015
10198	MPHOSPH9	M-phase phosphoprotein 9	1	0.00159054
7410	VAV2	vav 2 guanine nucleotide exchange factor	1	0.00159077
29928	TIMM22	translocase of inner mitochondrial membrane 22 homolog (yeast)	5	0.00159116
143098	MPP7	membrane protein, palmitoylated 7 (MAGUK p55 subfamily member 7)	1	0.00159148
3633	INPP5B	inositol polyphosphate-5-phosphatase, 75kDa	3	0.00159262
163859	C1orf55	chromosome 1 open reading frame 55	3	0.00159273
54482	ccdc76	coiled-coil domain containing 76	2	0.00159303
26984	SEC22A	SEC22 vesicle trafficking protein homolog A (S. cerevisiae)	3	0.00159338
22	ABCB7	ATP-binding cassette, sub-family B (MDR/TAP), member 7	4	0.00159389
10885	Wdr3	WD repeat domain 3	3	0.00159406
84527	ZNF559	zinc finger protein 559	3	0.00159497
79677	SMC6	structural maintenance of chromosomes 6	2	0.00159604
2730	GCLM	glutamate-cysteine ligase, modifier subunit	4	0.00159664
2643	GCH1	GTP cyclohydrolase 1	1	0.00159699
151313	FAHD2B	fumarylacetoacetate hydrolase domain containing 2B	2	0.00159868
84954	Mpnd	MPN domain containing	3	0.00160013
4216	MAP3K4	mitogen-activated protein kinase kinase kinase 4	3	0.00160049
57556	SEMA6A	sema domain, transmembrane domain (TM), and cytoplasmic domain, (semaphorin) 6A	1	0.00160111
166647	GPR125	G protein-coupled receptor 125	2	0.0016039
4798	Nfrkb	nuclear factor related to kappaB binding protein	3	0.00160436
5290	PIK3CA	phosphoinositide-3-kinase, catalytic, alpha polypeptide	4	0.00160651
90736	FAM104B	family with sequence similarity 104, member B	3	0.00160725
64860	ARMCX5	armadillo repeat containing, X-linked 5	5	0.00160797
163882	Cnst	chromosome 1 open reading frame 71	3	0.00160835
150274	hscB	HscB iron-sulfur cluster co-chaperone homolog (E. coli)	3	0.00160892
79058	aspscr1	alveolar soft part sarcoma chromosome region, candidate 1	4	0.00160962
55218	exd2	exonuclease 3'-5' domain containing 2	3	0.00161057
222236	NAPEPLD	N-acyl phosphatidylethanolamine phospholipase D	1	0.00161124
160760	Pptc7	PTC7 protein phosphatase homolog (S. cerevisiae)	3	0.00161201
8831	SYNGAP1	synaptic Ras GTPase activating protein 1 homolog (rat)	2	0.00161327
23333	DPY19L1	dpy-19-like 1 (C. elegans); similar to hCG1645499	1	0.0016134
100133317	DPY19L1	dpy-19-like 1 (C. elegans); similar to hCG1645499	1	0.0016134
55131	RBM28	RNA binding motif protein 28	4	0.0016135
81544	GDPD5	glycerophosphodiester phosphodiesterase domain containing 5	1	0.00161361
27252	KLHL20	kelch-like 20 (Drosophila)	5	0.00161373
64135	IFIH1	interferon induced with helicase C domain 1	1	0.00161543
3984	limk1	LIM domain kinase 1	2	0.00161633
8315	BRAP	BRCA1 associated protein	5	0.00161729
11104	KATNA1	katanin p60 (ATPase-containing) subunit A 1	3	0.00161883
22882	ZHX2	zinc fingers and homeoboxes 2	6	0.00161894
7099	TLR4	toll-like receptor 4	1	0.00161951
341378	Trip11	hypothetical LOC341378; thyroid hormone receptor interactor 11	5	0.00162214
9321	Trip11	hypothetical LOC341378; thyroid hormone receptor interactor 11	5	0.00162214
79087	Alg12	asparagine-linked glycosylation 12, alpha-1,6-mannosyltransferase homolog (S. cerevisiae)	2	0.00162296
64598	MOSPD3	motile sperm domain containing 3	1	0.00162347
255104	TMCO4	transmembrane and coiled-coil domains 4	1	0.00162445
219348	Plac9	placenta-specific 9	1	0.00162449
170384	FUT11	fucosyltransferase 11 (alpha (1,3) fucosyltransferase)	1	0.00162465
3717	Jak2	Janus kinase 2	1	0.00162485
56915	EXOSC5	exosome component 5	3	0.00162505
4037	LRP3	low density lipoprotein receptor-related protein 3	2	0.00162578
7289	TULP3	tubby like protein 3	2	0.00162585
51104	FAM108B1	family with sequence similarity 108, member B1	3	0.00162599
199857	ALG14	asparagine-linked glycosylation 14 homolog (S. cerevisiae)	1	0.00162617
27238	GPKOW	G patch domain and KOW motifs	5	0.00162643
11132	capn10	calpain 10	4	0.00162694
132789	Gnpda2	glucosamine-6-phosphate deaminase 2	3	0.001628
55109	AGGF1	angiogenic factor with G patch and FHA domains 1	6	0.00162855
100271927	RASA4B	RAS p21 protein activator 4B	1	0.00162864
10472	ZNF238	zinc finger protein 238	3	0.00163184
388403	YPEL2	yippee-like 2 (Drosophila)	4	0.0016319
27348	Tor1b	torsin family 1, member B (torsin B)	4	0.00163284
93973	actr8	ARP8 actin-related protein 8 homolog (yeast)	5	0.00163396
2272	FHIT	fragile histidine triad gene	1	0.00163521
84548	TMEM185A	transmembrane protein 185A	2	0.00163588
4968	OGG1	8-oxoguanine DNA glycosylase	4	0.00163747
57510	Xpo5	exportin 5	4	0.00163755
7743	ZNF189	zinc finger protein 189	3	0.00163849
10270	AKAP8	A kinase (PRKA) anchor protein 8	6	0.00163889
51291	GMIP	GEM interacting protein	1	0.00163959
54020	SLC37A1	solute carrier family 37 (glycerol-3-phosphate transporter), member 1	1	0.00163968
152559	PAQR3	progestin and adipoQ receptor family member III	3	0.00164015
55149	MTPAP	mitochondrial poly(A) polymerase	2	0.00164042
85363	TRIM5	tripartite motif-containing 5	2	0.00164136
83746	L3mbtl2	l(3)mbt-like 2 (Drosophila)	4	0.00164186
256586	LYSMD2	LysM, putative peptidoglycan-binding, domain containing 2	2	0.00164305
153129	slc38a9	solute carrier family 38, member 9	1	0.00164437
6419	setmar	SET domain and mariner transposase fusion gene	2	0.00164514
6838	SURF6	surfeit 6	3	0.00164542
154810	AMOTL1	angiomotin like 1	3	0.00164596
23165	NUP205	nucleoporin 205kDa	3	0.00164665
162394	Slfn5	schlafen family member 5	2	0.00164769
1147	CHUK	conserved helix-loop-helix ubiquitous kinase	4	0.00164779
127281	C1orf93	chromosome 1 open reading frame 93	1	0.00164859
64599	gigyf1	GRB10 interacting GYF protein 1	3	0.00164862
5681	Pskh1	protein serine kinase H1	3	0.00164909
54802	TRIT1	tRNA isopentenyltransferase 1	4	0.00165056
5926	ARID4A	AT rich interactive domain 4A (RBP1-like)	3	0.00165065
50804	myef2	myelin expression factor 2	1	0.00165243
84260	TCHP	trichoplein, keratin filament binding	2	0.00165296
8065	CUL5	cullin 5	5	0.00165352
51095	TRNT1	tRNA nucleotidyl transferase, CCA-adding, 1	4	0.00165398
90933	Trim41	tripartite motif-containing 41	4	0.00165402
23080	AVL9	AVL9 homolog (S. cerevisiase)	2	0.00165412
23060	znf609	zinc finger protein 609	4	0.00165422
54758	klhdc4	kelch domain containing 4	3	0.00165575
79581	GPR172A	G protein-coupled receptor 172A	4	0.00165609
79990	Plekhh3	pleckstrin homology domain containing, family H (with MyTH4 domain) member 3	2	0.00165708
2983	gucy1b3	guanylate cyclase 1, soluble, beta 3	1	0.00165833
9673	slc25a44	solute carrier family 25, member 44	4	0.00165883
51003	med31	mediator complex subunit 31	3	0.00166038
10058	ABCB6	ATP-binding cassette, sub-family B (MDR/TAP), member 6	3	0.00166184
23283	Cstf2t	cleavage stimulation factor, 3' pre-RNA, subunit 2, 64kDa, tau variant	6	0.00166238
57506	MAVS	mitochondrial antiviral signaling protein	2	0.00166256
56916	Smarcad1	SWI/SNF-related, matrix-associated actin-dependent regulator of chromatin, subfamily a, containing DEAD/H box 1	2	0.001664
137682	C8orf38	chromosome 8 open reading frame 38	1	0.00166452
9425	CDYL	chromodomain protein, Y-like	4	0.00166576
80153	EDC3	enhancer of mRNA decapping 3 homolog (S. cerevisiae)	4	0.0016663
123169	LEO1	Leo1, Paf1/RNA polymerase II complex component, homolog (S. cerevisiae)	2	0.00166649
10322	SMYD5	SMYD family member 5	2	0.00166833
162989	DEDD2	death effector domain containing 2	3	0.00166859
54876	DCAF16	chromosome 4 open reading frame 30	2	0.00166982
51204	TACO1	coiled-coil domain containing 44	3	0.00166997
27090	ST6GALNAC4	ST6 (alpha-N-acetyl-neuraminyl-2,3-beta-galactosyl-1,3)-N-acetylgalactosaminide alpha-2,6-sialyltransferase 4	2	0.00166997
56605	Ero1lb	ERO1-like beta (S. cerevisiae)	1	0.00167224
79760	GEMIN7	gem (nuclear organelle) associated protein 7	3	0.00167377
55284	UBE2W	ubiquitin-conjugating enzyme E2W (putative)	4	0.0016741
23097	CDK19	cell division cycle 2-like 6 (CDK8-like)	1	0.0016743
55869	Hdac8	histone deacetylase 8	4	0.00167532
57703	CWC22	CWC22 spliceosome-associated protein homolog (S. cerevisiae)	3	0.00167549
55972	SLC25A40	solute carrier family 25, member 40	2	0.00167591
256356	GK5	glycerol kinase 5 (putative)	2	0.00167852
5817	PVR	poliovirus receptor	3	0.00167905
49856	Wdr8	WD repeat domain 8	3	0.00168
123207	c15orf40	chromosome 15 open reading frame 40	2	0.00168243
79269	Dcaf10	WD repeat domain 32	3	0.00168354
51340	CRNKL1	crooked neck pre-mRNA splicing factor-like 1 (Drosophila)	5	0.00168411
57706	dennd1a	DENN/MADD domain containing 1A	4	0.00168708
124491	TMEM170A	transmembrane protein 170A	1	0.00168799
257160	RNF214	ring finger protein 214	2	0.00168822
91603	znf830	zinc finger protein 830	3	0.00168827
253980	Kctd13	potassium channel tetramerisation domain containing 13	2	0.00168885
79954	Nol10	nucleolar protein 10	4	0.0016898
84720	pigo	phosphatidylinositol glycan anchor biosynthesis, class O	3	0.0016913
26030	PLEKHG3	pleckstrin homology domain containing, family G (with RhoGef domain) member 3	2	0.00169166
10025	Med16	mediator complex subunit 16	5	0.00169303
51388	NIP7	nuclear import 7 homolog (S. cerevisiae)	4	0.00169351
29988	SLC2A8	solute carrier family 2 (facilitated glucose transporter), member 8	3	0.00169417
4595	Mutyh	mutY homolog (E. coli)	3	0.00169438
1955	MEGF9	multiple EGF-like-domains 9	3	0.00169526
7355	SLC35A2	solute carrier family 35 (UDP-galactose transporter), member A2	6	0.00169547
83693	hsdl1	hydroxysteroid dehydrogenase like 1	2	0.00169551
22880	MORC2	MORC family CW-type zinc finger 2	3	0.00169599
83940	TATDN1	TatD DNase domain containing 1	4	0.00169685
51230	phf20	PHD finger protein 20	4	0.00169835
10587	TXNRD2	thioredoxin reductase 2	2	0.00169996
9757	MLL4	myeloid/lymphoid or mixed-lineage leukemia 4	3	0.00170098
9179	AP4M1	adaptor-related protein complex 4, mu 1 subunit	4	0.00170225
11216	AKAP10	A kinase (PRKA) anchor protein 10	5	0.00170547
80830	APOL6	apolipoprotein L, 6	1	0.00170556
55048	VPS37C	vacuolar protein sorting 37 homolog C (S. cerevisiae)	2	0.00170611
57176	Vars2	valyl-tRNA synthetase 2, mitochondrial (putative)	4	0.00170616
222389	BEND7	BEN domain containing 7	1	0.00170656
23513	scrib	scribbled homolog (Drosophila)	3	0.00170756
1802	DPH2	DPH2 homolog (S. cerevisiae)	4	0.00170854
57696	DDX55	DEAD (Asp-Glu-Ala-Asp) box polypeptide 55	2	0.0017088
51651	ptrh2	peptidyl-tRNA hydrolase 2	4	0.00170915
9985	Rec8	REC8 homolog (yeast)	1	0.00170955
11072	Dusp14	dual specificity phosphatase 14	3	0.00171137
55783	FTSJD1	FtsJ methyltransferase domain containing 1	3	0.00171146
79734	KCTD17	potassium channel tetramerisation domain containing 17	2	0.00171267
51701	nlk	nemo-like kinase	3	0.00171409
132720	c4orf32	chromosome 4 open reading frame 32	2	0.00171456
56829	ZC3HAV1	zinc finger CCCH-type, antiviral 1	2	0.0017147
29916	Snx11	sorting nexin 11	4	0.00171524
22990	pcnx	pecanex homolog (Drosophila)	4	0.00171558
54879	ST7L	suppression of tumorigenicity 7 like	2	0.001716
868	Cblb	Cas-Br-M (murine) ecotropic retroviral transforming sequence b	3	0.00171643
23358	usp24	ubiquitin specific peptidase 24	2	0.00171737
79091	c16orf68	chromosome 16 open reading frame 68	2	0.00171752
23396	PIP5K1C	phosphatidylinositol-4-phosphate 5-kinase, type I, gamma	3	0.00171788
29062	WDR91	WD repeat domain 91	2	0.00171815
51167	CYB5R4	cytochrome b5 reductase 4	1	0.0017182
256281	NUDT14	nudix (nucleoside diphosphate linked moiety X)-type motif 14	3	0.00171821
3953	LEPR	leptin receptor	4	0.00171849
4515	MTCP1	mature T-cell proliferation 1 neighbor; mature T-cell proliferation 1	4	0.00171952
100272147	MTCP1	mature T-cell proliferation 1 neighbor; mature T-cell proliferation 1	4	0.00171952
84289	ing5	inhibitor of growth family, member 5	2	0.00171963
11285	B4GALT7	xylosylprotein beta 1,4-galactosyltransferase, polypeptide 7 (galactosyltransferase I)	5	0.00172021
84444	Dot1l	DOT1-like, histone H3 methyltransferase (S. cerevisiae)	3	0.00172038
79777	Acbd4	acyl-Coenzyme A binding domain containing 4	3	0.00172193
5469	med1	mediator complex subunit 1	4	0.00172208
54960	Gemin8	gem (nuclear organelle) associated protein 8	4	0.00172278
81537	Sgpp1	sphingosine-1-phosphate phosphatase 1	2	0.00172394
122769	PPIL5	peptidylprolyl isomerase (cyclophilin)-like 5	1	0.00172426
81846	Sbf2	SET binding factor 2	2	0.00172528
7942	TFEB	transcription factor EB	1	0.00172542
53834	Fgfrl1	fibroblast growth factor receptor-like 1	1	0.00172605
10827	Fam114a2	family with sequence similarity 114, member A2	3	0.00172776
4665	NAB2	NGFI-A binding protein 2 (EGR1 binding protein 2)	4	0.00172789
80012	PHC3	polyhomeotic homolog 3 (Drosophila)	4	0.00172866
25780	rasgrp3	RAS guanyl releasing protein 3 (calcium and DAG-regulated)	1	0.00172889
2275	FHL3	four and a half LIM domains 3	2	0.00172988
23404	EXOSC2	exosome component 2	5	0.00173109
10325	RRAGB	Ras-related GTP binding B	2	0.00173165
64426	suds3	suppressor of defective silencing 3 homolog (S. cerevisiae)	3	0.00173276
51157	ZNF580	zinc finger protein 580	3	0.00173287
4763	NF1	neurofibromin 1	5	0.00173463
148223	C19orf25	chromosome 19 open reading frame 25	3	0.00173624
79754	ASB13	ankyrin repeat and SOCS box-containing 13	3	0.00173872
54952	Trnau1ap	tRNA selenocysteine 1 associated protein 1	3	0.00173967
51661	FKBP7	FK506 binding protein 7	2	0.00174053
84343	Hps3	Hermansky-Pudlak syndrome 3	3	0.00174163
84759	PCGF1	polycomb group ring finger 1	4	0.00174441
10612	Trim3	tripartite motif-containing 3	4	0.00174601
127253	TYW3	tRNA-yW synthesizing protein 3 homolog (S. cerevisiae)	3	0.00174657
113235	Slc46a1	solute carrier family 46 (folate transporter), member 1	1	0.00174665
81857	MED25	mediator complex subunit 25	3	0.0017479
10426	TUBGCP3	tubulin, gamma complex associated protein 3	5	0.00174959
9870	KIAA0317	KIAA0317	3	0.00175033
64857	Plekhg2	pleckstrin homology domain containing, family G (with RhoGef domain) member 2	1	0.00175043
51154	mrto4	mRNA turnover 4 homolog (S. cerevisiae)	4	0.00175052
27434	POLM	polymerase (DNA directed), mu	4	0.00175062
10908	PNPLA6	patatin-like phospholipase domain containing 6	4	0.00175205
10393	ANAPC10P1	anaphase promoting complex subunit 10; anaphase promoting complex subunit 10 pseudogene	3	0.0017541
729198	ANAPC10P1	anaphase promoting complex subunit 10; anaphase promoting complex subunit 10 pseudogene	3	0.0017541
7627	ZNF75A	zinc finger protein 75a	2	0.0017544
54442	KCTD5	potassium channel tetramerisation domain containing 5	3	0.00175492
253512	SLC25A30	solute carrier family 25, member 30	2	0.00175494
9647	Ppm1f	protein phosphatase 1F (PP2C domain containing)	2	0.00175532
55294	FBXW7	F-box and WD repeat domain containing 7	4	0.00175615
23299	BICD2	bicaudal D homolog 2 (Drosophila)	4	0.00175668
64324	NSD1	nuclear receptor binding SET domain protein 1	5	0.00175727
57787	Mark4	MAP/microtubule affinity-regulating kinase 4	4	0.00175788
54955	c1orf109	chromosome 1 open reading frame 109	4	0.00175899
2588	GALNS	galactosamine (N-acetyl)-6-sulfate sulfatase	3	0.00175902
23518	R3hdm1	R3H domain containing 1	3	0.00175909
196883	ADCY4	adenylate cyclase 4	1	0.00176283
171425	CLYBL	citrate lyase beta like	1	0.00176292
23250	Atp11a	ATPase, class VI, type 11A	2	0.00176356
2077	erF	Ets2 repressor factor	2	0.0017643
79658	arhgap10	Rho GTPase activating protein 10	1	0.00176483
9170	LPAR2	lysophosphatidic acid receptor 2	1	0.00176512
338657	CCDC84	coiled-coil domain containing 84	1	0.00176676
51409	hemK1	HemK methyltransferase family member 1	4	0.00176678
112479	ERI2	exoribonuclease 2	1	0.0017674
80864	Egfl8	EGF-like-domain, multiple 8	1	0.00176863
29940	dse	dermatan sulfate epimerase	1	0.00176933
79102	rnf26	ring finger protein 26	4	0.00177076
155435	RBM33	RNA binding motif protein 33	5	0.00177185
128077	Lix1l	Lix1 homolog (mouse)-like	3	0.00177551
55230	usp40	ubiquitin specific peptidase 40	3	0.00177606
54059	c21orf57	chromosome 21 open reading frame 57	2	0.00177739
54621	VSIG10	hypothetical protein FLJ20674	1	0.00177789
23158	TBC1D9	TBC1 domain family, member 9 (with GRAM domain)	2	0.00177799
11159	RABL2A	RAB, member of RAS oncogene family-like 2A	1	0.00177827
7444	VRK2	vaccinia related kinase 2	4	0.00178099
1844	dusp2	dual specificity phosphatase 2	1	0.00178117
54480	CHPF2	chondroitin sulfate glucuronyltransferase	2	0.00178176
91298	C12orf29	chromosome 12 open reading frame 29	3	0.00178268
80820	EEPD1	endonuclease/exonuclease/phosphatase family domain containing 1	3	0.00178307
387263	C6orf120	chromosome 6 open reading frame 120	4	0.00178347
8731	rnmt	RNA (guanine-7-) methyltransferase	4	0.00178509
23113	Cul9	cullin 9	1	0.0017853
2957	gtf2a1	general transcription factor IIA, 1, 19/37kDa	4	0.0017862
27109	atp5s	ATP synthase, H+ transporting, mitochondrial F0 complex, subunit s (factor B)	3	0.0017862
80298	MTERFD3	MTERF domain containing 3	4	0.00178626
85377	MICALL1	MICAL-like 1	3	0.00178874
641522	ARL17B	ADP-ribosylation factor-like 17 pseudogene 1; ADP-ribosylation factor-like 17	1	0.00178981
51326	ARL17B	ADP-ribosylation factor-like 17 pseudogene 1; ADP-ribosylation factor-like 17	1	0.00178981
205428	C3orf58	chromosome 3 open reading frame 58	4	0.00178985
166929	sgms2	sphingomyelin synthase 2	1	0.00179082
28991	COMMD5	COMM domain containing 5	5	0.00179225
9465	AKAP7	A kinase (PRKA) anchor protein 7	1	0.00179311
51102	MECR	mitochondrial trans-2-enoyl-CoA reductase	3	0.00179341
79132	dhx58	DEXH (Asp-Glu-X-His) box polypeptide 58	2	0.00179363
56478	EIF4ENIF1	eukaryotic translation initiation factor 4E nuclear import factor 1	4	0.0017956
10229	coq7	coenzyme Q7 homolog, ubiquinone (yeast)	4	0.00179565
11091	WDR5	WD repeat domain 5	3	0.00179581
6236	RRAD	Ras-related associated with diabetes	1	0.00179587
57466	Sfrs15	splicing factor, arginine/serine-rich 15	4	0.00179619
55192	DNAJC17	DnaJ (Hsp40) homolog, subfamily C, member 17	3	0.0017971
55054	atg16l1	ATG16 autophagy related 16-like 1 (S. cerevisiae)	4	0.00179837
9855	FARP2	FERM, RhoGEF and pleckstrin domain protein 2	2	0.00179922
8726	eed	embryonic ectoderm development	4	0.00179942
125488	TTC39C	tetratricopeptide repeat domain 39C	1	0.0017999
203228	C9orf72	chromosome 9 open reading frame 72	2	0.00180172
55954	zmat5	zinc finger, matrin type 5	4	0.00180464
98	Acyp2	acylphosphatase 2, muscle type	2	0.0018051
4126	MANBA	mannosidase, beta A, lysosomal	3	0.00180558
387496	RASL11A	RAS-like, family 11, member A	1	0.00180601
2475	MTOR	mechanistic target of rapamycin (serine/threonine kinase)	2	0.00180639
54103	PION	pigeon homolog (Drosophila)	1	0.00180805
57337	Senp7	SUMO1/sentrin specific peptidase 7	3	0.00181214
79003	MIS12	MIS12, MIND kinetochore complex component, homolog (S. pombe)	4	0.00181263
143187	vti1a	vesicle transport through interaction with t-SNAREs homolog 1A (yeast)	4	0.00181404
84933	C8orf76	chromosome 8 open reading frame 76	4	0.00181786
3954	LETM1	leucine zipper-EF-hand containing transmembrane protein 1	3	0.00181819
57511	COG6	component of oligomeric golgi complex 6	3	0.00182068
112574	Snx18	sorting nexin 18	2	0.00182309
80237	ELL3	elongation factor RNA polymerase II-like 3	1	0.00182439
55005	Rmnd1	required for meiotic nuclear division 1 homolog (S. cerevisiae)	3	0.00182601
84124	ZNF394	zinc finger protein 394	4	0.00182856
9057	SLC7A6	solute carrier family 7 (cationic amino acid transporter, y+ system), member 6	1	0.0018291
3665	IRF7	interferon regulatory factor 7	2	0.00182943
55670	PEX26	peroxisomal biogenesis factor 26	4	0.00182954
5208	Pfkfb2	6-phosphofructo-2-kinase/fructose-2,6-biphosphatase 2	2	0.0018298
353322	Ankrd37	ankyrin repeat domain 37	2	0.00182985
23400	Atp13a2	ATPase type 13A2	3	0.00182994
84859	LRCH3	leucine-rich repeats and calponin homology (CH) domain containing 3	2	0.00183012
85457	KIAA1737	KIAA1737	3	0.00183113
56905	C15orf39	chromosome 15 open reading frame 39	2	0.00183134
54764	ZRANB1	zinc finger, RAN-binding domain containing 1	5	0.00183551
57125	PLXDC1	plexin domain containing 1	1	0.00183612
6416	MAP2K4	mitogen-activated protein kinase kinase 4	3	0.00183613
1947	efnb1	ephrin-B1	3	0.00183662
5253	Phf2	PHD finger protein 2	4	0.00183819
84307	ZNF397	zinc finger protein 397	3	0.00183845
374659	Hddc3	HD domain containing 3	3	0.0018385
130502	TTC32	tetratricopeptide repeat domain 32	2	0.00183962
79930	DOK3	docking protein 3	1	0.00184017
51603	METTL13	methyltransferase like 13	3	0.00184048
220213	Otud1	OTU domain containing 1	1	0.00184193
10274	STAG1	stromal antigen 1	5	0.00184303
23230	VPS13A	vacuolar protein sorting 13 homolog A (S. cerevisiae)	4	0.00184473
29925	gmppb	GDP-mannose pyrophosphorylase B	3	0.00184499
585	BBS4	Bardet-Biedl syndrome 4	4	0.00184575
64425	POLR1E	polymerase (RNA) I polypeptide E, 53kDa	4	0.00184794
2595	GANC	glucosidase, alpha; neutral C	3	0.00184831
201931	TMEM192	transmembrane protein 192	4	0.00184894
283337	ZNF740	zinc finger protein 740	4	0.00184929
57728	WDR19	WD repeat domain 19	2	0.00185048
5433	Polr2d	polymerase (RNA) II (DNA directed) polypeptide D	6	0.00185194
9790	LOC653557	BMS1 homolog, ribosome assembly protein (yeast) pseudogene; BMS1 homolog, ribosome assembly protein (yeast)	4	0.00185381
653557	LOC653557	BMS1 homolog, ribosome assembly protein (yeast) pseudogene; BMS1 homolog, ribosome assembly protein (yeast)	4	0.00185381
642311	LOC653557	BMS1 homolog, ribosome assembly protein (yeast) pseudogene; BMS1 homolog, ribosome assembly protein (yeast)	4	0.00185381
728611	LOC653557	BMS1 homolog, ribosome assembly protein (yeast) pseudogene; BMS1 homolog, ribosome assembly protein (yeast)	4	0.00185381
55110	MAGOHB	mago-nashi homolog B (Drosophila)	2	0.00185427
25766	prpf40b	PRP40 pre-mRNA processing factor 40 homolog B (S. cerevisiae)	1	0.00185466
2733	GLE1	GLE1 RNA export mediator homolog (yeast)	4	0.0018547
79630	C1orf54	chromosome 1 open reading frame 54	2	0.00185487
7507	xpa	xeroderma pigmentosum, complementation group A	4	0.0018549
375743	PTAR1	protein prenyltransferase alpha subunit repeat containing 1	1	0.00185623
9330	Gtf3c3	general transcription factor IIIC, polypeptide 3, 102kDa	4	0.00185694
23135	KDM6B	lysine (K)-specific demethylase 6B	1	0.00185699
91647	atpaf2	ATP synthase mitochondrial F1 complex assembly factor 2	4	0.00185703
116447	top1mt	topoisomerase (DNA) I, mitochondrial	2	0.00185735
51244	C3orf19	chromosome 3 open reading frame 19	5	0.0018578
6198	RPS6KB1	ribosomal protein S6 kinase, 70kDa, polypeptide 1	5	0.0018584
29966	STRN3	striatin, calmodulin binding protein 3	4	0.00186013
93380	MMGT1	membrane magnesium transporter 1	2	0.00186083
11194	abcb8	ATP-binding cassette, sub-family B (MDR/TAP), member 8	3	0.00186094
388115	C15orf52	chromosome 15 open reading frame 52	2	0.00186146
55705	Ipo9	importin 9	5	0.00186188
25851	Tecpr1	tectonin beta-propeller repeat containing 1	1	0.00186377
10201	Nme6	non-metastatic cells 6, protein expressed in (nucleoside-diphosphate kinase)	4	0.00186582
649	BMP1	bone morphogenetic protein 1	3	0.0018667
7462	LAT2	linker for activation of T cells family, member 2	2	0.00186672
11284	PNKP	polynucleotide kinase 3'-phosphatase	3	0.00186908
84498	Fam120b	family with sequence similarity 120B	4	0.00186917
22993	Hmgxb3	HMG box domain containing 3	2	0.00187109
64581	CLEC7A	C-type lectin domain family 7, member A	1	0.00187177
54487	Dgcr8	DiGeorge syndrome critical region gene 8	3	0.00187234
79683	Zdhhc14	zinc finger, DHHC-type containing 14	3	0.0018728
55095	SAMD4B	sterile alpha motif domain containing 4B	4	0.00187296
130355	C2orf76	chromosome 2 open reading frame 76	1	0.00187385
90378	SAMD1	sterile alpha motif domain containing 1	3	0.00187519
11266	DUSP12	dual specificity phosphatase 12	1	0.00187608
51175	tube1	tubulin, epsilon 1	2	0.00187612
2232	fdxr	ferredoxin reductase	3	0.00187619
131544	CRYBG3	beta-gamma crystallin domain containing 3	1	0.00187626
49855	scaper	S-phase cyclin A-associated protein in the ER	4	0.00187874
151636	dtx3l	deltex 3-like (Drosophila)	3	0.00188061
6450	Sh3bgr	SH3 domain binding glutamic acid-rich protein	2	0.00188244
10868	USP20	ubiquitin specific peptidase 20	3	0.00188274
5982	RFC2	replication factor C (activator 1) 2, 40kDa	3	0.00188281
9990	SLC12A6	solute carrier family 12 (potassium/chloride transporters), member 6	4	0.00188398
64754	Smyd3	SET and MYND domain containing 3	2	0.00188456
399818	Mettl10	methyltransferase like 10	2	0.00188663
1031	CDKN2C	cyclin-dependent kinase inhibitor 2C (p18, inhibits CDK4)	3	0.00188664
57117	INTS12	integrator complex subunit 12	2	0.00188731
9282	Med14	mediator complex subunit 14	5	0.0018889
128061	c1orf131	chromosome 1 open reading frame 131	3	0.001889
79577	Cdc73	cell division cycle 73, Paf1/RNA polymerase II complex component, homolog (S. cerevisiae)	3	0.00188901
54982	cln6	ceroid-lipofuscinosis, neuronal 6, late infantile, variant	3	0.00189194
10607	tbl3	transducin (beta)-like 3	3	0.00189489
26098	C10orf137	chromosome 10 open reading frame 137	1	0.00189509
80143	SIKE1	suppressor of IKK epsilon	4	0.00189606
643836	ZFP62	zinc finger protein 62 homolog (mouse)	2	0.00189664
200931	Ostalpha	organic solute transporter alpha	1	0.00189692
80724	Acad10	acyl-Coenzyme A dehydrogenase family, member 10	4	0.00189736
25988	hinfp	histone H4 transcription factor	3	0.00189898
150275	Ccdc117	coiled-coil domain containing 117	3	0.00189928
200014	CC2D1B	coiled-coil and C2 domain containing 1B	5	0.00190004
3064	HTT	huntingtin	5	0.00190054
58497	PRUNE	prune homolog (Drosophila)	6	0.00190079
9826	ARHGEF11	Rho guanine nucleotide exchange factor (GEF) 11	5	0.00190419
59349	klhl12	kelch-like 12 (Drosophila)	3	0.00190478
440275	EIF2AK4	eukaryotic translation initiation factor 2 alpha kinase 4	5	0.00190486
92400	rbm18	RNA binding motif protein 18	4	0.00190508
8621	CDK13	cell division cycle 2-like 5 (cholinesterase-related cell division controller)	4	0.00190538
93349	SP140L	SP140 nuclear body protein-like	1	0.00190618
57580	prex1	phosphatidylinositol-3,4,5-trisphosphate-dependent Rac exchange factor 1	2	0.00190661
8737	RIPK1	receptor (TNFRSF)-interacting serine-threonine kinase 1	4	0.0019087
90871	C9orf123	chromosome 9 open reading frame 123	4	0.00191081
5189	pex1	peroxisomal biogenesis factor 1	4	0.00191194
115353	LRRC42	leucine rich repeat containing 42	4	0.00191292
55435	AP1AR	chromosome 4 open reading frame 16	1	0.00191367
5607	Map2k5	mitogen-activated protein kinase kinase 5	5	0.00191396
100137049	PLA2G4B	JMJD7-PLA2G4B readthrough transcript; phospholipase A2, group IVB (cytosolic); jumonji domain containing 7	3	0.00191553
100137047	PLA2G4B	JMJD7-PLA2G4B readthrough transcript; phospholipase A2, group IVB (cytosolic); jumonji domain containing 7	3	0.00191553
8681	PLA2G4B	JMJD7-PLA2G4B readthrough transcript; phospholipase A2, group IVB (cytosolic); jumonji domain containing 7	3	0.00191553
80764	THAP7	THAP domain containing 7	6	0.00191576
154791	c7orf55	chromosome 7 open reading frame 55	3	0.00191734
157697	ERICH1	glutamate-rich 1	4	0.00191881
8085	MLL2	myeloid/lymphoid or mixed-lineage leukemia 2	4	0.00191952
143686	SESN3	sestrin 3	2	0.0019201
115992	rnf166	ring finger protein 166	2	0.00192275
8563	Thoc5	THO complex 5	5	0.00192779
5533	PPP3CC	protein phosphatase 3 (formerly 2B), catalytic subunit, gamma isoform	4	0.00192985
79772	MCTP1	multiple C2 domains, transmembrane 1	1	0.00193001
55559	haus7	three prime repair exonuclease 2; HAUS augmin-like complex, subunit 7	5	0.00193166
11219	haus7	three prime repair exonuclease 2; HAUS augmin-like complex, subunit 7	4	0.00193166
4952	OCRL	oculocerebrorenal syndrome of Lowe	5	0.00193215
442582	STAG3L1	stromal antigen 3-like 2; stromal antigen 3-like 1	2	0.00193243
54441	STAG3L1	stromal antigen 3-like 2; stromal antigen 3-like 1	2	0.00193243
56160	Ndnl2	necdin-like 2	4	0.00193673
9968	MED12	mediator complex subunit 12	4	0.00193735
56342	ppan	peter pan homolog (Drosophila)	4	0.00193793
8834	Tmem11	transmembrane protein 11	4	0.00194002
80006	c5orf44	chromosome 5 open reading frame 44	3	0.00194055
9656	MDC1	mediator of DNA-damage checkpoint 1	3	0.00194104
3955	LFNG	LFNG O-fucosylpeptide 3-beta-N-acetylglucosaminyltransferase	1	0.00194172
92105	INTS4	integrator complex subunit 4	2	0.00194221
9765	ZFYVE16	zinc finger, FYVE domain containing 16	3	0.00194515
140809	Srxn1	sulfiredoxin 1 homolog (S. cerevisiae)	1	0.00194826
55741	EDEM2	ER degradation enhancer, mannosidase alpha-like 2	3	0.0019522
11275	KLHL2	kelch-like 2, Mayven (Drosophila)	3	0.00195382
84514	GHDC	GH3 domain containing	4	0.00195416
79228	THOC6	THO complex 6 homolog (Drosophila)	3	0.00195575
80222	TARS2	threonyl-tRNA synthetase 2, mitochondrial (putative)	3	0.00195643
23357	Angel1	angel homolog 1 (Drosophila)	2	0.00195646
54822	TRPM7	transient receptor potential cation channel, subfamily M, member 7	3	0.00195775
400451	Fam174b	family with sequence similarity 174, member B	1	0.00195846
9918	NCAPD2	non-SMC condensin I complex, subunit D2	3	0.00195848
4204	mecp2	methyl CpG binding protein 2 (Rett syndrome)	4	0.00196036
23248	Rprd2	regulation of nuclear pre-mRNA domain containing 2	2	0.00196045
23155	CLCC1	chloride channel CLIC-like 1	3	0.00196072
80727	Ttyh3	tweety homolog 3 (Drosophila)	2	0.00196691
313	Aoah	acyloxyacyl hydrolase (neutrophil)	1	0.00196867
139341	fundc1	FUN14 domain containing 1	2	0.00196877
64427	TTC31	tetratricopeptide repeat domain 31	3	0.00196982
221120	Alkbh3	alkB, alkylation repair homolog 3 (E. coli)	3	0.00197247
7064	THOP1	thimet oligopeptidase 1	4	0.00197309
1643	DDB2	damage-specific DNA binding protein 2, 48kDa	5	0.00197553
152926	Ppm1k	protein phosphatase 1K (PP2C domain containing)	4	0.00197604
10395	DLC1	deleted in liver cancer 1	2	0.00197615
5331	plcb3	phospholipase C, beta 3 (phosphatidylinositol-specific)	2	0.00197644
64428	NARFL	nuclear prelamin A recognition factor-like	4	0.001977
1263	plk3	polo-like kinase 3 (Drosophila)	1	0.00197732
7975	mafk	v-maf musculoaponeurotic fibrosarcoma oncogene homolog K (avian)	2	0.0019781
4300	MLLT3	myeloid/lymphoid or mixed-lineage leukemia (trithorax homolog, Drosophila); translocated to, 3	2	0.0019784
221545	c6orf136	chromosome 6 open reading frame 136	3	0.00197879
84288	Efcab2	EF-hand calcium binding domain 2	2	0.00197984
10865	Arid5a	AT rich interactive domain 5A (MRF1-like)	1	0.00198034
9657	IQCB1	IQ motif containing B1	2	0.00198055
8462	klf11	Kruppel-like factor 11	4	0.00198164
64359	nxn	nucleoredoxin	2	0.00198255
4289	MKLN1	muskelin 1, intracellular mediator containing kelch motifs	5	0.00198257
22894	dis3	DIS3 mitotic control homolog (S. cerevisiae)	5	0.00198353
58488	PCTP	phosphatidylcholine transfer protein	3	0.00198361
55144	LRRC8D	leucine rich repeat containing 8 family, member D	3	0.0019857
9917	FAM20B	family with sequence similarity 20, member B	5	0.00198637
[truncated: 2,395 more rows]

## Sheet: Common
Entrez gene ID	Gene symbol	Description	Detection Breadth (DB)	Normalized max expression
140838	NANP	N-acetylneuraminic acid phosphatase	1	0.000326093
56980	PRDM10	PR domain containing 10	2	0.000394711
54891	INO80D	INO80 complex subunit D	2	0.000437926
92595	ZNF764	zinc finger protein 764	2	0.000478056
163033	ZNF579	zinc finger protein 579	5	0.000525724
63035	BCORL1	BCL6 co-repressor-like 1	3	0.000547465
23361	ZNF629	zinc finger protein 629	2	0.000555386
55135	WRAP53	WD repeat containing, antisense to TP53	4	0.000571201
55703	Polr3b	polymerase (RNA) III (DNA directed) polypeptide B	4	0.000587065
22901	ARSG	arylsulfatase G	1	0.000614258
54805	CNNM2	cyclin M2	4	0.000616274
85019	c18orf45	chromosome 18 open reading frame 45	3	0.000616416
65988	ZNF747	zinc finger protein 747	1	0.000620497
55113	xkr8	XK, Kell blood group complex subunit-related family, member 8	3	0.000620814
84327	ZBED3	zinc finger, BED-type containing 3	1	0.000637202
144132	DNHD1	dynein heavy chain domain 1	2	0.000642626
100129478	C4orf46	hypothetical LOC100129478; chromosome 4 open reading frame 46	1	0.000672743
201725	C4orf46	hypothetical LOC100129478; chromosome 4 open reading frame 46	2	0.000672743
26205	GMEB2	glucocorticoid modulatory element binding protein 2	5	0.000691349
55501	CHST12	carbohydrate (chondroitin 4) sulfotransferase 12	5	0.000691693
347918	EP400NL	EP400 N-terminal like	1	0.000697685
401612	Mcart6	mitochondrial carrier triple repeat 6	1	0.000712839
2176	Fancc	Fanconi anemia, complementation group C	3	0.000723284
883	CCBL1	cysteine conjugate-beta lyase, cytoplasmic	6	0.000727878
79744	ZNF419	zinc finger protein 419	5	0.000739126
57647	DHX37	DEAH (Asp-Glu-Ala-His) box polypeptide 37	3	0.000749319
23765	Il17ra	interleukin 17 receptor A	3	0.000756705
7840	ALMS1	Alstrom syndrome 1	4	0.000760928
151742	Ppm1l	protein phosphatase 1 (formerly 2C)-like	3	0.00078274
441089	MED27	similar to cofactor required for Sp1 transcriptional activation, subunit 8, 34kDa; mediator complex subunit 27; CRSP8 pseudogene	5	0.000802133
100134189	MED27	similar to cofactor required for Sp1 transcriptional activation, subunit 8, 34kDa; mediator complex subunit 27; CRSP8 pseudogene	5	0.000802133
9442	MED27	similar to cofactor required for Sp1 transcriptional activation, subunit 8, 34kDa; mediator complex subunit 27; CRSP8 pseudogene	5	0.000802133
23708	GSPT2	G1 to S phase transition 2	5	0.000809371
51548	Sirt6	sirtuin (silent mating type information regulation 2 homolog) 6 (S. cerevisiae)	5	0.000814555
79845	RNF122	ring finger protein 122	2	0.000814758
23144	ZC3H3	zinc finger CCCH-type containing 3	4	0.000817921
197342	EME2	essential meiotic endonuclease 1 homolog 2 (S. pombe)	1	0.000825044
170463	SSBP4	single stranded DNA binding protein 4	3	0.000830807
124790	Hexim2	hexamthylene bis-acetamide inducible 2	3	0.000839351
80185	C8orf41	chromosome 8 open reading frame 41	5	0.000853669
155061	Znf746	zinc finger protein 746	3	0.000860639
113655	mfsd3	major facilitator superfamily domain containing 3	3	0.000864217
79637	ARMC7	armadillo repeat containing 7	5	0.000865834
10420	TESK2	testis-specific kinase 2	4	0.000867227
9486	CHST10	carbohydrate sulfotransferase 10	3	0.000867408
85026	C9orf37	chromosome 9 open reading frame 37	4	0.00088332
84441	MAML2	mastermind-like 2 (Drosophila)	2	0.000886554
121053	C12orf45	chromosome 12 open reading frame 45	4	0.000893798
55734	ZFP64	zinc finger protein 64 homolog (mouse)	4	0.000899523
4335	mnt	MAX binding protein	1	0.000906313
353116	RILPL1	Rab interacting lysosomal protein-like 1	3	0.000909345
80127	C14orf45	chromosome 14 open reading frame 45	1	0.000927317
79867	TCTN2	tectonic family member 2	4	0.000928995
8178	Ell	elongation factor RNA polymerase II	3	0.000933611
140775	Smcr8	Smith-Magenis syndrome chromosome region, candidate 8	4	0.000943198
6324	SCN1B	sodium channel, voltage-gated, type I, beta	1	0.000954511
6645	sntb2	syntrophin, beta 2 (dystrophin-associated protein A1, 59kDa, basic component 2)	5	0.00095521
644096	SDHAF1	succinate dehydrogenase complex assembly factor 1	2	0.000968146
11264	PXMP4	peroxisomal membrane protein 4, 24kDa	3	0.0009702
114034	toe1	target of EGR1, member 1 (nuclear)	4	0.000974073
29950	Sertad1	SERTA domain containing 1	3	0.000985676
9923	Zbtb40	zinc finger and BTB domain containing 40	4	0.000997475
54914	KIAA1797	KIAA1797	4	0.00100526
23212	rrs1	RRS1 ribosome biogenesis regulator homolog (S. cerevisiae)	5	0.00100624
54920	dus2l	dihydrouridine synthase 2-like, SMM1 homolog (S. cerevisiae)	4	0.00101837
219749	ZNF25	zinc finger protein 25	5	0.00102557
79979	TRMT2B	TRM2 tRNA methyltransferase 2 homolog B (S. cerevisiae)	4	0.00102674
79169	C1orf35	chromosome 1 open reading frame 35	4	0.00102815
79571	gcc1	GRIP and coiled-coil domain containing 1	6	0.00103575
134359	poc5	chromosome 5 open reading frame 37	2	0.00103804
51728	POLR3K	polymerase (RNA) III (DNA directed) polypeptide K, 12.3 kDa	4	0.00104025
9183	ZW10	ZW10, kinetochore associated, homolog (Drosophila)	7	0.00104081
79177	ZNF576	zinc finger protein 576	4	0.00104283
83667	SESN2	sestrin 2	4	0.00105425
57617	VPS18	vacuolar protein sorting 18 homolog (S. cerevisiae)	5	0.00105554
3014	H2afx	H2A histone family, member X	5	0.00106594
79714	Ccdc51	coiled-coil domain containing 51	4	0.00107001
54957	Txnl4b	thioredoxin-like 4B	6	0.00107285
254170	fbxo33	F-box protein 33	3	0.00107589
55127	HEATR1	HEAT repeat containing 1	4	0.00107772
57210	SLC45A4	solute carrier family 45, member 4	1	0.00108241
246243	RNASEH1	ribonuclease H1	5	0.00109314
3621	ing1	inhibitor of growth family, member 1	4	0.00109547
324	APC	adenomatous polyposis coli	4	0.00109797
113510	HELQ	helicase, POLQ-like	1	0.0011057
80210	ARMC9	armadillo repeat containing 9	2	0.00110808
1762	DMWD	dystrophia myotonica, WD repeat containing	2	0.001113
22984	Pdcd11	programmed cell death 11	4	0.00111935
27349	Mcat	malonyl CoA:ACP acyltransferase (mitochondrial)	5	0.00112172
8994	LIMD1	LIM domains containing 1	3	0.00112342
54498	SMOX	spermine oxidase	2	0.00112506
55930	MYO5C	myosin VC	4	0.00112762
29929	alg6	asparagine-linked glycosylation 6, alpha-1,3-glucosyltransferase homolog (S. cerevisiae)	2	0.001129
54932	EXD3	exonuclease 3'-5' domain containing 3	1	0.00113002
401218	fam58a	family with sequence similarity 58, member A; hypothetical gene supported by NM_152274	4	0.00113038
92002	fam58a	family with sequence similarity 58, member A; hypothetical gene supported by NM_152274	4	0.00113038
51205	acp6	acid phosphatase 6, lysophosphatidic	5	0.00113163
51665	ASB1	ankyrin repeat and SOCS box-containing 1	5	0.00113191
83607	AMMECR1L	AMME chromosomal region gene 1-like	4	0.00114074
55311	ZNF444	zinc finger protein 444	5	0.00114175
9149	DYRK1B	dual-specificity tyrosine-(Y)-phosphorylation regulated kinase 1B	3	0.00114463
57171	DOLPP1	dolichyl pyrophosphate phosphatase 1	6	0.00115978
55090	med9	mediator complex subunit 9	4	0.00115981
2057	EPOR	erythropoietin receptor	4	0.00116503
56606	SLC2A9	solute carrier family 2 (facilitated glucose transporter), member 9	1	0.00117387
148479	phf13	PHD finger protein 13	4	0.00119159
84277	Dnajc30	DnaJ (Hsp40) homolog, subfamily C, member 30	2	0.001194
9501	rph3al	rabphilin 3A-like (without C2 domains)	1	0.00120015
26093	CCDC9	coiled-coil domain containing 9	4	0.00120015
26152	ZNF337	zinc finger protein 337	2	0.00120462
115825	WDFY2	WD repeat and FYVE domain containing 2	4	0.00121178
10328	cox4nb	COX4 neighbor	5	0.00121559
79969	c6orf134	chromosome 6 open reading frame 134	1	0.00121995
11270	NRM	nurim (nuclear envelope membrane protein)	2	0.00122879
22911	WDR47	WD repeat domain 47	3	0.00122919
90427	Bmf	Bcl2 modifying factor	3	0.00122999
55756	Ints9	integrator complex subunit 9	4	0.00123017
9113	lats1	LATS, large tumor suppressor, homolog 1 (Drosophila)	4	0.00123184
22884	WDR37	WD repeat domain 37	4	0.00124379
89845	ABCC10	ATP-binding cassette, sub-family C (CFTR/MRP), member 10	4	0.0012441
115703	ARHGAP33	sorting nexin 26	1	0.00124492
84876	orai1	ORAI calcium release-activated calcium modulator 1	2	0.00124743
219541	MED19	mediator complex subunit 19	4	0.00125081
113189	CHST14	carbohydrate (N-acetylgalactosamine 4-0) sulfotransferase 14	1	0.0012555
84267	C9orf64	chromosome 9 open reading frame 64	4	0.00126269
23522	MYST4	MYST histone acetyltransferase (monocytic leukemia) 4	6	0.00126822
29954	POMT2	protein-O-mannosyltransferase 2	4	0.00127233
29107	Nxt1	NTF2-like export factor 1	4	0.00127555
57609	DIP2B	DIP2 disco-interacting protein 2 homolog B (Drosophila)	4	0.00127648
54617	Ino80	INO80 homolog (S. cerevisiae)	4	0.00127988
283130	Slc25a45	solute carrier family 25, member 45	3	0.00128378
23533	Pik3r5	phosphoinositide-3-kinase, regulatory subunit 5	3	0.00128798
23223	Rrp12	ribosomal RNA processing 12 homolog (S. cerevisiae)	4	0.00129204
56063	C1orf91	chromosome 1 open reading frame 91	3	0.00129755
84892	C3orf39	chromosome 3 open reading frame 39	4	0.00130206
23247	kiaa0556	KIAA0556	2	0.00131223
84247	LDOC1L	leucine zipper, down-regulated in cancer 1-like	4	0.00131264
51027	bola1	bolA homolog 1 (E. coli)	4	0.00131399
54534	MRPL50	mitochondrial ribosomal protein L50	5	0.00131502
11190	CEP250	centrosomal protein 250kDa	5	0.00131914
79751	SLC25A22	solute carrier family 25 (mitochondrial carrier: glutamate), member 22	1	0.00132287
1877	E4F1	E4F transcription factor 1	4	0.0013232
284018	C17orf58	chromosome 17 open reading frame 58	4	0.00132325
578	Bak1	BCL2-antagonist/killer 1; BCL2-like 7 pseudogene 1	5	0.00132919
600	Bak1	BCL2-antagonist/killer 1; BCL2-like 7 pseudogene 1	5	0.00132919
53349	ZFYVE1	zinc finger, FYVE domain containing 1	5	0.00133506
51337	C8orf55	chromosome 8 open reading frame 55	4	0.00133592
285359	LOC285359	phosducin-like 3 pseudogene; phosducin-like 3	4	0.00133765
79031	LOC285359	phosducin-like 3 pseudogene; phosducin-like 3	4	0.00133765
23030	KDM4B	lysine (K)-specific demethylase 4B	4	0.00134648
3508	IGHMBP2	immunoglobulin mu binding protein 2	7	0.00134799
79676	Ogfod2	2-oxoglutarate and iron-dependent oxygenase domain containing 2	4	0.00135289
196513	DCP1B	DCP1 decapping enzyme homolog B (S. cerevisiae)	3	0.00135775
80256	KIAA1539	KIAA1539	4	0.00135978
23417	MLYCD	malonyl-CoA decarboxylase	3	0.00136765
6100	rp9	retinitis pigmentosa 9 (autosomal dominant)	5	0.00137088
11094	C9orf7	chromosome 9 open reading frame 7	4	0.00137395
79618	Hmbox1	homeobox containing 1	1	0.00137449
23464	gcat	glycine C-acetyltransferase (2-amino-3-ketobutyrate coenzyme A ligase)	3	0.00139222
90324	ccdc97	coiled-coil domain containing 97	4	0.00139837
6942	TCF20	transcription factor 20 (AR1)	5	0.00140809
90580	C19orf52	chromosome 19 open reading frame 52	2	0.00142506
29890	RBM15B	RNA binding motif protein 15B	5	0.00142978
23220	Dtx4	deltex homolog 4 (Drosophila)	3	0.00143469
1849	Dusp7	dual specificity phosphatase 7	5	0.00144389
84282	RNF135	ring finger protein 135	2	0.00144428
221908	C7orf47	chromosome 7 open reading frame 47	3	0.00144594
729538	TMEFF1	transmembrane protein with EGF-like and two follistatin-like domains 1; chromosome 9 open reading frame 30; hypothetical LOC729538	3	0.00144634
8577	TMEFF1	transmembrane protein with EGF-like and two follistatin-like domains 1; chromosome 9 open reading frame 30; hypothetical LOC729538	4	0.00144634
91283	TMEFF1	transmembrane protein with EGF-like and two follistatin-like domains 1; chromosome 9 open reading frame 30; hypothetical LOC729538	4	0.00144634
5871	MAP4K2	mitogen-activated protein kinase kinase kinase kinase 2	4	0.00145583
5866	RAB3IL1	RAB3A interacting protein (rabin3)-like 1	4	0.00146264
5082	PDCL	phosducin-like	4	0.00146597
51594	NBAS	neuroblastoma amplified sequence	3	0.00146824
54881	Tex10	testis expressed 10	5	0.00146864
56052	ALG1	asparagine-linked glycosylation 1, beta-1,4-mannosyltransferase homolog (S. cerevisiae)	4	0.00147314
83640	Fam103a1	family with sequence similarity 103, member A1	4	0.00147418
63027	SLC22A23	solute carrier family 22, member 23	3	0.00148368
60560	NAA35	MAK10 homolog, amino-acid N-acetyltransferase subunit (S. cerevisiae)	3	0.00149833
10947	AP3M2	adaptor-related protein complex 3, mu 2 subunit	3	0.00149868
23378	RRP8	ribosomal RNA processing 8, methyltransferase, homolog (yeast)	3	0.00149883
9904	Rbm19	RNA binding motif protein 19	6	0.00149904
57827	C6orf47	chromosome 6 open reading frame 47	6	0.00150115
331	XIAP	X-linked inhibitor of apoptosis	6	0.00150375
2802	GOLGA3	golgi autoantigen, golgin subfamily a, 3	5	0.00150647
10300	katnb1	katanin p80 (WD repeat containing) subunit B 1	4	0.00150769
81562	LMAN2L	lectin, mannose-binding 2-like	4	0.00150811
84792	C7orf70	chromosome 7 open reading frame 70	2	0.00150823
9203	ZMYM3	zinc finger, MYM-type 3	5	0.00150841
51478	hsd17b7	hydroxysteroid (17-beta) dehydrogenase 7	4	0.00151473
9906	SLC35E2	solute carrier family 35, member E2	4	0.00151912
9562	MINPP1	multiple inositol polyphosphate histidine phosphatase, 1	3	0.00152026
9397	NMT2	N-myristoyltransferase 2	3	0.00152049
126299	ZNF428	zinc finger protein 428	2	0.00152261
23174	ZCCHC14	zinc finger, CCHC domain containing 14	3	0.00152902
339229	C17orf90	chromosome 17 open reading frame 90	3	0.00153493
729495	Fam108a1	family with sequence similarity 108, member A4; family with sequence similarity 108, member A5; family with sequence similarity 108, member A1	6	0.0015351
648359	Fam108a1	family with sequence similarity 108, member A4; family with sequence similarity 108, member A5; family with sequence similarity 108, member A1	6	0.0015351
81926	Fam108a1	family with sequence similarity 108, member A4; family with sequence similarity 108, member A5; family with sequence similarity 108, member A1	6	0.0015351
29083	Gtpbp8	GTP-binding protein 8 (putative)	4	0.001539
54929	tmem161a	transmembrane protein 161A	5	0.00154157
83547	RILP	Rab interacting lysosomal protein	3	0.00154785
63894	VIPAR	chromosome 14 open reading frame 133	4	0.00155334
63893	UBE2O	ubiquitin-conjugating enzyme E2O	4	0.00155576
3054	Hcfc1	host cell factor C1 (VP16-accessory protein)	6	0.00155837
23592	LEMD3	LEM domain containing 3	5	0.00156156
83642	selo	selenoprotein O	4	0.00156579
57646	usp28	ubiquitin specific peptidase 28	5	0.0015788
63892	Thada	thyroid adenoma associated	3	0.00159072
60370	AVPI1	arginine vasopressin-induced 1	4	0.00159205
29777	Abt1	activator of basal transcription 1	5	0.00159529
10614	Hexim1	hexamethylene bis-acetamide inducible 1	6	0.00159602
80233	C17orf70	chromosome 17 open reading frame 70	5	0.00159677
51619	ube2d4	ubiquitin-conjugating enzyme E2D 4 (putative)	6	0.00160505
83479	ddx59	DEAD (Asp-Glu-Ala-Asp) box polypeptide 59	5	0.00160614
57169	Znfx1	zinc finger, NFX1-type containing 1	4	0.00160689
10126	DNAL4	dynein, axonemal, light chain 4	3	0.00160875
113878	dtx2	deltex homolog 2 (Drosophila)	5	0.00161508
27342	Rabgef1	RAB guanine nucleotide exchange factor (GEF) 1	5	0.00162288
10244	RABEPK	Rab9 effector protein with kelch motifs	5	0.00162363
54793	KCTD9	similar to Potassium channel tetramerisation domain containing 9; potassium channel tetramerisation domain containing 9; similar to potassium channel tetramerisation domain containing 9	4	0.00163482
647013	KCTD9	similar to Potassium channel tetramerisation domain containing 9; potassium channel tetramerisation domain containing 9; similar to potassium channel tetramerisation domain containing 9	4	0.00163482
642513	KCTD9	similar to Potassium channel tetramerisation domain containing 9; potassium channel tetramerisation domain containing 9; similar to potassium channel tetramerisation domain containing 9	4	0.00163482
1629	DBT	dihydrolipoamide branched chain transacylase E2	6	0.00163792
79863	C18orf22	chromosome 18 open reading frame 22	4	0.00163796
51001	MTERFD1	MTERF domain containing 1	5	0.00164178
51010	Exosc3	exosome component 3	4	0.00164837
10667	FARS2	phenylalanyl-tRNA synthetase 2, mitochondrial	4	0.00166093
84276	Nicn1	nicolin 1	3	0.00166423
4285	MIPEP	mitochondrial intermediate peptidase	5	0.00166718
5664	psen2	presenilin 2 (Alzheimer disease 4)	5	0.00167169
404636	FAM45A	family with sequence similarity 45, member A	6	0.00167507
84331	fam195a	chromosome 16 open reading frame 14	5	0.00167622
9450	LY86	lymphocyte antigen 86	1	0.0016812
11234	HPS5	Hermansky-Pudlak syndrome 5	3	0.00168149
25930	Ptpn23	protein tyrosine phosphatase, non-receptor type 23	5	0.00168853
80346	REEP4	receptor accessory protein 4	4	0.0017083
55014	STX17	syntaxin 17	6	0.00172054
5333	Plcd1	phospholipase C, delta 1	4	0.001729
8525	DGKZ	diacylglycerol kinase, zeta 104kDa	4	0.00173146
1676	DFFA	DNA fragmentation factor, 45kDa, alpha polypeptide	5	0.00173419
26019	Upf2	UPF2 regulator of nonsense transcripts homolog (yeast)	5	0.00173745
55526	DHTKD1	dehydrogenase E1 and transketolase domain containing 1	4	0.00173894
255919	tmem188	transmembrane protein 188; similar to TMEM188 protein	2	0.00174018
100130176	tmem188	transmembrane protein 188; similar to TMEM188 protein	3	0.00174018
91179	SCARF2	scavenger receptor class F, member 2	1	0.00174103
29907	snx15	sorting nexin 15	3	0.00174618
91574	C12orf65	chromosome 12 open reading frame 65	5	0.00175153
81572	PDRG1	p53 and DNA-damage regulated 1	4	0.00175447
8986	RPS6KA4	ribosomal protein S6 kinase, 90kDa, polypeptide 4	4	0.00176179
54707	GPN2	GPN-loop GTPase 2	5	0.00177031
121642	ALKBH2	alkB, alkylation repair homolog 2 (E. coli)	4	0.00177573
54828	BCAS3	breast carcinoma amplified sequence 3	4	0.00177828
84236	RHBDD1	rhomboid domain containing 1	5	0.00178345
84932	Rab2b	RAB2B, member RAS oncogene family	6	0.00178949
63891	RNF123	ring finger protein 123	4	0.00180142
80755	aarsd1	alanyl-tRNA synthetase domain containing 1	4	0.00180583
129303	tmem150a	transmembrane protein 150A	1	0.00180687
23633	KPNA6	karyopherin alpha 6 (importin alpha 7)	6	0.00180938
84303	CHCHD6	coiled-coil-helix-coiled-coil-helix domain containing 6	3	0.00181024
207063	DHRSX	dehydrogenase/reductase (SDR family) X-linked	2	0.00181692
7158	TP53BP1	tumor protein p53 binding protein 1	5	0.00182328
4600	MX2	myxovirus (influenza virus) resistance 2 (mouse)	1	0.0018285
25900	IFFO1	intermediate filament family orphan 1	3	0.00182933
54433	Gar1	GAR1 ribonucleoprotein homolog (yeast)	1	0.00183115
4221	MEN1	multiple endocrine neoplasia I	7	0.0018376
145553	MDP1	magnesium-dependent phosphatase 1	3	0.00184758
7290	HIRA	HIR histone cell cycle regulation defective homolog A (S. cerevisiae)	4	0.00184847
11068	CYB561D2	cytochrome b-561 domain containing 2	2	0.00185518
93210	PGAP3	post-GPI attachment to proteins 3	3	0.00185761
6932	TCF7	transcription factor 7 (T-cell specific, HMG-box)	1	0.00185808
2982	GUCY1A3	guanylate cyclase 1, soluble, alpha 3	2	0.00185945
5927	KDM5A	lysine (K)-specific demethylase 5A	3	0.00186658
64342	HS1BP3	HCLS1 binding protein 3	5	0.00186817
26503	slc17a5	solute carrier family 17 (anion/sugar transporter), member 5	5	0.00187971
54662	TBC1D13	TBC1 domain family, member 13	4	0.00188901
64921	casd1	CAS1 domain containing 1	4	0.00189313
90990	KIFC2	kinesin family member C2	3	0.00189551
55219	tmem57	transmembrane protein 57	5	0.00189896
4507	mtaP	methylthioadenosine phosphorylase	4	0.00189933
4086	SMAD1	SMAD family member 1	5	0.00190411
5780	Ptpn9	protein tyrosine phosphatase, non-receptor type 9	5	0.00191392
7159	tp53bp2	tumor protein p53 binding protein, 2	5	0.00191489
23598	PATZ1	POZ (BTB) and AT hook containing zinc finger 1	6	0.00191651
79758	dhrs12	dehydrogenase/reductase (SDR family) member 12	3	0.00191911
80227	paaF1	proteasomal ATPase-associated factor 1	4	0.00192148
546	Atrx	alpha thalassemia/mental retardation syndrome X-linked (RAD54 homolog, S. cerevisiae)	5	0.00193992
56672	C11orf17	chromosome 11 open reading frame 17	4	0.00195229
9517	Sptlc2	serine palmitoyltransferase, long chain base subunit 2	5	0.00195284
11319	ECD	ecdysoneless homolog (Drosophila)	6	0.0019532
6903	Tbcc	tubulin folding cofactor C	4	0.00195361
171568	POLR3H	polymerase (RNA) III (DNA directed) polypeptide H (22.9kD)	5	0.00196421
10557	RPP38	ribonuclease P/MRP 38kDa subunit	5	0.00196543
84279	C2orf7	chromosome 2 open reading frame 7	4	0.00197036
122961	iscA2	iron-sulfur cluster assembly 2 homolog (S. cerevisiae)	2	0.00197117
84309	NUDT16L1	nudix (nucleoside diphosphate linked moiety X)-type motif 16-like 1	3	0.00197194
27292	Dimt1l	DIM1 dimethyladenosine transferase 1-like (S. cerevisiae)	5	0.00197835
894	CCND2	cyclin D2	4	0.00198788
10184	LHFPL2	lipoma HMGIC fusion partner-like 2	4	0.00198866
79794	c12orf49	chromosome 12 open reading frame 49	3	0.0019915
122509	Ifi27l1	interferon, alpha-inducible protein 27-like 1	1	0.00199246
29960	FTSJ2	FtsJ homolog 2 (E. coli)	5	0.00199453
1486	ctbs	chitobiase, di-N-acetyl-	4	0.00199509
2002	elk1	ELK1, member of ETS oncogene family	5	0.00200077
57198	ATP8B2	ATPase, class I, type 8B, member 2	4	0.00200183
8718	TNFRSF25	tumor necrosis factor receptor superfamily, member 25	2	0.00200535
22934	rpiA	ribose 5-phosphate isomerase A	4	0.00200653
25962	KIAA1429	KIAA1429	5	0.00200701
5283	PIGH	phosphatidylinositol glycan anchor biosynthesis, class H	6	0.00201559
5576	PRKAR2A	protein kinase, cAMP-dependent, regulatory, type II, alpha	6	0.00201935
54976	C20orf27	chromosome 20 open reading frame 27	4	0.00202538
7923	HSD17B8	hydroxysteroid (17-beta) dehydrogenase 8	3	0.00202594
83985	spns1	spinster homolog 1 (Drosophila)	5	0.00203078
56893	UBQLN4	ubiquilin 4	6	0.00204035
255967	PAN3	PAN3 poly(A) specific ribonuclease subunit homolog (S. cerevisiae)	1	0.0020404
1855	DVL1	dishevelled, dsh homolog 1 (Drosophila); dishevelled, dsh homolog 1 (Drosophila)-like 1	4	0.0020414
8215	DVL1	dishevelled, dsh homolog 1 (Drosophila); dishevelled, dsh homolog 1 (Drosophila)-like 1	4	0.0020414
79701	C17orf101	chromosome 17 open reading frame 101	4	0.002044
93624	TADA2B	transcriptional adaptor 2 (ADA2 homolog, yeast)-beta	1	0.00205
3017	HIST1H2BD	histone cluster 1, H2bd	3	0.00205994
23509	Pofut1	protein O-fucosyltransferase 1	5	0.00205997
9404	Lpxn	leupaxin	1	0.00206308
54968	TMEM70	transmembrane protein 70	7	0.00206604
6341	sco1	SCO cytochrome oxidase deficient homolog 1 (yeast)	6	0.0020835
8273	Slc10a3	solute carrier family 10 (sodium/bile acid cotransporter family), member 3	3	0.00208377
25904	Cnot10	CCR4-NOT transcription complex, subunit 10	6	0.00208623
55764	IFT122	intraflagellar transport 122 homolog (Chlamydomonas)	4	0.00208668
23085	ERC1	ELKS/RAB6-interacting/CAST family member 1	4	0.00208714
84717	Hdgfrp2	hepatoma-derived growth factor-related protein 2	2	0.00210363
6405	sema3f	sema domain, immunoglobulin domain (Ig), short basic domain, secreted, (semaphorin) 3F	1	0.00210701
8504	pex3	peroxisomal biogenesis factor 3	5	0.00210773
6640	snta1	syntrophin, alpha 1 (dystrophin-associated protein A1, 59kDa, acidic component)	4	0.00211432
10641	NPRL2	tumor suppressor candidate 4	4	0.00211433
55793	fam63a	family with sequence similarity 63, member A	5	0.00211516
56996	SLC12A9	solute carrier family 12 (potassium/chloride transporters), member 9	3	0.00211655
11033	ADAP1	ArfGAP with dual PH domains 1	1	0.00211793
5195	Pex14	peroxisomal biogenesis factor 14	7	0.00212088
55262	C7orf43	chromosome 7 open reading frame 43	3	0.00212112
83608	c18orf21	chromosome 18 open reading frame 21	6	0.00212653
121260	SLC15A4	solute carrier family 15, member 4	5	0.00213056
26995	trub2	TruB pseudouridine (psi) synthase homolog 2 (E. coli)	5	0.00213298
10847	Srcap	Snf2-related CREBBP activator protein	5	0.00214462
64175	lepre1	leucine proline-enriched proteoglycan (leprecan) 1	5	0.00214471
84287	ZDHHC16	zinc finger, DHHC-type containing 16	6	0.00214477
51496	Ctdspl2	CTD (carboxy-terminal domain, RNA polymerase II, polypeptide A) small phosphatase like 2	5	0.00214826
84340	GFM2	G elongation factor, mitochondrial 2	5	0.0021496
64222	TOR3A	torsin family 3, member A	5	0.00215274
11054	Ogfr	opioid growth factor receptor	5	0.0021582
29057	FAM156A	family with sequence similarity 156, member A; family with sequence similarity 156, member B	5	0.00216423
727866	FAM156A	family with sequence similarity 156, member A; family with sequence similarity 156, member B	5	0.00216423
124801	lsm12	LSM12 homolog (S. cerevisiae)	3	0.00216676
8501	SLC43A1	solute carrier family 43, member 1	1	0.00217171
23410	SIRT3	sirtuin (silent mating type information regulation 2 homolog) 3 (S. cerevisiae)	5	0.00217303
29855	Ubn1	ubinuclein 1	5	0.00217471
7403	Kdm6a	lysine (K)-specific demethylase 6A	3	0.00217495
26036	ZNF451	zinc finger protein 451	5	0.00217889
27043	pelp1	proline, glutamate and leucine rich protein 1	5	0.00218024
23161	Snx13	sorting nexin 13	7	0.00218221
29982	nrbf2	nuclear receptor binding factor 2	3	0.00218756
55861	DBNDD2	dysbindin (dystrobrevin binding protein 1) domain containing 2	5	0.00219379
51741	WWOX	WW domain containing oxidoreductase	4	0.00219403
2308	foxo1	forkhead box O1	4	0.00220059
54936	adprhl2	ADP-ribosylhydrolase like 2	6	0.0022065
11156	ptp4a3	protein tyrosine phosphatase type IVA, member 3	4	0.00221037
28955	DEXI	dexamethasone-induced transcript	5	0.00221124
91	ACVR1B	activin A receptor, type IB	6	0.00221282
54989	Znf770	zinc finger protein 770	5	0.00221417
90441	Znf622	zinc finger protein 622	6	0.00221638
11138	TBC1D8	TBC1 domain family, member 8 (with GRAM domain)	3	0.0022237
64224	herpud2	HERPUD family member 2	5	0.00223741
7551	znf3	zinc finger protein 3	5	0.00223769
84942	WDR73	WD repeat domain 73	6	0.00223901
9587	Mad2l1bp	MAD2L1 binding protein	5	0.00224176
7704	ZBTB16	zinc finger and BTB domain containing 16	3	0.00224265
5373	PMM2	phosphomannomutase 2	2	0.00224564
4276	micA	MHC class I polypeptide-related sequence A	3	0.00224977
84522	JAGN1	jagunal homolog 1 (Drosophila)	6	0.00226098
8481	ofd1	oral-facial-digital syndrome 1	5	0.00226204
3622	ING2	inhibitor of growth family, member 2	4	0.00226544
5884	RAD17	RAD17 homolog (S. pombe)	7	0.00226877
57794	SF4	splicing factor 4	5	0.00227176
9409	Pex16	peroxisomal biogenesis factor 16	6	0.00227267
83759	rbm4b	RNA binding motif protein 4B	5	0.00227445
23137	smc5	structural maintenance of chromosomes 5	5	0.0022787
58526	mid1ip1	MID1 interacting protein 1 (gastrulation specific G12 homolog (zebrafish))	5	0.00227877
115752	Dis3l	DIS3 mitotic control homolog (S. cerevisiae)-like	3	0.00228116
23523	CABIN1	calcineurin binding protein 1	4	0.00228135
79157	MFSD11	major facilitator superfamily domain containing 11	5	0.00228147
25980	C20orf4	chromosome 20 open reading frame 4	7	0.00228785
131601	tpra1	G protein-coupled receptor 175	3	0.00229698
78994	PRR14	proline rich 14	6	0.00229725
10459	mad2l2	MAD2 mitotic arrest deficient-like 2 (yeast)	6	0.0023
27005	USP21	ubiquitin specific peptidase 21	4	0.00230312
54935	DUSP23	dual specificity phosphatase 23	3	0.00231549
127687	C1orf122	chromosome 1 open reading frame 122	5	0.00231787
65982	ZSCAN18	zinc finger and SCAN domain containing 18	4	0.00231941
11120	btn2a1	butyrophilin, subfamily 2, member A1	6	0.00232257
55152	dalrd3	DALR anticodon binding domain containing 3	6	0.00232687
9094	UNC119	unc-119 homolog (C. elegans)	5	0.00232965
8408	ULK1	unc-51-like kinase 1 (C. elegans)	6	0.00234556
203069	R3HCC1	R3H domain and coiled-coil containing 1	2	0.00234574
51654	CDK5RAP1	CDK5 regulatory subunit associated protein 1	5	0.00234588
25879	dcaf13	WD repeats and SOF1 domain containing	4	0.00235407
92799	shkbp1	SH3KBP1 binding protein 1	4	0.00235593
6895	TARBP2	TAR (HIV-1) RNA binding protein 2	6	0.00235901
128637	tbc1d20	TBC1 domain family, member 20	6	0.00236457
138716	C9orf23	chromosome 9 open reading frame 23	6	0.00236926
4255	mgmt	O-6-methylguanine-DNA methyltransferase	3	0.00237198
23534	TNPO3	transportin 3	7	0.0023785
10870	HCST	hematopoietic cell signal transducer	1	0.00238003
8266	UBL4A	ubiquitin-like 4A	5	0.0023811
79621	RNASEH2B	ribonuclease H2, subunit B	3	0.00238689
8021	Nup214	nucleoporin 214kDa	5	0.0023885
221035	REEP3	receptor accessory protein 3	5	0.00239098
79155	TNIP2	TNFAIP3 interacting protein 2	5	0.00240146
10138	YAF2	YY1 associated factor 2	6	0.00240147
355	Fas	Fas (TNF receptor superfamily, member 6)	1	0.00241471
8517	ikbkg	inhibitor of kappa light polypeptide gene enhancer in B-cells, kinase gamma	5	0.00243785
90416	c15orf57	chromosome 15 open reading frame 57	4	0.00243874
27314	RAB30	RAB30, member RAS oncogene family	4	0.00243889
8891	EIF2B3	eukaryotic translation initiation factor 2B, subunit 3 gamma, 58kDa	8	0.00245506
125476	INO80C	INO80 complex subunit C	1	0.00245546
64801	ARV1	ARV1 homolog (S. cerevisiae)	6	0.00246401
55193	pbrm1	polybromo 1	4	0.00246715
7454	WAS	Wiskott-Aldrich syndrome (eczema-thrombocytopenia)	2	0.00247881
8522	gas7	growth arrest-specific 7	4	0.00248233
284459	HKR1	GLI-Kruppel family member HKR1	5	0.00248526
4668	nagA	N-acetylgalactosaminidase, alpha-	6	0.00249171
9125	RQCD1	RCD1 required for cell differentiation1 homolog (S. pombe)	7	0.0024918
7739	ZNF185	zinc finger protein 185 (LIM domain)	1	0.00249758
51249	tmem69	transmembrane protein 69	5	0.00250152
29945	Anapc4	anaphase promoting complex subunit 4	4	0.00250442
6624	fscn1	fascin homolog 1, actin-bundling protein (Strongylocentrotus purpuratus)	4	0.00250855
9818	nupl1	nucleoporin like 1	5	0.00251305
4799	NFX1	nuclear transcription factor, X-box binding 1	6	0.00251314
93185	IGSF8	immunoglobulin superfamily, member 8	5	0.00251559
9935	Mafb	v-maf musculoaponeurotic fibrosarcoma oncogene homolog B (avian)	4	0.00251924
64781	CERK	ceramide kinase	8	0.00252333
196441	Zfc3h1	zinc finger, C3H1-type containing	4	0.00252722
83742	LOC100270710	hypothetical LOC100270710; MARVEL domain containing 1	2	0.00253152
100270710	LOC100270710	hypothetical LOC100270710; MARVEL domain containing 1	2	0.00253152
3614	IMPDH1	IMP (inosine monophosphate) dehydrogenase 1	6	0.0025323
24140	ftsj1	FtsJ homolog 1 (E. coli)	7	0.00253929
1435	csf1	colony stimulating factor 1 (macrophage)	1	0.00254362
9797	TATDN2	TatD DNase domain containing 2	6	0.0025487
51611	DPH5	DPH5 homolog (S. cerevisiae)	6	0.00255135
7374	ung	uracil-DNA glycosylase	5	0.00256083
80854	setd7	SET domain containing (lysine methyltransferase) 7	5	0.00256444
54788	DNAJB12	DnaJ (Hsp40) homolog, subfamily B, member 12	6	0.00256632
51098	IFT52	intraflagellar transport 52 homolog (Chlamydomonas)	6	0.00257439
9091	Pigq	phosphatidylinositol glycan anchor biosynthesis, class Q	4	0.00257508
64773	Fam113a	family with sequence similarity 113, member A	4	0.00257614
55621	Trmt1	TRM1 tRNA methyltransferase 1 homolog (S. cerevisiae)	5	0.00258099
10272	FSTL3	follistatin-like 3 (secreted glycoprotein)	4	0.00258531
440	asnS	asparagine synthetase	5	0.00258627
51400	PPME1	protein phosphatase methylesterase 1	5	0.00259433
59343	SENP2	SUMO1/sentrin/SMT3 specific peptidase 2	7	0.00259538
55437	STRADB	STE20-related kinase adaptor beta	3	0.00259887
56254	rnf20	ring finger protein 20	5	0.00260275
79142	Phf23	PHD finger protein 23	5	0.0026038
3396	ICT1	immature colon carcinoma transcript 1	4	0.00261349
64419	MTMR14	myotubularin related protein 14	6	0.00262728
92715	WDR85	WD repeat domain 85	4	0.00262749
84336	TMEM101	transmembrane protein 101	5	0.00263469
7799	PRDM2	PR domain containing 2, with ZNF domain	6	0.0026456
8897	mtmr3	myotubularin related protein 3	6	0.00265066
149951	commd7	COMM domain containing 7	6	0.00265954
347862	PDDC1	Parkinson disease 7 domain containing 1	3	0.00267004
5875	RABGGTA	Rab geranylgeranyltransferase, alpha subunit	5	0.00267569
5170	PDPK1	3-phosphoinositide dependent protein kinase-1	5	0.0026773
22955	SCMH1	sex comb on midleg homolog 1 (Drosophila)	5	0.00269264
29090	C18orf55	chromosome 18 open reading frame 55	6	0.00270004
51105	PHF20L1	PHD finger protein 20-like 1	6	0.00270055
4839	nop2	NOP2 nucleolar protein homolog (yeast)	5	0.00270238
8634	rtcd1	RNA terminal phosphate cyclase domain 1	5	0.00270399
7088	TLE1	similar to transducin-like enhancer of split 1 (E(sp1) homolog, Drosophila); transducin-like enhancer of split 1 (E(sp1) homolog, Drosophila)	8	0.00270676
645381	TLE1	similar to transducin-like enhancer of split 1 (E(sp1) homolog, Drosophila); transducin-like enhancer of split 1 (E(sp1) homolog, Drosophila)	8	0.00270676
54934	c12orf41	chromosome 12 open reading frame 41	5	0.00271024
4669	Naglu	N-acetylglucosaminidase, alpha-	3	0.00272164
55677	IWS1	IWS1 homolog (S. cerevisiae)	6	0.0027379
84274	COQ5	coenzyme Q5 homolog, methyltransferase (S. cerevisiae)	6	0.00273876
63874	abhd4	abhydrolase domain containing 4	6	0.0027421
57122	NUP107	nucleoporin 107kDa	5	0.00274448
23438	HARS2	histidyl-tRNA synthetase 2, mitochondrial (putative); D-tyrosyl-tRNA deacylase 1 homolog (S. cerevisiae)	5	0.00274578
92675	HARS2	histidyl-tRNA synthetase 2, mitochondrial (putative); D-tyrosyl-tRNA deacylase 1 homolog (S. cerevisiae)	5	0.00274578
55080	TAPBPL	TAP binding protein-like	4	0.00274849
9217	vapB	VAMP (vesicle-associated membrane protein)-associated protein B and C	7	0.0027604
81875	ISG20L2	interferon stimulated exonuclease gene 20kDa-like 2	4	0.00276601
8869	st3gal5	ST3 beta-galactoside alpha-2,3-sialyltransferase 5	5	0.00276684
84844	phf5a	PHD finger protein 5A	3	0.00277481
51193	ZNF639	zinc finger protein 639	4	0.0027781
92170	mtg1	mitochondrial GTPase 1 homolog (S. cerevisiae)	4	0.00278375
8394	PIP5K1A	phosphatidylinositol-4-phosphate 5-kinase, type I, alpha	5	0.00278942
10239	ap3s2	adaptor-related protein complex 3, sigma 2 subunit	7	0.00279592
7126	TNFAIP1	tumor necrosis factor, alpha-induced protein 1 (endothelial)	5	0.00281538
7428	vhl	von Hippel-Lindau tumor suppressor	6	0.00281721
55316	RSAD1	radical S-adenosyl methionine domain containing 1	7	0.0028216
57038	rars2	arginyl-tRNA synthetase 2, mitochondrial	5	0.00283403
130814	PQLC3	PQ loop repeat containing 3	1	0.00283891
84516	Dctn5	dynactin 5 (p25)	6	0.00284313
55768	ngly1	N-glycanase 1	6	0.00284469
150678	myeov2	myeloma overexpressed 2	5	0.00285237
1861	TOR1A	torsin family 1, member A (torsin A)	6	0.00285339
79090	TRAPPC6A	trafficking protein particle complex 6A	3	0.00285631
112950	Med8	mediator complex subunit 8	6	0.00286387
10365	klf2	Kruppel-like factor 2 (lung)	2	0.00286663
85021	Reps1	RALBP1 associated Eps domain containing 1	7	0.00287355
54963	uckl1	uridine-cytidine kinase 1-like 1	5	0.00288195
389873	LOC389873	selenophosphate synthetase 1; similar to selenophosphate synthetase 1	7	0.00288247
22929	LOC389873	selenophosphate synthetase 1; similar to selenophosphate synthetase 1	7	0.00288247
286053	NSMCE2	non-SMC element 2, MMS21 homolog (S. cerevisiae)	6	0.0028929
51149	C5orf45	chromosome 5 open reading frame 45	3	0.00289431
7030	TFE3	transcription factor binding to IGHM enhancer 3	5	0.00291427
54838	C10orf26	chromosome 10 open reading frame 26	5	0.00291547
55627	SMPD4	sphingomyelin phosphodiesterase 4, neutral membrane (neutral sphingomyelinase-3)	7	0.00291584
6901	taz	tafazzin	6	0.00291782
196403	DTX3	deltex homolog 3 (Drosophila)	5	0.00291885
10277	Ube4b	ubiquitination factor E4B (UFD2 homolog, yeast)	6	0.00292365
25796	pgls	6-phosphogluconolactonase	3	0.00294184
6988	tctA	T-cell leukemia translocation altered gene	7	0.00294361
11311	vps45	vacuolar protein sorting 45 homolog (S. cerevisiae)	4	0.00295134
55893	ZNF395	zinc finger protein 395	4	0.00295379
23102	TBC1D2B	TBC1 domain family, member 2B	5	0.00295396
26993	akap8l	A kinase (PRKA) anchor protein 8-like	4	0.00295654
28987	nob1	NIN1/RPN12 binding protein 1 homolog (S. cerevisiae); hypothetical LOC100132364	7	0.00295733
100132364	nob1	NIN1/RPN12 binding protein 1 homolog (S. cerevisiae); hypothetical LOC100132364	7	0.00295733
83692	CD99L2	CD99 molecule-like 2	7	0.00296174
27346	TMEM97	transmembrane protein 97	4	0.00297087
5371	PML	promyelocytic leukemia; similar to promyelocytic leukemia protein isoform 1	6	0.00298793
652346	PML	promyelocytic leukemia; similar to promyelocytic leukemia protein isoform 1	6	0.00298793
100133234	SBF1	SET binding factor 1; SET binding factor 1 pseudogene 1	5	0.00299397
6305	SBF1	SET binding factor 1; SET binding factor 1 pseudogene 1	5	0.00299397
11000	Slc27a3	solute carrier family 27 (fatty acid transporter), member 3	4	0.00299517
64777	RMND5B	required for meiotic nuclear division 5 homolog B (S. cerevisiae)	6	0.00299815
143	PARP4	poly (ADP-ribose) polymerase family, member 4	6	0.00301853
26284	ERAL1	Era G-protein-like 1 (E. coli)	8	0.0030278
29099	COMMD9	COMM domain containing 9	5	0.00303546
84311	MRPL45	mitochondrial ribosomal protein L45	7	0.00303635
5564	PRKAB1	protein kinase, AMP-activated, beta 1 non-catalytic subunit	5	0.00303832
83877	TM2D2	TM2 domain containing 2	5	0.0030408
222658	KCTD20	potassium channel tetramerisation domain containing 20	7	0.00304287
79672	FN3KRP	fructosamine 3 kinase related protein	5	0.00304732
80212	CCDC92	coiled-coil domain containing 92	4	0.00304912
4299	AFF1	AF4/FMR2 family, member 1	4	0.00304967
9489	PGS1	phosphatidylglycerophosphate synthase 1	3	0.00305976
29095	ORMDL2	ORM1-like 2 (S. cerevisiae)	4	0.00306301
84231	TRAF7	TNF receptor-associated factor 7	5	0.0030636
88745	C6orf153	chromosome 6 open reading frame 153	6	0.00306588
2976	GTF3C2	general transcription factor IIIC, polypeptide 2, beta 110kDa	7	0.00306942
8659	ALDH4A1	aldehyde dehydrogenase 4 family, member A1	4	0.00307088
4790	NFKB1	nuclear factor of kappa light polypeptide gene enhancer in B-cells 1	5	0.00307206
5914	rarA	retinoic acid receptor, alpha	4	0.00307695
83605	CCM2	cerebral cavernous malformation 2	5	0.00307908
8440	NCK2	NCK adaptor protein 2	6	0.00308665
28986	MAGEH1	melanoma antigen family H, 1	5	0.00308733
65003	mrpl11	mitochondrial ribosomal protein L11	5	0.00309749
9793	ckap5	cytoskeleton associated protein 5	5	0.00310656
90861	HN1L	hematological and neurological expressed 1-like	5	0.00311388
84268	RPAIN	RPA interacting protein	6	0.00311717
134492	NUDCD2	NudC domain containing 2	5	0.00311739
5925	RB1	retinoblastoma 1	5	0.00311774
54663	WDR74	WD repeat domain 74	5	0.00311975
28989	mettl11a	methyltransferase like 11A	4	0.00312108
23291	Fbxw11	F-box and WD repeat domain containing 11	6	0.00312817
115426	UHRF2	ubiquitin-like with PHD and ring finger domains 2	4	0.00312933
94107	TMEM203	transmembrane protein 203	6	0.0031307
4905	Nsf	N-ethylmaleimide-sensitive factor	5	0.00314307
23163	GGA3	golgi associated, gamma adaptin ear containing, ARF binding protein 3	5	0.00314776
84939	Mum1	melanoma associated antigen (mutated) 1	3	0.00315445
220323	OAF	OAF homolog (Drosophila)	4	0.00315716
5428	POLG	polymerase (DNA directed), gamma	5	0.00315827
84818	Il17rc	interleukin 17 receptor C	2	0.00316342
55245	uqcc	ubiquinol-cytochrome c reductase complex chaperone	5	0.00316506
57599	WDR48	WD repeat domain 48	5	0.00316662
6688	SPI1	spleen focus forming virus (SFFV) proviral integration oncogene spi1	1	0.0031755
30833	NT5C	5', 3'-nucleotidase, cytosolic	5	0.00317557
83931	Stk40	serine/threonine kinase 40	4	0.00317917
4927	Nup88	nucleoporin 88kDa	3	0.00318284
112936	VPS26B	vacuolar protein sorting 26 homolog B (S. pombe)	5	0.00319441
9093	DNAJA3	DnaJ (Hsp40) homolog, subfamily A, member 3	8	0.00320913
57129	MRPL47	mitochondrial ribosomal protein L47	4	0.00320964
22877	MLXIP	MLX interacting protein	5	0.00321014
64981	Mrpl34	mitochondrial ribosomal protein L34	5	0.00321035
84305	wibg	within bgcn homolog (Drosophila)	5	0.00321513
81689	iscA1	iron-sulfur cluster assembly 1 homolog (S. cerevisiae)	4	0.00322519
53	ACP2	acid phosphatase 2, lysosomal	6	0.00322552
23481	PES1	pescadillo homolog 1, containing BRCT domain (zebrafish)	6	0.00323287
275	amt	aminomethyltransferase	4	0.00323568
25820	ARIH1	ariadne homolog, ubiquitin-conjugating enzyme E2 binding protein, 1 (Drosophila)	7	0.00323981
4172	MCM3	minichromosome maintenance complex component 3	4	0.00324029
90809	tmem55b	transmembrane protein 55B	5	0.00325285
7205	TRIP6	thyroid hormone receptor interactor 6	5	0.00325787
26519	TIMM10	translocase of inner mitochondrial membrane 10 homolog (yeast)	6	0.00326107
83752	LONP2	lon peptidase 2, peroxisomal	5	0.0032645
8890	EIF2B4	eukaryotic translation initiation factor 2B, subunit 4 delta, 67kDa	7	0.00326828
2531	kdsr	3-ketodihydrosphingosine reductase	5	0.0032734
1201	CLN3	ceroid-lipofuscinosis, neuronal 3	5	0.0032919
374969	Ccdc23	coiled-coil domain containing 23	4	0.00329195
54926	ube2r2	ubiquitin-conjugating enzyme E2R 2	7	0.0032983
6818	SULT1A3	sulfotransferase family, cytosolic, 1A, phenol-preferring, member 4; sulfotransferase family, cytosolic, 1A, phenol-preferring, member 3	5	0.00330306
445329	SULT1A3	sulfotransferase family, cytosolic, 1A, phenol-preferring, member 4; sulfotransferase family, cytosolic, 1A, phenol-preferring, member 3	5	0.00330306
84265	Polr3gl	polymerase (RNA) III (DNA directed) polypeptide G (32kD)-like	5	0.00330331
1777	DNASE2	deoxyribonuclease II, lysosomal	5	0.00331045
2959	Gtf2b	general transcription factor IIB	6	0.00331555
55735	DNAJC11	DnaJ (Hsp40) homolog, subfamily C, member 11	5	0.00332368
84967	LSM10	LSM10, U7 small nuclear RNA associated	6	0.00332729
6793	STK10	serine/threonine kinase 10	4	0.00332928
91252	SLC39A13	solute carrier family 39 (zinc transporter), member 13	4	0.00333468
8227	SFRS17A	splicing factor, arginine/serine-rich 17A	2	0.00333469
6597	SMARCA4	SWI/SNF related, matrix associated, actin dependent regulator of chromatin, subfamily a, member 4	6	0.00333946
79876	uba5	ubiquitin-like modifier activating enzyme 5	5	0.00335107
728441	GGT4P	gamma-glutamyltransferase light chain 3; gamma-glutamyltransferase 4 pseudogene; gamma-glutamyltransferase 2; gamma-glutamyltransferase 1; gamma-glutamyltransferase light chain 5 pseudogene	2	0.00335339
643171	GGT4P	gamma-glutamyltransferase light chain 3; gamma-glutamyltransferase 4 pseudogene; gamma-glutamyltransferase 2; gamma-glutamyltransferase 1; gamma-glutamyltransferase light chain 5 pseudogene	2	0.00335339
2678	GGT4P	gamma-glutamyltransferase light chain 3; gamma-glutamyltransferase 4 pseudogene; gamma-glutamyltransferase 2; gamma-glutamyltransferase 1; gamma-glutamyltransferase light chain 5 pseudogene	2	0.00335339
728226	GGT4P	gamma-glutamyltransferase light chain 3; gamma-glutamyltransferase 4 pseudogene; gamma-glutamyltransferase 2; gamma-glutamyltransferase 1; gamma-glutamyltransferase light chain 5 pseudogene	3	0.00335339
653590	GGT4P	gamma-glutamyltransferase light chain 3; gamma-glutamyltransferase 4 pseudogene; gamma-glutamyltransferase 2; gamma-glutamyltransferase 1; gamma-glutamyltransferase light chain 5 pseudogene	3	0.00335339
9191	dedD	death effector domain containing	6	0.00335412
10713	Usp39	ubiquitin specific peptidase 39	6	0.00335473
23557	Snapin	SNAP-associated protein	5	0.00335657
83930	STARD3NL	STARD3 N-terminal like	4	0.0033611
3836	KPNA1	karyopherin alpha 1 (importin alpha 5)	7	0.0033765
6845	VAMP7	vesicle-associated membrane protein 7	4	0.00338031
57533	TBC1D14	TBC1 domain family, member 14	7	0.00338398
51117	Coq4	coenzyme Q4 homolog (S. cerevisiae)	5	0.00338892
22937	SCAP	SREBF chaperone	7	0.00339475
9929	JOSD1	Josephin domain containing 1	5	0.00340176
10417	Spon2	spondin 2, extracellular matrix protein	3	0.00340243
9817	keap1	kelch-like ECH-associated protein 1	5	0.00340252
3661	IRF3	interferon regulatory factor 3	4	0.00341518
109	ADCY3	adenylate cyclase 3	6	0.00341962
83892	KCTD10	potassium channel tetramerisation domain containing 10	6	0.0034295
64210	MMS19	MMS19 nucleotide excision repair homolog (S. cerevisiae)	7	0.00343142
6499	SKIV2L	superkiller viralicidic activity 2-like (S. cerevisiae)	5	0.00344668
55848	C9orf46	chromosome 9 open reading frame 46	5	0.00346417
23038	WDTC1	WD and tetratricopeptide repeats 1	7	0.00347137
54946	SLC41A3	solute carrier family 41, member 3	5	0.00347352
78987	CRELD1	cysteine-rich with EGF-like domains 1	4	0.00347653
10307	APBB3	amyloid beta (A4) precursor protein-binding, family B, member 3	7	0.00350465
3383	ICAM1	intercellular adhesion molecule 1	2	0.00350865
79161	c7orf23	chromosome 7 open reading frame 23	3	0.00351274
2071	ercc3	excision repair cross-complementing rodent repair deficiency, complementation group 3 (xeroderma pigmentosum group B complementing)	4	0.00352801
11078	Triobp	TRIO and F-actin binding protein	6	0.00353171
55017	C14orf119	chromosome 14 open reading frame 119	6	0.00353307
8976	WASL	Wiskott-Aldrich syndrome-like	5	0.00355015
6830	SUPT6H	suppressor of Ty 6 homolog (S. cerevisiae)	5	0.00355032
23016	EXOSC7	exosome component 7	6	0.00355964
54808	DYM	dymeclin	4	0.00355979
23580	Cdc42ep4	CDC42 effector protein (Rho GTPase binding) 4	4	0.00356042
9806	SPOCK2	sparc/osteonectin, cwcv and kazal-like domains proteoglycan (testican) 2	2	0.0035648
10928	RALBP1	hypothetical LOC100129773; ralA binding protein 1	7	0.00356812
100129773	RALBP1	hypothetical LOC100129773; ralA binding protein 1	7	0.00356812
83707	Trpt1	tRNA phosphotransferase 1	5	0.00357009
3985	LIMK2	LIM domain kinase 2	5	0.00357842
90135	BTBD6	BTB (POZ) domain containing 6	6	0.00357878
29093	MRPL22	mitochondrial ribosomal protein L22	6	0.00358626
7347	Uchl3	ubiquitin carboxyl-terminal esterase L3 (ubiquitin thiolesterase)	6	0.00359416
133	ADM	adrenomedullin	2	0.00361369
10262	SF3B4	splicing factor 3b, subunit 4, 49kDa	6	0.0036302
1432	Mapk14	mitogen-activated protein kinase 14	4	0.00365086
10826	C5orf4	chromosome 5 open reading frame 4	3	0.00365263
84246	MED10	mediator complex subunit 10	5	0.00365721
55666	Nploc4	nuclear protein localization 4 homolog (S. cerevisiae)	5	0.00366339
1616	DAXX	death-domain associated protein	5	0.00366481
23351	khnyn	KIAA0323	3	0.0036661
56259	CTNNBL1	catenin, beta like 1	6	0.00367526
6468	FBXW4	F-box and WD repeat domain containing 4	6	0.00367991
2132	EXT2	exostoses (multiple) 2	8	0.00368011
9779	TBC1D5	TBC1 domain family, member 5	5	0.00368256
58477	srprb	signal recognition particle receptor, B subunit	7	0.00368562
64432	MRPS25	mitochondrial ribosomal protein S25	6	0.00369411
114785	MBD6	methyl-CpG binding domain protein 6	4	0.00369459
2720	Glb1	galactosidase, beta 1	7	0.00369755
4026	lpp	LIM domain containing preferred translocation partner in lipoma	3	0.00369815
118487	Chchd1	coiled-coil-helix-coiled-coil-helix domain containing 1	5	0.00370105
84532	acss1	acyl-CoA synthetase short-chain family member 1	4	0.00370425
664	BNIP3	BCL2/adenovirus E1B 19kDa interacting protein 3	5	0.00371569
10994	ILVBL	ilvB (bacterial acetolactate synthase)-like	6	0.00371874
1605	DAG1	dystroglycan 1 (dystrophin-associated glycoprotein 1)	7	0.00371902
27309	ZNF330	zinc finger protein 330	7	0.00371995
84926	SPRYD3	SPRY domain containing 3	5	0.00372029
1786	dnmt1	DNA (cytosine-5-)-methyltransferase 1	5	0.00373064
84317	CCDC115	coiled-coil domain containing 115	6	0.00373352
54930	haus4	HAUS augmin-like complex, subunit 4	5	0.00374088
124565	SLC38A10	solute carrier family 38, member 10	5	0.00374267
30000	Tnpo2	transportin 2	5	0.0037476
51621	KLF13	Kruppel-like factor 13	4	0.00376583
6257	Rxrb	retinoid X receptor, beta	5	0.00377445
56897	wrnip1	Werner helicase interacting protein 1	5	0.00377619
64651	CSRNP1	cysteine-serine-rich nuclear protein 1	4	0.00377748
30011	Sh3kbp1	SH3-domain kinase binding protein 1	6	0.00379174
56941	C3orf37	chromosome 3 open reading frame 37	7	0.00379275
86	actl6a	actin-like 6A	4	0.00379748
84875	PARP10	poly (ADP-ribose) polymerase family, member 10	4	0.00380252
10314	lancl1	LanC lantibiotic synthetase component C-like 1 (bacterial)	7	0.00380538
9026	Hip1r	huntingtin interacting protein 1 related	2	0.00381494
84233	Tmem126a	transmembrane protein 126A	6	0.00381814
55466	Dnaja4	DnaJ (Hsp40) homolog, subfamily A, member 4	5	0.00382227
56927	GPR108	G protein-coupled receptor 108	5	0.00383084
54676	gtpbp2	GTP binding protein 2	5	0.00383233
1455	CSNK1G2	casein kinase 1, gamma 2	5	0.00383368
1939	LGTN	ligatin	5	0.00384247
10147	SFRS14	splicing factor, arginine/serine-rich 14	6	0.00384608
29937	NENF	neuron derived neurotrophic factor	7	0.00384985
23339	VPS39	vacuolar protein sorting 39 homolog (S. cerevisiae)	6	0.00385711
84067	Fam160a2	family with sequence similarity 160, member A2	5	0.0038638
158293	FAM120AOS	family with sequence similarity 120A opposite strand	5	0.00386383
26277	tinf2	TERF1 (TRF1)-interacting nuclear factor 2	6	0.00387198
48	ACO1	aconitase 1, soluble	6	0.00387336
6047	LOC644006	ring finger protein 4; hypothetical LOC644006	7	0.00388329
644006	LOC644006	ring finger protein 4; hypothetical LOC644006	7	0.00388329
84299	c17orf37	chromosome 17 open reading frame 37	6	0.00388989
5089	pbx2	pre-B-cell leukemia homeobox 2	4	0.0038907
3384	Icam2	intercellular adhesion molecule 2	1	0.00389364
55578	fam48a	family with sequence similarity 48, member A	4	0.00389511
55654	Tmem127	transmembrane protein 127	5	0.00389729
112398	EGLN2	egl nine homolog 2 (C. elegans)	5	0.00390041
55340	GIMAP5	GTPase, IMAP family member 5	1	0.00390437
25921	Zdhhc5	zinc finger, DHHC-type containing 5	5	0.00392478
55749	Ccar1	cell division cycle and apoptosis regulator 1	6	0.00392478
83440	ADPGK	ADP-dependent glucokinase	5	0.00393414
8216	Lztr1	leucine-zipper-like transcription regulator 1	6	0.00394378
63875	MRPL17	mitochondrial ribosomal protein L17	6	0.00395412
1967	eif2B1	eukaryotic translation initiation factor 2B, subunit 1 alpha, 26kDa	7	0.00397658
92714	Arrdc1	arrestin domain containing 1	3	0.00401328
8242	KDM5C	lysine (K)-specific demethylase 5C	5	0.00401666
8677	STX10	syntaxin 10	5	0.00404238
7249	TSC2	tuberous sclerosis 2	5	0.00407928
8803	SUCLA2	succinate-CoA ligase, ADP-forming, beta subunit	5	0.00409934
55352	C17orf79	chromosome 17 open reading frame 79	4	0.00410082
8398	pla2g6	phospholipase A2, group VI (cytosolic, calcium-independent)	4	0.00410284
4357	Mpst	mercaptopyruvate sulfurtransferase	4	0.0041056
5872	RAB13	RAB13, member RAS oncogene family; similar to hCG24991	5	0.00410826
100131294	RAB13	RAB13, member RAS oncogene family; similar to hCG24991	5	0.00410826
221477	C6orf89	chromosome 6 open reading frame 89	6	0.00412154
7067	thrA	thyroid hormone receptor, alpha (erythroblastic leukemia viral (v-erb-a) oncogene homolog, avian)	3	0.004126
3308	HSPA4	heat shock 70kDa protein 4	7	0.00415258
51271	UBAP1	ubiquitin associated protein 1	6	0.00415662
8165	AKAP1	A kinase (PRKA) anchor protein 1	5	0.00415667
9905	SGSM2	small G protein signaling modulator 2	4	0.00416236
9703	KIAA0100	KIAA0100	5	0.00417045
84893	FBXO18	F-box protein, helicase, 18	5	0.00417343
26071	FAM127B	family with sequence similarity 127, member B	4	0.0041737
10616	RBCK1	RanBP-type and C3HC4-type zinc finger containing 1	6	0.00417467
9322	Trip10	thyroid hormone receptor interactor 10	4	0.00418862
4758	Neu1	sialidase 1 (lysosomal sialidase)	5	0.00419941
9780	FAM38A	family with sequence similarity 38, member A	2	0.00421924
65992	DDRGK1	DDRGK domain containing 1	6	0.00421979
55738	ARFGAP1	ADP-ribosylation factor GTPase activating protein 1	5	0.00425452
11057	ABHD2	abhydrolase domain containing 2	5	0.00425801
2058	eprs	glutamyl-prolyl-tRNA synthetase	6	0.00426952
22870	SAPS1	SAPS domain family, member 1	4	0.0042724
23166	STAB1	stabilin 1	4	0.00428171
9138	Arhgef1	Rho guanine nucleotide exchange factor (GEF) 1	3	0.00430917
84248	FYTTD1	forty-two-three domain containing 1	7	0.00431161
4351	MPI	mannose phosphate isomerase	5	0.00431651
9129	PRPF3	PRP3 pre-mRNA processing factor 3 homolog (S. cerevisiae)	7	0.00432864
4817	NIT1	nitrilase 1	8	0.00433319
64760	FAM160B2	family with sequence similarity 160, member B2	5	0.00433495
125988	C19orf70	chromosome 19 open reading frame 70	4	0.00434338
25989	ulk3	unc-51-like kinase 3 (C. elegans)	4	0.00435293
55250	ELP2	elongation protein 2 homolog (S. cerevisiae)	5	0.00435462
6388	SDF2	stromal cell-derived factor 2	8	0.00438173
7920	Bat5	HLA-B associated transcript 5	6	0.00438357
51622	LOC100133775	chromosome 7 open reading frame 28A; similar to Chromosome 7 open reading frame 28B; chromosome 7 open reading frame 28B	6	0.00438484
221960	LOC100133775	chromosome 7 open reading frame 28A; similar to Chromosome 7 open reading frame 28B; chromosome 7 open reading frame 28B	6	0.00438484
100133775	LOC100133775	chromosome 7 open reading frame 28A; similar to Chromosome 7 open reading frame 28B; chromosome 7 open reading frame 28B	6	0.00438484
64969	Mrps5	mitochondrial ribosomal protein S5	6	0.00439182
8625	rfxank	regulatory factor X-associated ankyrin-containing protein	5	0.00439835
79602	adipor2	adiponectin receptor 2	8	0.00440655
112770	c1orf85	chromosome 1 open reading frame 85	3	0.00440827
1979	Eif4ebp2	eukaryotic translation initiation factor 4E binding protein 2	5	0.004445
84337	ELOF1	elongation factor 1 homolog (S. cerevisiae)	5	0.0044487
152100	CMC1	COX assembly mitochondrial protein homolog (S. cerevisiae)	3	0.00445278
58986	tmem8a	transmembrane protein 8A	3	0.00445929
54606	ddx56	DEAD (Asp-Glu-Ala-Asp) box polypeptide 56	6	0.00446217
88455	ANKRD13A	ankyrin repeat domain 13A	6	0.00446549
56935	C11orf75	hypothetical LOC728675; chromosome 11 open reading frame 75	1	0.00446789
728675	C11orf75	hypothetical LOC728675; chromosome 11 open reading frame 75	1	0.00446789
284996	Rnf149	ring finger protein 149	5	0.00447108
23258	DENND5A	DENN/MADD domain containing 5A	2	0.00447393
64225	atl2	atlastin GTPase 2	4	0.0044816
80162	athl1	ATH1, acid trehalase-like 1 (yeast)	3	0.00448791
9578	CDC42BPB	CDC42 binding protein kinase beta (DMPK-like)	4	0.00449366
5298	PI4KB	phosphatidylinositol 4-kinase, catalytic, beta	6	0.00452361
162	AP1B1	adaptor-related protein complex 1, beta 1 subunit	5	0.00452459
5606	Map2k3	mitogen-activated protein kinase kinase 3	6	0.00453685
5917	rars	arginyl-tRNA synthetase	6	0.00455061
54675	CRLS1	cardiolipin synthase 1	4	0.00455321
4034	LRCH4	leucine-rich repeats and calponin homology (CH) domain containing 4	5	0.00455322
3155	hmgcL	3-hydroxymethyl-3-methylglutaryl-Coenzyme A lyase	5	0.00455326
84681	HINT2	histidine triad nucleotide binding protein 2	7	0.0045743
64771	C6orf106	chromosome 6 open reading frame 106	5	0.00458084
2767	GNA11	guanine nucleotide binding protein (G protein), alpha 11 (Gq class)	4	0.0045981
55324	ABCF3	ATP-binding cassette, sub-family F (GCN20), member 3	6	0.00462389
64689	Gorasp1	golgi reassembly stacking protein 1, 65kDa	6	0.0046254
10524	kat5	K(lysine) acetyltransferase 5	4	0.00463115
644	BLVRA	biliverdin reductase A	6	0.00465694
91582	RPS19BP1	ribosomal protein S19 binding protein 1	5	0.00466181
8314	BAP1	BRCA1 associated protein-1 (ubiquitin carboxy-terminal hydrolase)	6	0.00467809
56942	C16orf61	chromosome 16 open reading frame 61	4	0.00469111
2648	KAT2A	K(lysine) acetyltransferase 2A	3	0.00469808
84447	SYVN1	synovial apoptosis inhibitor 1, synoviolin	5	0.0047034
10897	YIF1A	Yip1 interacting factor homolog A (S. cerevisiae)	6	0.00471573
10252	SPRY1	sprouty homolog 1, antagonist of FGF signaling (Drosophila)	5	0.00479164
1649	DDIT3	DNA-damage-inducible transcript 3	6	0.00479615
4125	Man2b1	mannosidase, alpha, class 2B, member 1	4	0.00480662
90410	IFT20	intraflagellar transport 20 homolog (Chlamydomonas)	4	0.00480843
26469	Ptpn18	protein tyrosine phosphatase, non-receptor type 18 (brain-derived)	4	0.00480998
51081	MRPS7	mitochondrial ribosomal protein S7	6	0.00481184
271	ampd2	adenosine monophosphate deaminase 2 (isoform L)	5	0.00481878
51287	CHCHD8	coiled-coil-helix-coiled-coil-helix domain containing 8	5	0.00482779
9360	PPIG	peptidylprolyl isomerase G (cyclophilin G)	6	0.00484118
7050	Tgif1	TGFB-induced factor homeobox 1	4	0.00487349
127262	TPRG1L	tumor protein p63 regulated 1-like	4	0.00489935
27336	htatsf1	HIV-1 Tat specific factor 1	5	0.00492461
4122	MAN2A2	mannosidase, alpha, class 2A, member 2	5	0.00494518
29920	PYCR2	pyrroline-5-carboxylate reductase family, member 2	7	0.00494973
2317	FLNB	filamin B, beta (actin binding protein 278)	5	0.00496022
85007	AGXT2L2	alanine-glyoxylate aminotransferase 2-like 2	6	0.0049684
51124	ier3ip1	immediate early response 3 interacting protein 1	5	0.00499128
6810	STX4	syntaxin 4	6	0.00500012
81606	lbh	limb bud and heart development homolog (mouse)	4	0.00500765
79180	Efhd2	EF-hand domain family, member D2	3	0.00502657
51112	Ttc15	tetratricopeptide repeat domain 15	6	0.00503674
1112	foxn3	forkhead box N3	5	0.00505123
51477	isyna1	inositol-3-phosphate synthase 1	4	0.00505843
79572	ATP13A3	ATPase type 13A3	3	0.00505962
51253	MRPL37	mitochondrial ribosomal protein L37	7	0.00507952
63877	c10orf84	chromosome 10 open reading frame 84	5	0.0050908
8636	SSNA1	Sjogren syndrome nuclear autoantigen 1	6	0.00509461
2519	FUCA2	fucosidase, alpha-L- 2, plasma	5	0.00511248
10013	HDAC6	histone deacetylase 6	6	0.00513405
116151	c20orf108	chromosome 20 open reading frame 108	7	0.00515405
81894	slc25a28	solute carrier family 25, member 28	6	0.00515721
2014	emp3	epithelial membrane protein 3	4	0.0051822
29079	med4	mediator complex subunit 4	5	0.00518283
9267	Cyth1	cytohesin 1	3	0.00518897
85236	HIST1H2BK	histone cluster 1, H2bk	3	0.00518944
9130	Fam50a	family with sequence similarity 50, member A	5	0.00518945
54890	Alkbh5	alkB, alkylation repair homolog 5 (E. coli)	6	0.00521836
54461	FBXW5	F-box and WD repeat domain containing 5	5	0.0052292
10555	AGPAT2	1-acylglycerol-3-phosphate O-acyltransferase 2 (lysophosphatidic acid acyltransferase, beta)	4	0.00524272
10120	Actr1b	ARP1 actin-related protein 1 homolog B, centractin beta (yeast)	8	0.00528208
10162	Lpcat3	lysophosphatidylcholine acyltransferase 3	4	0.00529732
54867	Tmem214	transmembrane protein 214	6	0.00533899
6897	Tars	threonyl-tRNA synthetase	5	0.00536037
5954	RCN1	reticulocalbin 1, EF-hand calcium binding domain	5	0.0053624
23386	NUDCD3	NudC domain containing 3	5	0.00537529
8725	C19orf2	chromosome 19 open reading frame 2	5	0.00537995
6598	SMARCB1	SWI/SNF related, matrix associated, actin dependent regulator of chromatin, subfamily b, member 1	5	0.00537997
1645	Akr1c1	aldo-keto reductase family 1, member C1 (dihydrodiol dehydrogenase 1; 20-alpha (3-alpha)-hydroxysteroid dehydrogenase)	2	0.00542101
113402	Sft2d1	SFT2 domain containing 1	4	0.00543306
50813	COPS7A	COP9 constitutive photomorphogenic homolog subunit 7A (Arabidopsis)	8	0.00546478
1739	DLG1	discs, large homolog 1 (Drosophila)	5	0.00546976
51573	GDE1	glycerophosphodiester phosphodiesterase 1	6	0.00551049
84316	Lsmd1	LSM domain containing 1	5	0.00554109
5936	RBM14	RNA binding motif protein 14; RNA binding motif protein 4	6	0.00555628
10432	RBM14	RNA binding motif protein 14; RNA binding motif protein 4	6	0.00555628
80781	COL18A1	collagen, type XVIII, alpha 1	5	0.00555861
3561	il2rg	interleukin 2 receptor, gamma (severe combined immunodeficiency)	2	0.00557834
201895	C4orf34	chromosome 4 open reading frame 34	4	0.00558497
51009	Derl2	Der1-like domain family, member 2	5	0.00564886
2194	FASN	fatty acid synthase	4	0.00579306
4358	MPV17	MpV17 mitochondrial inner membrane protein	3	0.00579492
280636	C11orf31	chromosome 11 open reading frame 31	6	0.005815
122704	mrpl52	mitochondrial ribosomal protein L52	4	0.0058295
10121	ACTR1A	ARP1 actin-related protein 1 homolog A, centractin alpha (yeast)	7	0.00586285
30827	Cxxc1	CXXC finger 1 (PHD domain)	7	0.00587855
5531	PPP4C	protein phosphatase 4 (formerly X), catalytic subunit	5	0.00591524
116985	ARAP1	ArfGAP with RhoGAP domain, ankyrin repeat and PH domain 1	4	0.00592674
64061	TSPYL2	TSPY-like 2	3	0.0059279
440181	Tmem98	similar to transmembrane protein 98; transmembrane protein 98	2	0.00594513
26022	Tmem98	similar to transmembrane protein 98; transmembrane protein 98	3	0.00594513
57175	CORO1B	coronin, actin binding protein, 1B	5	0.00599812
5217	pfn2	profilin 2	2	0.00603129
29894	CPSF1	cleavage and polyadenylation specific factor 1, 160kDa	4	0.00604501
84300	C6orf125	chromosome 6 open reading frame 125	6	0.00610917
284361	C19orf63	chromosome 19 open reading frame 63	6	0.00612251
84987	C12orf62	chromosome 12 open reading frame 62	5	0.00614605
7408	Vasp	vasodilator-stimulated phosphoprotein	5	0.00615675
84191	Fam96a	family with sequence similarity 96, member A	5	0.00619435
8543	Lmo4	LIM domain only 4	6	0.00622332
23582	Ccndbp1	cyclin D-type binding-protein 1	7	0.0062241
26063	DECR2	2,4-dienoyl CoA reductase 2, peroxisomal	4	0.00624723
4176	MCM7	minichromosome maintenance complex component 7	7	0.00627492
9736	USP34	ubiquitin specific peptidase 34	5	0.00628613
7936	RDBP	RD RNA binding protein	4	0.00628879
1198	clk3	CDC-like kinase 3	6	0.00631575
60412	EXOC4	exocyst complex component 4	5	0.00648515
25875	LETMD1	LETM1 domain containing 1	7	0.00651885
23450	sf3b3	splicing factor 3b, subunit 3, 130kDa	6	0.00652325
10197	PSME3	proteasome (prosome, macropain) activator subunit 3 (PA28 gamma; Ki)	7	0.00652667
80344	dcaf11	WD repeat domain 23	6	0.00654743
1606	dgkA	diacylglycerol kinase, alpha 80kDa	5	0.00655206
3029	HAGH	hydroxyacylglutathione hydrolase	5	0.00655975
10084	PQBP1	polyglutamine binding protein 1	5	0.00660721
3732	CD82	CD82 molecule	5	0.00666352
51604	Pigt	phosphatidylinositol glycan anchor biosynthesis, class T	5	0.00675993
2995	GYPC	glycophorin C (Gerbich blood group)	4	0.00679227
11267	snf8	SNF8, ESCRT-II complex subunit, homolog (S. cerevisiae)	5	0.00682782
79073	TMEM109	transmembrane protein 109	7	0.00692896
9524	Tecr	glycoprotein, synaptic 2	4	0.00694172
23107	MRPS27	mitochondrial ribosomal protein S27	6	0.00695988
10312	TCIRG1	T-cell, immune regulator 1, ATPase, H+ transporting, lysosomal V0 subunit A3	3	0.0070136
7297	Tyk2	tyrosine kinase 2	7	0.0070271
84617	TUBB6	tubulin, beta 6	4	0.00706601
100129085	LOC100129085	selenoprotein K; similar to HSPC297	5	0.00707015
58515	LOC100129085	selenoprotein K; similar to HSPC297	5	0.00707015
9784	snx17	sorting nexin 17	5	0.00707812
64951	mrps24	mitochondrial ribosomal protein S24	6	0.00711563
467	atf3	activating transcription factor 3	4	0.00721904
3705	ITPK1	inositol 1,3,4-triphosphate 5/6 kinase	7	0.00730375
4728	Ndufs8	NADH dehydrogenase (ubiquinone) Fe-S protein 8, 23kDa (NADH-coenzyme Q reductase)	7	0.00731085
94101	ORMDL1	ORM1-like 1 (S. cerevisiae)	5	0.00733683
55829	Sels	selenoprotein S	7	0.00737298
10318	Tnip1	TNFAIP3 interacting protein 1	6	0.00741043
84992	PIGY	phosphatidylinositol glycan anchor biosynthesis, class Y	7	0.00745229
327	APEH	N-acylaminoacyl-peptide hydrolase	6	0.00749998
7553	ZNF7	zinc finger protein 7	6	0.007619
51529	anapc11	anaphase promoting complex subunit 11	7	0.00763931
3275	PRMT2	protein arginine methyltransferase 2	5	0.00765434
219771	CCNY	cyclin Y	5	0.0076748
64118	DUS1L	dihydrouridine synthase 1-like (S. cerevisiae)	4	0.00767909
9500	MAGED1	melanoma antigen family D, 1	8	0.00776391
57326	Pbxip1	pre-B-cell leukemia homeobox interacting protein 1	6	0.00793572
14	AAMP	angio-associated, migratory cell protein	7	0.00795718
51258	mrpl51	mitochondrial ribosomal protein L51	5	0.00813161
3423	ids	iduronate 2-sulfatase	5	0.0081628
150684	COMMD1	copper metabolism (Murr1) domain containing 1	6	0.00817156
7922	Slc39a7	solute carrier family 39 (zinc transporter), member 7	4	0.0081735
51447	ip6k2	inositol hexakisphosphate kinase 2	3	0.00827311
57805	KIAA1967	KIAA1967	4	0.00828846
5547	prcp	prolylcarboxypeptidase (angiotensinase C)	5	0.00829712
4162	MCAM	melanoma cell adhesion molecule	2	0.00829798
25771	TBC1D22A	TBC1 domain family, member 22A	6	0.00830131
55577	nagK	N-acetylglucosamine kinase	6	0.00838283
140823	ROMO1	reactive oxygen species modulator 1	4	0.00884783
11180	Wdr6	WD repeat domain 6	6	0.00888208
22820	CopG	coatomer protein complex, subunit gamma	5	0.00892486
55004	c11orf59	chromosome 11 open reading frame 59	6	0.00896455
6385	Sdc4	syndecan 4	4	0.00897223
5566	PRKACA	protein kinase, cAMP-dependent, catalytic, alpha	6	0.00898042
10493	vat1	vesicle amine transport protein 1 homolog (T. californica)	5	0.00900046
84817	Txndc17	thioredoxin domain containing 17	6	0.00913897
25852	armc8	armadillo repeat containing 8	6	0.00920046
58190	Ctdsp1	CTD (carboxy-terminal domain, RNA polymerase II, polypeptide A) small phosphatase 1	6	0.00927651
51466	EVL	Enah/Vasp-like	4	0.00936261
10379	IRF9	interferon regulatory factor 9	4	0.00938344
23261	CAMTA1	calmodulin binding transcription activator 1	5	0.00941057
6595	smarca2	SWI/SNF related, matrix associated, actin dependent regulator of chromatin, subfamily a, member 2	7	0.00944366
53826	fxyd6	FXYD domain containing ion transport regulator 6	3	0.00949428
51639	SF3B14	splicing factor 3B, 14 kDa subunit	6	0.00952272
128866	CHMP4B	chromatin modifying protein 4B	5	0.00965706
2033	EP300	E1A binding protein p300	5	0.00972828
10539	glrx3	glutaredoxin 3	8	0.00974923
7132	TNFRSF1A	tumor necrosis factor receptor superfamily, member 1A	5	0.00976517
4698	NDUFA5	NADH dehydrogenase (ubiquinone) 1 alpha subcomplex, 5, 13kDa	5	0.00984118
57102	C12orf40	chromosome 12 open reading frame 40; chromosome 12 open reading frame 4	4	0.00988216
283461	C12orf40	chromosome 12 open reading frame 40; chromosome 12 open reading frame 4	4	0.00988216
10561	IFI44	interferon-induced protein 44	3	0.00990099
7525	YES1	v-yes-1 Yamaguchi sarcoma viral oncogene homolog 1	5	0.00990099
23646	Pld3	phospholipase D family, member 3	6	0.00991304
57658	CALCOCO1	calcium binding and coiled-coil domain 1	5	0.0100599
9683	N4BP1	NEDD4 binding protein 1	7	0.0101284
5018	Oxa1l	oxidase (cytochrome c) assembly 1-like	7	0.0101386
22931	RAB18	RAB18, member RAS oncogene family	3	0.0101611
10960	Lman2	lectin, mannose-binding 2	5	0.0101863
359948	IRF2BP2	interferon regulatory factor 2 binding protein 2	6	0.0102454
645822	USP32	similar to TBC1 domain family, member 3; ubiquitin specific peptidase 32	4	0.0102614
84669	USP32	similar to TBC1 domain family, member 3; ubiquitin specific peptidase 32	4	0.0102614
6787	NEK4	NIMA (never in mitosis gene a)-related kinase 4	4	0.0102709
401152	C4orf3	chromosome 4 open reading frame 3	3	0.0104704
284325	c19orf54	chromosome 19 open reading frame 54	4	0.0106014
9675	KIAA0406	KIAA0406	7	0.0106481
58485	TRAPPC1	trafficking protein particle complex 1	5	0.0106804
4716	NDUFB10	NADH dehydrogenase (ubiquinone) 1 beta subcomplex, 10, 22kDa	7	0.0106919
55229	PANK4	pantothenate kinase 4	6	0.0107595
29927	SEC61A1	Sec61 alpha 1 subunit (S. cerevisiae)	5	0.0108281
26175	c14orf109	chromosome 14 open reading frame 109	4	0.0109077
25898	RCHY1	ring finger and CHY zinc finger domain containing 1	7	0.0109197
311	anxa11	annexin A11	6	0.0109451
23403	Fbxo46	F-box protein 46	3	0.0111106
9474	atg5	ATG5 autophagy related 5 homolog (S. cerevisiae)	6	0.0111236
1535	CYBA	cytochrome b-245, alpha polypeptide	2	0.0111364
8729	GBF1	golgi-specific brefeldin A resistant guanine nucleotide exchange factor 1	9	0.0112707
7580	ZNF32	zinc finger protein 32	6	0.0113099
54853	Wdr55	WD repeat domain 55	5	0.0113414
23398	PPWD1	peptidylprolyl isomerase domain and WD repeat containing 1	5	0.0114212
8882	ZNF259	zinc finger protein 259	5	0.0114752
9777	TM9SF4	transmembrane 9 superfamily protein member 4	7	0.0114823
5269	serpinb6	serpin peptidase inhibitor, clade B (ovalbumin), member 6	7	0.0115731
2017	cttn	cortactin	5	0.011585
5476	CTSA	cathepsin A	5	0.0116744
8602	NOP14	NOP14 nucleolar protein homolog (yeast)	4	0.0117442
9063	PIAS2	protein inhibitor of activated STAT, 2	2	0.0117525
51106	tfb1m	transcription factor B1, mitochondrial	4	0.0117759
3417	IDH1	isocitrate dehydrogenase 1 (NADP+), soluble	5	0.0117951
375056	MIA3	melanoma inhibitory activity family, member 3	5	0.0118941
2960	GTF2E1	general transcription factor IIE, polypeptide 1, alpha 56kDa	4	0.0119067
51181	DCXR	dicarbonyl/L-xylulose reductase	5	0.0119287
5641	LGMN	legumain	3	0.0119831
642393	MRPL20	similar to mitochondrial ribosomal protein L20; mitochondrial ribosomal protein L20	6	0.0120031
55052	MRPL20	similar to mitochondrial ribosomal protein L20; mitochondrial ribosomal protein L20	7	0.0120031
55006	TRMT61B	tRNA methyltransferase 61 homolog B (S. cerevisiae)	4	0.0120097
6908	TBP	TATA box binding protein	3	0.0121351
678	ZFP36L2	zinc finger protein 36, C3H type-like 2	4	0.0121948
57819	LSM2	LSM2 homolog, U6 small nuclear RNA associated (S. cerevisiae)	5	0.0122792
8805	TRIM24	tripartite motif-containing 24	4	0.0123813
171023	Asxl1	additional sex combs like 1 (Drosophila)	8	0.012435
25821	Mto1	mitochondrial translation optimization 1 homolog (S. cerevisiae)	6	0.0125159
55341	lsg1	large subunit GTPase 1 homolog (S. cerevisiae)	5	0.0126363
22916	NCBP2	nuclear cap binding protein subunit 2, 20kDa	6	0.0127073
23770	FKBP8	FK506 binding protein 8, 38kDa	5	0.0127349
8776	MTMR1	myotubularin related protein 1	4	0.012781
84869	cbr4	carbonyl reductase 4	5	0.0128072
9202	Zmym4	zinc finger, MYM-type 4	4	0.0128118
10075	HUWE1	HECT, UBA and WWE domain containing 1	9	0.0129047
79631	Eftud1	elongation factor Tu GTP binding domain containing 1	5	0.0129392
22992	KDM2A	lysine (K)-specific demethylase 2A	5	0.0130224
10363	Hmg20a	high-mobility group 20A	5	0.0130579
10497	Unc13b	unc-13 homolog B (C. elegans)	5	0.0130711
23193	GANAB	glucosidase, alpha; neutral AB	7	0.0130878
25798	BRI3P1	brain protein I3; brain protein I3 pseudogene 1	5	0.013126
730010	BRI3P1	brain protein I3; brain protein I3 pseudogene 1	5	0.013126
115201	ATG4A	ATG4 autophagy related 4 homolog A (S. cerevisiae)	4	0.0132069
79886	C9orf82	chromosome 9 open reading frame 82	3	0.0132379
64318	NOC3L	nucleolar complex associated 3 homolog (S. cerevisiae)	2	0.0132578
65110	upf3a	UPF3 regulator of nonsense transcripts homolog A (yeast)	7	0.0132989
8738	CRADD	CASP2 and RIPK1 domain containing adaptor with death domain	6	0.0133091
5108	pcm1	pericentriolar material 1	6	0.0133698
9488	PIGB	phosphatidylinositol glycan anchor biosynthesis, class B	4	0.013468
79624	c6orf211	chromosome 6 open reading frame 211	3	0.0135174
10845	clpX	ClpX caseinolytic peptidase X homolog (E. coli)	5	0.0136873
137886	UBXN2B	UBX domain protein 2B	3	0.0137112
54840	APTX	aprataxin	6	0.01372
11153	ficd	FIC domain containing	5	0.0137372
10466	COG5	component of oligomeric golgi complex 5	5	0.0137924
9422	ZNF264	zinc finger protein 264	1	0.0138751
988	Cdc5l	CDC5 cell division cycle 5-like (S. pombe)	9	0.0138933
9439	MED23	mediator complex subunit 23	4	0.013932
22976	PAXIP1	PAX interacting (with transcription-activation domain) protein 1	4	0.0139393
50618	Itsn2	intersectin 2	6	0.0140288
54883	Cwc25	coiled-coil domain containing 49	6	0.0141148
10042	HMGXB4	HMG box domain containing 4	4	0.014129
10668	cgrrf1	cell growth regulator with ring finger domain 1	2	0.0141553
23061	tbc1d9b	TBC1 domain family, member 9B (with GRAM domain)	8	0.0141631
84705	GTPBP3	GTP binding protein 3 (mitochondrial)	7	0.0142441
4116	MAGOH	mago-nashi homolog, proliferation-associated (Drosophila)	7	0.0142497
26505	CNNM3	cyclin M3	7	0.0143326
57215	Thap11	THAP domain containing 11	5	0.0143718
10775	POP4	processing of precursor 4, ribonuclease P/MRP subunit (S. cerevisiae)	8	0.0143896
3925	STMN1	stathmin 1	5	0.0144297
29081	mettl5	methyltransferase like 5	5	0.0144411
94104	GCFC1	chromosome 21 open reading frame 66	4	0.0144471
26009	ZZZ3	zinc finger, ZZ-type containing 3	6	0.0144643
5007	OSBP	oxysterol binding protein	7	0.014497
65265	c8orf33	chromosome 8 open reading frame 33	4	0.0145129
4683	NBN	nibrin	6	0.0146289
4548	mtr	5-methyltetrahydrofolate-homocysteine methyltransferase	5	0.014673
1798	DPAGT1	dolichyl-phosphate (UDP-N-acetylglucosamine) N-acetylglucosaminephosphotransferase 1 (GlcNAc-1-P transferase)	6	0.0146734
23625	FAM89B	family with sequence similarity 89, member B	5	0.0148485
4000	lmna	lamin A/C	4	0.0148765
51585	Pcf11	PCF11, cleavage and polyadenylation factor subunit, homolog (S. cerevisiae)	5	0.0148846
6945	MLX	MAX-like protein X	8	0.0149256
4123	man2c1	mannosidase, alpha, class 2C, member 1	10	0.0149935
58155	ptbp2	polypyrimidine tract binding protein 2	3	0.0150132
617	BCS1L	BCS1-like (yeast)	8	0.0150262
54458	PRR13	proline rich 13	4	0.0151519
10565	ARFGEF1	ADP-ribosylation factor guanine nucleotide-exchange factor 1(brefeldin A-inhibited)	5	0.015287
79710	MORC4	MORC family CW-type zinc finger 4	4	0.0153066
54916	C14orf101	chromosome 14 open reading frame 101	4	0.0153495
93034	RDH14	retinol dehydrogenase 14 (all-trans/9-cis/11-cis); 5'-nucleotidase, cytosolic IB	4	0.0154287
57665	RDH14	retinol dehydrogenase 14 (all-trans/9-cis/11-cis); 5'-nucleotidase, cytosolic IB	4	0.0154287
552889	LOC552889	hypothetical protein LOC552889	5	0.0154817
847	cat	catalase	7	0.0154986
5303	PIN4	protein (peptidylprolyl cis/trans isomerase) NIMA-interacting, 4 (parvulin)	4	0.0155137
64114	TMBIM1	transmembrane BAX inhibitor motif containing 1	6	0.0155375
79612	NAA16	NMDA receptor regulated 1-like	3	0.0156141
80349	Wdr61	WD repeat domain 61	6	0.0156683
56180	MOSPD1	motile sperm domain containing 1	5	0.0157221
8893	Eif2b5	eukaryotic translation initiation factor 2B, subunit 5 epsilon, 82kDa	7	0.0157486
55181	c17orf71	chromosome 17 open reading frame 71	5	0.0158784
10452	tomm40	translocase of outer mitochondrial membrane 40 homolog (yeast)	6	0.0158949
4976	Opa1	optic atrophy 1 (autosomal dominant)	6	0.0159366
23774	BRD1	bromodomain containing 1	4	0.015958
8924	HERC2	hect domain and RLD 2	5	0.0159719
120526	DNAJC24	DnaJ (Hsp40) homolog, subfamily C, member 24	1	0.0161395
84549	MAK16	MAK16 homolog (S. cerevisiae)	5	0.0162447
54977	slc25a38	solute carrier family 25, member 38	7	0.0162658
64772	ENGASE	endo-beta-N-acetylglucosaminidase	6	0.0162682
5528	PPP2R5D	protein phosphatase 2, regulatory subunit B', delta isoform	7	0.0162763
53343	nudt9	nudix (nucleoside diphosphate linked moiety X)-type motif 9	5	0.0162996
79902	NUP85	nucleoporin 85kDa	6	0.0163027
2937	gss	glutathione synthetase	6	0.016336
7247	TSN	translin	7	0.0163834
23392	KIAA0368	KIAA0368	5	0.0163863
79086	C19orf42	chromosome 19 open reading frame 42	6	0.016421
5281	pigf	phosphatidylinositol glycan anchor biosynthesis, class F	6	0.0164216
2590	GALNT2	UDP-N-acetyl-alpha-D-galactosamine:polypeptide N-acetylgalactosaminyltransferase 2 (GalNAc-T2)	6	0.0164653
54471	SMCR7L	Smith-Magenis syndrome chromosome region, candidate 7-like	7	0.0164762
57403	RAB22A	RAB22A, member RAS oncogene family	7	0.016485
10208	USPL1	ubiquitin specific peptidase like 1	4	0.0165901
23317	DNAJC13	DnaJ (Hsp40) homolog, subfamily C, member 13	5	0.0165951
90864	Spsb3	splA/ryanodine receptor domain and SOCS box containing 3	5	0.016658
80198	MUS81	MUS81 endonuclease homolog (S. cerevisiae)	7	0.0166775
78996	C7orf49	chromosome 7 open reading frame 49	6	0.0166976
10580	SORBS1	sorbin and SH3 domain containing 1	1	0.0167881
144699	FBXL14	F-box and leucine-rich repeat protein 14	3	0.0167946
84172	Polr1b	polymerase (RNA) I polypeptide B, 128kDa	5	0.0168221
7570	ZNF22	zinc finger protein 22 (KOX 15)	5	0.0168474
9857	CEP350	centrosomal protein 350kDa	4	0.0168636
9371	kif3b	kinesin family member 3B	5	0.016889
100188893	TOMM6	translocase of outer mitochondrial membrane 6 homolog (yeast)	3	0.016903
9325	TRIP4	thyroid hormone receptor interactor 4	7	0.0169068
79595	SAP130	Sin3A-associated protein, 130kDa	7	0.016912
26190	FBXW2	F-box and WD repeat domain containing 2	7	0.0169428
22887	Foxj3	forkhead box J3	5	0.0169844
7572	ZNF24	zinc finger protein 24	7	0.0170766
1662	ddx10	DEAD (Asp-Glu-Ala-Asp) box polypeptide 10	6	0.0170792
10946	sf3a3	splicing factor 3a, subunit 3, 60kDa	7	0.0170899
9337	cnot8	CCR4-NOT transcription complex, subunit 8	5	0.0171474
54906	C10orf18	chromosome 10 open reading frame 18	5	0.0171936
10282	LOC100128542	hypothetical protein LOC100128542; blocked early in transport 1 homolog (S. cerevisiae)	4	0.0171997
100128542	LOC100128542	hypothetical protein LOC100128542; blocked early in transport 1 homolog (S. cerevisiae)	4	0.0171997
84890	Ado	2-aminoethanethiol (cysteamine) dioxygenase	4	0.0172024
51455	REV1	REV1 homolog (S. cerevisiae)	5	0.0172294
57763	ANKRA2	ankyrin repeat, family A (RFXANK-like), 2	3	0.0172684
29066	ZC3H7A	zinc finger CCCH-type containing 7A	5	0.0172828
7832	BTG2	BTG family, member 2	6	0.0173283
158427	Tstd2	chromosome 9 open reading frame 97	4	0.0173847
79912	PYROXD1	pyridine nucleotide-disulphide oxidoreductase domain 1	4	0.0173849
56683	C21orf59	chromosome 21 open reading frame 59	7	0.0173849
131408	FAM131A	family with sequence similarity 131, member A	2	0.0174494
6018	rlf	rearranged L-myc fusion	4	0.0174768
10556	RPP30	ribonuclease P/MRP 30kDa subunit	7	0.017481
55312	RFK	riboflavin kinase	5	0.017578
10248	POP7	processing of precursor 7, ribonuclease P/MRP subunit (S. cerevisiae)	7	0.017604
22863	KIAA0831	KIAA0831	3	0.0176111
10010	TANK	TRAF family member-associated NFKB activator	6	0.0176152
55631	LRRC40	leucine rich repeat containing 40	5	0.017619
10440	TIMM17A	translocase of inner mitochondrial membrane 17 homolog A (yeast)	6	0.0176387
91782	CHMP7	CHMP family, member 7	5	0.0176854
79939	SLC35E1	solute carrier family 35, member E1	8	0.0177034
114885	OSBPL11	oxysterol binding protein-like 11	4	0.0177172
29919	C18orf8	chromosome 18 open reading frame 8	7	0.0177691
64216	Tfb2m	transcription factor B2, mitochondrial	6	0.0178002
54434	SSH1	slingshot homolog 1 (Drosophila)	5	0.0178132
339448	C1orf174	chromosome 1 open reading frame 174	3	0.017845
7805	LAPTM5	lysosomal multispanning membrane protein 5	2	0.017853
51642	MRPL48	mitochondrial ribosomal protein L48	5	0.0178613
55253	TYW1	tRNA-yW synthesizing protein 1 homolog (S. cerevisiae)	7	0.0178982
79065	ATG9A	ATG9 autophagy related 9 homolog A (S. cerevisiae)	4	0.0179092
5257	Phkb	phosphorylase kinase, beta	8	0.0179124
26097	c1orf77	chromosome 1 open reading frame 77	7	0.0179339
2896	grn	granulin	5	0.0179618
26130	GAPVD1	GTPase activating protein and VPS9 domains 1	7	0.0179892
55795	PCID2	PCI domain containing 2	5	0.0180275
55759	Wdr12	WD repeat domain 12	6	0.018053
27107	zbtb11	zinc finger and BTB domain containing 11	5	0.0180807
5228	PGF	placental growth factor	5	0.0181428
2803	golga4	golgi autoantigen, golgin subfamily a, 4	6	0.0181489
1635	dctD	dCMP deaminase	7	0.0182072
5481	ppiD	peptidylprolyl isomerase D	7	0.0182225
66036	Mtmr9	myotubularin related protein 9	3	0.0182393
10424	PGRMC2	progesterone receptor membrane component 2	7	0.0182457
6882	TAF11	TAF11 RNA polymerase II, TATA box binding protein (TBP)-associated factor, 28kDa	6	0.0182938
90411	MCFD2	multiple coagulation factor deficiency 2	7	0.0183949
100129492	SNRPD1	small nuclear ribonucleoprotein D1 polypeptide 16kDa; hypothetical protein LOC100129492	6	0.0184128
6632	SNRPD1	small nuclear ribonucleoprotein D1 polypeptide 16kDa; hypothetical protein LOC100129492	6	0.0184128
26092	TOR1AIP1	torsin A interacting protein 1	4	0.0184483
55718	Polr3e	polymerase (RNA) III (DNA directed) polypeptide E (80kD)	6	0.0184603
55695	Nsun5	NOL1/NOP2/Sun domain family, member 5	6	0.0184766
23130	Atg2a	ATG2 autophagy related 2 homolog A (S. cerevisiae)	7	0.0185604
80194	Tmem134	transmembrane protein 134	6	0.0185679
23219	Fbxo28	F-box protein 28	6	0.0185917
7994	MYST3	MYST histone acetyltransferase (monocytic leukemia) 3	10	0.0186014
55833	UBAP2	ubiquitin associated protein 2	6	0.0186445
8449	Dhx16	DEAH (Asp-Glu-Ala-His) box polypeptide 16	6	0.0186668
93663	arhgap18	Rho GTPase activating protein 18	4	0.0186995
9768	kiaa0101	KIAA0101	3	0.0187483
1407	CRY1	cryptochrome 1 (photolyase-like)	5	0.0187762
64746	ACBD3	acyl-Coenzyme A binding domain containing 3	5	0.0188164
25920	COBRA1	cofactor of BRCA1	6	0.0189189
55841	WWC3	WWC family member 3	6	0.0190199
55108	BSDC1	BSD domain containing 1	6	0.01904
92689	FAM114A1	family with sequence similarity 114, member A1	3	0.0190658
5636	PRPSAP2	phosphoribosyl pyrophosphate synthetase-associated protein 2	7	0.0191233
55153	SDAD1	SDA1 domain containing 1	6	0.0192014
55226	Nat10	N-acetyltransferase 10 (GCN5-related)	6	0.0192107
6302	Tspan31	tetraspanin 31	7	0.0192116
93129	Orai3	ORAI calcium release-activated calcium modulator 3	6	0.0192331
6015	RING1	ring finger protein 1	8	0.0192378
10920	Cops8	COP9 constitutive photomorphogenic homolog subunit 8 (Arabidopsis)	8	0.0192485
55831	Tmem111	transmembrane protein 111	8	0.0192503
5586	pkn2	protein kinase N2	4	0.0193025
23186	RCOR1	REST corepressor 1	4	0.0193354
51292	GMPR2	guanosine monophosphate reductase 2	6	0.0193367
23786	BCL2L13	BCL2-like 13 (apoptosis facilitator)	6	0.0193689
23272	C3orf63	chromosome 3 open reading frame 63	5	0.0193697
6477	SIAH1	seven in absentia homolog 1 (Drosophila)	6	0.019446
55111	PLEKHJ1	pleckstrin homology domain containing, family J member 1	7	0.0194751
6059	ABCE1	similar to ATP-binding cassette, sub-family E, member 1; ATP-binding cassette, sub-family E (OABP), member 1	7	0.019485
647150	ABCE1	similar to ATP-binding cassette, sub-family E, member 1; ATP-binding cassette, sub-family E (OABP), member 1	7	0.019485
100128086	APIP	APAF1 interacting protein; similar to APAF1 interacting protein	5	0.0194929
51074	APIP	APAF1 interacting protein; similar to APAF1 interacting protein	5	0.0194929
10978	clp1	CLP1, cleavage and polyadenylation factor I subunit, homolog (S. cerevisiae)	8	0.019553
51366	UBR5	similar to E3 ubiquitin protein ligase, HECT domain containing, 1; ubiquitin protein ligase E3 component n-recognin 5	5	0.0195761
730429	UBR5	similar to E3 ubiquitin protein ligase, HECT domain containing, 1; ubiquitin protein ligase E3 component n-recognin 5	5	0.0195761
29102	rnasen	ribonuclease type III, nuclear	6	0.0196365
23335	WDR7	WD repeat domain 7	4	0.0196477
9653	Hs2st1	heparan sulfate 2-O-sulfotransferase 1	6	0.0196815
9670	IPO13	importin 13	5	0.0196898
10528	Nop56	NOP56 ribonucleoprotein homolog (yeast)	7	0.0197137
6873	Taf2	TAF2 RNA polymerase II, TATA box binding protein (TBP)-associated factor, 150kDa	5	0.0197929
57019	CIAPIN1	cytokine induced apoptosis inhibitor 1; cytokine induced apoptosis inhibitor 1 pseudogene	6	0.0198115
728599	CIAPIN1	cytokine induced apoptosis inhibitor 1; cytokine induced apoptosis inhibitor 1 pseudogene	6	0.0198115
56922	MCCC1	methylcrotonoyl-Coenzyme A carboxylase 1 (alpha)	5	0.0198124
84079	Ankrd27	ankyrin repeat domain 27 (VPS9 domain)	4	0.0198375
1479	CSTF3	cleavage stimulation factor, 3' pre-RNA, subunit 3, 77kDa	6	0.0198852
373156	gstk1	glutathione S-transferase kappa 1	5	0.0199353
987	Lrba	LPS-responsive vesicle trafficking, beach and anchor containing	5	0.0200238
9690	UBE3C	ubiquitin protein ligase E3C	7	0.0200347
63933	CCDC90A	coiled-coil domain containing 90A	5	0.020079
55623	THUMPD1	THUMP domain containing 1	4	0.0201393
80017	C14orf159	chromosome 14 open reading frame 159	4	0.020213
55968	nsfl1c	NSFL1 (p97) cofactor (p47)	8	0.020226
8841	HDAC3	histone deacetylase 3	6	0.0202643
55148	ubr7	ubiquitin protein ligase E3 component n-recognin 7 (putative)	4	0.0203195
2052	ephX1	epoxide hydrolase 1, microsomal (xenobiotic)	3	0.020356
55810	FOXJ2	forkhead box J2	6	0.0203679
1102	rcbtb2	regulator of chromosome condensation (RCC1) and BTB (POZ) domain containing protein 2	4	0.0204144
1831	TSC22D3	TSC22 domain family, member 3; GRAM domain containing 4	6	0.0204288
23151	TSC22D3	TSC22 domain family, member 3; GRAM domain containing 4	6	0.0204288
65981	CAPRIN2	caprin family member 2	3	0.0204778
23170	TTLL12	tubulin tyrosine ligase-like family, member 12	6	0.020568
10558	sptlc1	serine palmitoyltransferase, long chain base subunit 1	5	0.0205738
10179	RBM7	RNA binding motif protein 7	7	0.0207234
55746	NUP133	nucleoporin 133kDa	6	0.0207488
5934	RBL2	retinoblastoma-like 2 (p130)	6	0.0208952
25978	Chmp2b	chromatin modifying protein 2B	7	0.0209091
29994	Baz2b	bromodomain adjacent to zinc finger domain, 2B	4	0.0209135
549	AUH	AU RNA binding protein/enoyl-Coenzyme A hydratase	4	0.0209563
5176	Serpinf1	serpin peptidase inhibitor, clade F (alpha-2 antiplasmin, pigment epithelium derived factor), member 1	4	0.0209627
348995	nup43	nucleoporin 43kDa	5	0.0210339
30968	Stoml2	stomatin (EPB72)-like 2	8	0.0210655
27000	Dnajc2	DnaJ (Hsp40) homolog, subfamily C, member 2	4	0.0210673
81619	TSPAN14	tetraspanin 14	5	0.0210909
9896	FIG4	FIG4 homolog (S. cerevisiae)	5	0.021157
9611	NCOR1	nuclear receptor co-repressor 1	7	0.0211736
9925	ZBTB5	zinc finger and BTB domain containing 5	7	0.0212277
57157	phtf2	putative homeodomain transcription factor 2	3	0.0212347
51720	uimc1	ubiquitin interaction motif containing 1	7	0.0212665
2729	GCLC	glutamate-cysteine ligase, catalytic subunit	6	0.0214403
54973	Cpsf3l	cleavage and polyadenylation specific factor 3-like	6	0.0214519
26520	TIMM9	translocase of inner mitochondrial membrane 9 homolog (yeast)	9	0.0215333
10724	mgea5	meningioma expressed antigen 5 (hyaluronidase)	7	0.0215375
26973	CHORDC1	cysteine and histidine-rich domain (CHORD)-containing 1; cysteine and histidine-rich domain (CHORD)-containing 1 pseudogene	4	0.0215572
727896	CHORDC1	cysteine and histidine-rich domain (CHORD)-containing 1; cysteine and histidine-rich domain (CHORD)-containing 1 pseudogene	4	0.0215572
55813	utp6	UTP6, small subunit (SSU) processome component, homolog (yeast)	6	0.0216277
10206	TRIM13	tripartite motif-containing 13	4	0.0216627
7248	TSC1	tuberous sclerosis 1	5	0.0216708
8520	HAT1	histone acetyltransferase 1	6	0.0216897
84747	UNC119B	unc-119 homolog B (C. elegans)	4	0.0217217
283450	c12orf51	chromosome 12 open reading frame 51	3	0.0217342
3720	jarid2	jumonji, AT rich interactive domain 2	6	0.0218273
23256	SCFD1	sec1 family domain containing 1	6	0.0218958
5187	Per1	period homolog 1 (Drosophila)	6	0.0219041
9255	AIMP1	aminoacyl tRNA synthetase complex-interacting multifunctional protein 1	5	0.0219484
9519	TBPL1	TBP-like 1	3	0.0219871
79707	NOL9	nucleolar protein 9	6	0.0220034
11137	PWP1	PWP1 homolog (S. cerevisiae)	8	0.0220937
8575	PRKRA	protein kinase, interferon-inducible double stranded RNA dependent activator	5	0.022133
2548	GAA	glucosidase, alpha; acid	5	0.0222191
23020	SNRNP200	similar to U5 snRNP-specific protein, 200 kDa; small nuclear ribonucleoprotein 200kDa (U5)	6	0.0223269
652147	SNRNP200	similar to U5 snRNP-specific protein, 200 kDa; small nuclear ribonucleoprotein 200kDa (U5)	6	0.0223269
9988	Dmtf1	cyclin D binding myb-like transcription factor 1	5	0.0223355
1192	CLIC1	chloride intracellular channel 1	6	0.0223952
26046	RNF160	ring finger protein 160	2	0.022413
51428	DDX41	DEAD (Asp-Glu-Ala-Asp) box polypeptide 41	6	0.0224511
3485	igfbp2	insulin-like growth factor binding protein 2, 36kDa	1	0.0224943
51318	MRPL35	mitochondrial ribosomal protein L35	6	0.0225307
6829	supt5h	suppressor of Ty 5 homolog (S. cerevisiae)	7	0.0225633
23379	KIAA0947	KIAA0947	4	0.0225812
26207	PITPNC1	phosphatidylinositol transfer protein, cytoplasmic 1	6	0.0225917
9181	Arhgef2	Rho/Rac guanine nucleotide exchange factor (GEF) 2	7	0.0227229
79709	GLT25D1	glycosyltransferase 25 domain containing 1	7	0.0227264
25804	LSM4	LSM4 homolog, U6 small nuclear RNA associated (S. cerevisiae)	7	0.0228389
7716	vezf1	vascular endothelial zinc finger 1	5	0.0229242
54872	PIGG	phosphatidylinositol glycan anchor biosynthesis, class G	6	0.0229614
3487	igfbp4	insulin-like growth factor binding protein 4	2	0.0231161
51150	SDF4	stromal cell derived factor 4	7	0.023151
8446	DUSP11	dual specificity phosphatase 11 (RNA/RNP complex 1-interacting)	8	0.0231511
5718	PSMD12	proteasome (prosome, macropain) 26S subunit, non-ATPase, 12	7	0.0231522
80351	tnks2	tankyrase, TRF1-interacting ankyrin-related ADP-ribose polymerase 2	6	0.0231537
6738	Trove2	TROVE domain family, member 2	5	0.0231542
23313	C22orf9	chromosome 22 open reading frame 9	6	0.0233103
285527	FRYL	FRY-like	4	0.0233284
51002	TPRKB	TP53RK binding protein	5	0.02333
865	Cbfb	core-binding factor, beta subunit	10	0.0233315
27247	nfu1	NFU1 iron-sulfur cluster scaffold homolog (S. cerevisiae)	4	0.0233445
51071	dera	2-deoxyribose-5-phosphate aldolase homolog (C. elegans)	6	0.0233798
23517	SKIV2L2	superkiller viralicidic activity 2-like 2 (S. cerevisiae)	7	0.0234857
5899	RALB	v-ral simian leukemia viral oncogene homolog B (ras related; GTP binding protein)	8	0.0235189
90	acvr1	activin A receptor, type I	5	0.0235299
9632	SEC24C	SEC24 family, member C (S. cerevisiae)	7	0.0236165
55177	FAM82A2	family with sequence similarity 82, member A2	7	0.0236582
5336	PLCG2	phospholipase C, gamma 2 (phosphatidylinositol-specific)	4	0.023719
23637	RABGAP1	RAB GTPase activating protein 1	6	0.0237365
9107	MTMR6	myotubularin related protein 6	6	0.0237845
2944	gstm1	glutathione S-transferase mu 1	5	0.023812
22930	Rab3gap1	RAB3 GTPase activating protein subunit 1 (catalytic)	6	0.0238426
64761	PARP12	poly (ADP-ribose) polymerase family, member 12	4	0.0238465
6390	SdhB	succinate dehydrogenase complex, subunit B, iron sulfur (Ip)	6	0.0238496
10605	Paip1	poly(A) binding protein interacting protein 1; similar to poly(A) binding protein interacting protein 1	6	0.0238546
645139	Paip1	poly(A) binding protein interacting protein 1; similar to poly(A) binding protein interacting protein 1	6	0.0238546
7257	Tsnax	translin-associated factor X	5	0.0238676
9616	rnf7	ring finger protein 7	6	0.0238933
3251	HPRT1	hypoxanthine phosphoribosyltransferase 1	5	0.0239181
55596	zcchc8	zinc finger, CCHC domain containing 8	4	0.0239802
54981	C9orf95	chromosome 9 open reading frame 95	6	0.0240137
56267	ccbl2	cysteine conjugate-beta lyase 2	5	0.0240865
374291	NDUFS7	NADH dehydrogenase (ubiquinone) Fe-S protein 7, 20kDa (NADH-coenzyme Q reductase)	6	0.0241394
9958	USP15	ubiquitin specific peptidase 15	5	0.024209
54187	NANS	N-acetylneuraminic acid synthase	6	0.0242157
9049	aip	aryl hydrocarbon receptor interacting protein	10	0.02427
8697	CDC23	cell division cycle 23 homolog (S. cerevisiae)	6	0.0243577
23013	spen	spen homolog, transcriptional regulator (Drosophila)	8	0.0244615
83941	TM2D1	TM2 domain containing 1	6	0.024494
1965	EIF2S1	eukaryotic translation initiation factor 2, subunit 1 alpha, 35kDa	7	0.0245259
55011	PIH1D1	PIH1 domain containing 1	6	0.0245478
84187	TMEM164	transmembrane protein 164	2	0.0247222
8799	PEX11B	peroxisomal biogenesis factor 11 beta	7	0.0247944
10380	bpnt1	3'(2'), 5'-bisphosphate nucleotidase 1	5	0.0248156
541578	CXorf40B	chromosome X open reading frame 40A; chromosome X open reading frame 40B	7	0.0248373
91966	CXorf40B	chromosome X open reading frame 40A; chromosome X open reading frame 40B	7	0.0248373
11059	WWP1	WW domain containing E3 ubiquitin protein ligase 1	8	0.0248627
26000	TBC1D10B	TBC1 domain family, member 10B	6	0.0249195
4482	msrA	methionine sulfoxide reductase A	4	0.0250219
80097	Fam128b	family with sequence similarity 128, member B	8	0.0250682
11119	BTN3A1	butyrophilin, subfamily 3, member A1	4	0.025081
29110	Tbk1	TANK-binding kinase 1	7	0.0250896
54107	POLE3	polymerase (DNA directed), epsilon 3 (p17 subunit)	5	0.0251379
57820	CCNB1IP1	cyclin B1 interacting protein 1	6	0.0252173
22978	NT5C2	5'-nucleotidase, cytosolic II	4	0.0252461
57648	KIAA1522	KIAA1522	4	0.0252556
2804	GOLGB1	golgin B1, golgi integral membrane protein	8	0.0253011
55745	mudeng	MU-2/AP1M2 domain containing, death-inducing	5	0.0253247
9821	RB1CC1	RB1-inducible coiled-coil 1	6	0.0253488
91137	SLC25A46	solute carrier family 25, member 46	5	0.025543
10781	ZNF266	zinc finger protein 266	6	0.0256128
5033	P4HA1	prolyl 4-hydroxylase, alpha polypeptide I	5	0.0256535
55608	ANKRD10	ankyrin repeat domain 10	6	0.025721
54165	DCUN1D1	DCN1, defective in cullin neddylation 1, domain containing 1 (S. cerevisiae)	3	0.0257512
55272	IMP3	IMP3, U3 small nucleolar ribonucleoprotein, homolog (yeast)	7	0.025791
64844	2015-03-07	membrane-associated ring finger (C3HC4) 7	6	0.0258439
284119	PTRF	polymerase I and transcript release factor	3	0.0258726
29100	tmem208	transmembrane protein 208	7	0.0259171
54850	fbxl12	F-box and leucine-rich repeat protein 12	7	0.0259272
440026	TMEM41B	transmembrane protein 41B	4	0.0259669
23405	DICER1	dicer 1, ribonuclease type III	6	0.025974
25926	nol11	nucleolar protein 11	7	0.026035
64429	ZDHHC6	zinc finger, DHHC-type containing 6	7	0.0262932
6996	TDG	similar to G/T mismatch-specific thymine DNA glycosylase; thymine-DNA glycosylase	4	0.0263153
732360	TDG	similar to G/T mismatch-specific thymine DNA glycosylase; thymine-DNA glycosylase	4	0.0263153
79009	DDX50	DEAD (Asp-Glu-Ala-Asp) box polypeptide 50	5	0.0263197
6880	TAF9	TAF9 RNA polymerase II, TATA box binding protein (TBP)-associated factor, 32kDa	7	0.0265306
84804	MFSD9	major facilitator superfamily domain containing 9	3	0.0265382
55743	CHFR	checkpoint with forkhead and ring finger domains	6	0.0265791
23067	SETD1B	SET domain containing 1B	2	0.0266247
5432	Polr2c	polymerase (RNA) II (DNA directed) polypeptide C, 33kDa	8	0.0266502
10929	SFRS2B	splicing factor, arginine/serine-rich 2B	7	0.0267691
23234	dnajc9	DnaJ (Hsp40) homolog, subfamily C, member 9	6	0.0268017
2332	FMR1	fragile X mental retardation 1	5	0.0268024
55760	DHX32	DEAH (Asp-Glu-Ala-His) box polypeptide 32	6	0.0269022
56005	c19orf10	chromosome 19 open reading frame 10	7	0.027057
10559	SLC35A1	solute carrier family 35 (CMP-sialic acid transporter), member A1	4	0.0270846
63917	galnt11	UDP-N-acetyl-alpha-D-galactosamine:polypeptide N-acetylgalactosaminyltransferase 11 (GalNAc-T11)	5	0.0270939
3845	Kras	v-Ki-ras2 Kirsten rat sarcoma viral oncogene homolog	5	0.0271099
6293	VPS52	vacuolar protein sorting 52 homolog (S. cerevisiae)	8	0.0272869
4853	Notch2	Notch homolog 2 (Drosophila)	8	0.0273216
2580	GAK	cyclin G associated kinase	8	0.027376
9169	SFRS2IP	splicing factor, arginine/serine-rich 2, interacting protein	9	0.0273826
60682	SMAP1	small ArfGAP 1	7	0.0274231
158	ADSL	adenylosuccinate lyase	9	0.0275418
23505	TMEM131	transmembrane protein 131	4	0.027584
8204	NRIP1	nuclear receptor interacting protein 1	6	0.0275885
57037	ANKMY2	ankyrin repeat and MYND domain containing 2	6	0.0276453
6744	SSFA2	sperm specific antigen 2	6	0.0276797
6636	SNRPF	small nuclear ribonucleoprotein polypeptide F	6	0.0277147
6117	RPA1	replication protein A1, 70kDa	6	0.0277837
6729	LOC650638	similar to signal recognition particle 54kDa; signal recognition particle 54kDa	7	0.0280129
650638	LOC650638	similar to signal recognition particle 54kDa; signal recognition particle 54kDa	7	0.0280129
23032	usp33	ubiquitin specific peptidase 33	6	0.0280544
9326	ZNHIT3	zinc finger, HIT type 3	7	0.0280553
9794	MAML1	mastermind-like 1 (Drosophila)	6	0.028065
80219	COQ10B	coenzyme Q10 homolog B (S. cerevisiae)	5	0.0280794
4077	NBR1	neighbor of BRCA1 gene 1	5	0.0281353
51367	pop5	processing of precursor 5, ribonuclease P/MRP subunit (S. cerevisiae)	7	0.028284
60496	AASDHPPT	aminoadipate-semialdehyde dehydrogenase-phosphopantetheinyl transferase	5	0.0284101
5286	pik3c2a	phosphoinositide-3-kinase, class 2, alpha polypeptide	6	0.0284286
6051	Rnpep	arginyl aminopeptidase (aminopeptidase B)	7	0.0284336
9646	CTR9	Ctr9, Paf1/RNA polymerase II complex component, homolog (S. cerevisiae)	5	0.028507
5863	Rgl2	ral guanine nucleotide dissociation stimulator-like 2	5	0.0285482
553115	pef1	penta-EF-hand domain containing 1	6	0.0285997
2773	GNAI3	guanine nucleotide binding protein (G protein), alpha inhibiting activity polypeptide 3	5	0.0286167
10285	SMNDC1	survival motor neuron domain containing 1	6	0.0286576
8649	MAPKSP1	MAPK scaffold protein 1	5	0.0286973
28985	MCTS1	malignant T cell amplified sequence 1	6	0.0287565
8545	CGGBP1	CGG triplet repeat binding protein 1	8	0.0288678
191	ahcY	adenosylhomocysteinase	7	0.0288966
10291	Sf3a1	splicing factor 3a, subunit 1, 120kDa	8	0.0290451
25901	CCDC28A	coiled-coil domain containing 28A	5	0.0290485
10055	SAE1	SUMO1 activating enzyme subunit 1	7	0.0291375
59342	Scpep1	serine carboxypeptidase 1	5	0.0291597
8615	USO1	USO1 homolog, vesicle docking protein (yeast)	5	0.0291846
55660	Prpf40a	PRP40 pre-mRNA processing factor 40 homolog A (S. cerevisiae)	4	0.0292529
79137	FAM134A	family with sequence similarity 134, member A	8	0.0292786
54529	Asnsd1	asparagine synthetase domain containing 1	5	0.0292879
5813	purA	purine-rich element binding protein A	5	0.0293546
6391	sdhC	succinate dehydrogenase complex, subunit C, integral membrane protein, 15kDa	9	0.029459
64219	PJA1	praja ring finger 1	5	0.0294658
178	agl	amylo-1, 6-glucosidase, 4-alpha-glucanotransferase	5	0.0294734
9367	RAB9A	RAB9A, member RAS oncogene family	5	0.029558
7353	ufd1l	ubiquitin fusion degradation 1 like (yeast)	8	0.0295698
63931	mRpS14	mitochondrial ribosomal protein S14	5	0.0296276
9044	Btaf1	BTAF1 RNA polymerase II, B-TFIID transcription factor-associated, 170kDa (Mot1 homolog, S. cerevisiae)	4	0.0298125
55030	FBXO34	F-box protein 34	8	0.0299906
5876	RABGGTB	Rab geranylgeranyltransferase, beta subunit	9	0.0300661
81929	seh1l	SEH1-like (S. cerevisiae)	5	0.0301205
10625	IVNS1ABP	influenza virus NS1A binding protein	6	0.0302123
27244	sesn1	sestrin 1	6	0.0302245
51107	aph1a	anterior pharynx defective 1 homolog A (C. elegans)	7	0.0302773
1278	COL1A2	collagen, type I, alpha 2	4	0.0303799
80196	RNF34	ring finger protein 34	8	0.030427
4236	Mfap1	microfibrillar-associated protein 1	8	0.0304729
4329	Aldh6a1	aldehyde dehydrogenase 6 family, member A1	7	0.0305284
26100	wipi2	WD repeat domain, phosphoinositide interacting 2	9	0.030552
55739	CARKD	carbohydrate kinase domain containing	6	0.030669
8574	AKR7A2	aldo-keto reductase family 7, member A2 (aflatoxin aldehyde reductase)	8	0.0307206
51188	SS18L2	synovial sarcoma translocation gene on chromosome 18-like 2	6	0.0307288
8881	CDC16	cell division cycle 16 homolog (S. cerevisiae)	9	0.0308375
280655	IGBP1	chromosome 14 open reading frame 19; immunoglobulin (CD79A) binding protein 1	8	0.0308556
3476	IGBP1	chromosome 14 open reading frame 19; immunoglobulin (CD79A) binding protein 1	8	0.0308556
29761	usp25	ubiquitin specific peptidase 25	6	0.030908
55486	PARL	presenilin associated, rhomboid-like	7	0.0309477
3484	IGFBP1	insulin-like growth factor binding protein 1	2	0.0310352
25972	UNC50	unc-50 homolog (C. elegans)	7	0.0310667
79770	Txndc15	thioredoxin domain containing 15	7	0.0311135
10006	Abi1	abl-interactor 1	6	0.0311219
5928	RBBP4	hypothetical LOC642954; retinoblastoma binding protein 4	9	0.0311374
642954	RBBP4	hypothetical LOC642954; retinoblastoma binding protein 4	9	0.0311374
140890	SFRS12	splicing factor, arginine/serine-rich 12	5	0.0311515
5710	PSMD4	proteasome (prosome, macropain) 26S subunit, non-ATPase, 4	10	0.03123
9685	clint1	clathrin interactor 1	6	0.0312371
9070	ASH2L	ash2 (absent, small, or homeotic)-like (Drosophila)	8	0.0313835
93487	MAPK1IP1L	mitogen-activated protein kinase 1 interacting protein 1-like	7	0.0314236
10066	SCAMP2	secretory carrier membrane protein 2	7	0.0314314
5635	PRPSAP1	phosphoribosyl pyrophosphate synthetase-associated protein 1	8	0.0314363
10694	CCT8	similar to chaperonin containing TCP1, subunit 8 (theta); chaperonin containing TCP1, subunit 8 (theta)	9	0.0314504
644131	CCT8	similar to chaperonin containing TCP1, subunit 8 (theta); chaperonin containing TCP1, subunit 8 (theta)	9	0.0314504
51315	KRCC1	lysine-rich coiled-coil 1	5	0.0314515
23011	rab21	RAB21, member RAS oncogene family	7	0.0314819
58478	ENOPH1	enolase-phosphatase 1	6	0.0315212
55818	KDM3A	lysine (K)-specific demethylase 3A	3	0.0315363
51569	UFM1	ubiquitin-fold modifier 1	4	0.0315703
23433	RHOQP2	ras homolog gene family, member Q; similar to small GTP binding protein TC10	7	0.0315958
730041	RHOQP2	ras homolog gene family, member Q; similar to small GTP binding protein TC10	7	0.0315958
84364	ARFGAP2	ADP-ribosylation factor GTPase activating protein 2	8	0.0316493
51399	TRAPPC4	trafficking protein particle complex 4	7	0.0316892
114049	Wbscr22	Williams Beuren syndrome chromosome region 22	7	0.0317639
55251	pcmtd2	protein-L-isoaspartate (D-aspartate) O-methyltransferase domain containing 2	5	0.031785
5411	PNN	pinin, desmosome associated protein	7	0.0318754
9852	EPM2AIP1	EPM2A (laforin) interacting protein 1	5	0.0319301
23788	mtch2	mitochondrial carrier homolog 2 (C. elegans)	8	0.0319938
5437	POLR2H	polymerase (RNA) II (DNA directed) polypeptide H	9	0.0320026
80025	PANK2	pantothenate kinase 2	6	0.0320408
51096	utp18	UTP18, small subunit (SSU) processome component, homolog (yeast)	5	0.0320621
79042	TSEN34	tRNA splicing endonuclease 34 homolog (S. cerevisiae)	7	0.0321398
23474	Ethe1	ethylmalonic encephalopathy 1	6	0.0321571
7375	USP4	ubiquitin specific peptidase 4 (proto-oncogene)	10	0.0322517
56945	MRPS22	mitochondrial ribosomal protein S22	7	0.0322849
25777	SUN2	unc-84 homolog B (C. elegans)	6	0.0322893
7342	ubp1	upstream binding protein 1 (LBP-1a)	6	0.0323036
27068	PPA2	pyrophosphatase (inorganic) 2	7	0.0324393
10808	HSPH1	heat shock 105kDa/110kDa protein 1	4	0.0325612
10427	SEC24B	SEC24 family, member B (S. cerevisiae)	6	0.0326552
57862	znf410	zinc finger protein 410	7	0.0327214
11236	RNF139	ring finger protein 139	5	0.0327454
167227	dcp2	DCP2 decapping enzyme homolog (S. cerevisiae)	3	0.0329465
7556	ZNF10	zinc finger protein 10	2	0.0329468
9158	FIBP	fibroblast growth factor (acidic) intracellular binding protein	8	0.0330312
9665	KIAA0430	KIAA0430	5	0.0331336
51497	Th1l	TH1-like (Drosophila)	8	0.0332163
8443	GNPAT	glyceronephosphate O-acyltransferase	7	0.0332359
9097	USP14	ubiquitin specific peptidase 14 (tRNA-guanine transglycosylase)	8	0.0334082
9318	COPS2	COP9 constitutive photomorphogenic homolog subunit 2 (Arabidopsis)	5	0.0334305
54681	P4HTM	prolyl 4-hydroxylase, transmembrane (endoplasmic reticulum)	5	0.0335694
23042	PDXDC1	pyridoxal-dependent decarboxylase domain containing 1	7	0.0335811
79811	SLTM	SAFB-like, transcription modulator	5	0.033744
23	ABCF1	ATP-binding cassette, sub-family F (GCN20), member 1	9	0.0338983
10600	USP16	ubiquitin specific peptidase 16	6	0.03391
51499	TRIAP1	TP53 regulated inhibitor of apoptosis 1	8	0.0339689
84221	C21orf56	chromosome 21 open reading frame 56	3	0.0339916
3675	ITGA3	integrin, alpha 3 (antigen CD49C, alpha 3 subunit of VLA-3 receptor)	4	0.0342611
26065	lsm14a	LSM14A, SCD6 homolog A (S. cerevisiae)	8	0.0344003
9792	SERTAD2	SERTA domain containing 2	6	0.0344735
55147	RBM23	RNA binding motif protein 23	7	0.03449
902	CCNH	cyclin H	6	0.0346308
10552	arpc1a	actin related protein 2/3 complex, subunit 1A, 41kDa	7	0.0348343
25963	TMEM87A	transmembrane protein 87A	8	0.0348365
90102	PHLDB2	pleckstrin homology-like domain, family B, member 2; phosphatidylinositol-specific phospholipase C, X domain containing 2	2	0.0349514
257068	PHLDB2	pleckstrin homology-like domain, family B, member 2; phosphatidylinositol-specific phospholipase C, X domain containing 2	2	0.0349514
81603	trim8	tripartite motif-containing 8	7	0.0349797
23512	SUZ12	suppressor of zeste 12 homolog (Drosophila)	6	0.0350782
11044	papd7	polymerase (DNA directed) sigma	6	0.0351046
80314	epc1	enhancer of polycomb homolog 1 (Drosophila)	6	0.0351288
7334	UBE2N	ubiquitin-conjugating enzyme E2N (UBC13 homolog, yeast)	9	0.0351367
5532	PPP3CB	protein phosphatase 3 (formerly 2B), catalytic subunit, beta isoform	4	0.0351387
4292	MLH1	mutL homolog 1, colon cancer, nonpolyposis type 2 (E. coli)	10	0.0353194
10019	SH2B3	SH2B adaptor protein 3	5	0.0353601
10128	lrpprc	leucine-rich PPR-motif containing	8	0.0354365
60488	MRPS35	mitochondrial ribosomal protein S35	7	0.0356744
5730	HPGDS	prostaglandin D2 synthase, hematopoietic; prostaglandin D2 synthase 21kDa (brain)	1	0.0358179
27306	HPGDS	prostaglandin D2 synthase, hematopoietic; prostaglandin D2 synthase 21kDa (brain)	1	0.0358179
51444	RNF138	ring finger protein 138	4	0.0358676
23466	cbx6	chromobox homolog 6	7	0.0358689
9184	Bub3	budding uninhibited by benzimidazoles 3 homolog (yeast)	9	0.0361064
23360	FNBP4	formin binding protein 4	6	0.0362638
7415	Vcp	valosin-containing protein	9	0.0363563
23484	LEPROTL1	leptin receptor overlapping transcript-like 1	7	0.0363842
5706	Psmc6	proteasome (prosome, macropain) 26S subunit, ATPase, 6	7	0.0364138
5565	PRKAB2	protein kinase, AMP-activated, beta 2 non-catalytic subunit	6	0.0365411
55031	usp47	ubiquitin specific peptidase 47	6	0.0366177
5612	PRKRIR	protein-kinase, interferon-inducible double stranded RNA dependent inhibitor, repressor of (P58 repressor)	5	0.0366663
201562	ptplb	protein tyrosine phosphatase-like (proline instead of catalytic arginine), member b	5	0.0366746
51382	ATP6V1D	ATPase, H+ transporting, lysosomal 34kDa, V1 subunit D	8	0.0366775
81558	Fam117a	family with sequence similarity 117, member A	4	0.0367403
7319	UBE2A	ubiquitin-conjugating enzyme E2A (RAD6 homolog)	8	0.0368104
56616	Diablo	diablo homolog (Drosophila)	9	0.0368896
22864	R3HDM2	R3H domain containing 2	7	0.036949
10212	ddx39	DEAD (Asp-Glu-Ala-Asp) box polypeptide 39	6	0.0370139
81614	Nipa2	non imprinted in Prader-Willi/Angelman syndrome 2	6	0.037125
9648	GCC2	GRIP and coiled-coil domain containing 2	5	0.0372988
2632	GBE1	glucan (1,4-alpha-), branching enzyme 1	5	0.0373416
22908	SACM1L	SAC1 suppressor of actin mutations 1-like (yeast)	5	0.0373769
100134291	dusp22	similar to mitogen-activated protein kinase phosphatase x; dual specificity phosphatase 22	5	0.0373851
56940	dusp22	similar to mitogen-activated protein kinase phosphatase x; dual specificity phosphatase 22	5	0.0373851
9972	NUP153	nucleoporin 153kDa	7	0.0374015
130074	fam168b	family with sequence similarity 168, member B	5	0.0376792
10434	Lypla1	lysophospholipase I	5	0.0377795
6093	ROCK1	similar to Rho-associated, coiled-coil containing protein kinase 1; Rho-associated, coiled-coil containing protein kinase 1	6	0.0378109
727758	ROCK1	similar to Rho-associated, coiled-coil containing protein kinase 1; Rho-associated, coiled-coil containing protein kinase 1	6	0.0378109
54537	Fam35a	family with sequence similarity 35, member A	7	0.0378399
6396	sec13	SEC13 homolog (S. cerevisiae)	8	0.0379684
29978	UBQLN2	ubiquilin 2	5	0.037986
79188	Tmem43	transmembrane protein 43	9	0.0383624
10447	FAM3C	family with sequence similarity 3, member C	6	0.0385463
8036	SHOC2	soc-2 suppressor of clear homolog (C. elegans)	7	0.0386249
79068	FTO	fat mass and obesity associated	6	0.0387109
30836	DNTTIP2	deoxynucleotidyltransferase, terminal, interacting protein 2	6	0.0387223
56951	C5orf15	chromosome 5 open reading frame 15	8	0.0387724
22889	kiaa0907	KIAA0907	6	0.0387975
8883	Nae1	NEDD8 activating enzyme E1 subunit 1	5	0.0388648
3796	KIF2A	kinesin heavy chain member 2A	3	0.0388933
573	bag1	BCL2-associated athanogene	9	0.0389398
1513	Ctsk	cathepsin K	7	0.0389666
50865	HEBP1	heme binding protein 1	8	0.038969
3628	INPP1	inositol polyphosphate-1-phosphatase	6	0.0390064
11325	DDX42	DEAD (Asp-Glu-Ala-Asp) box polypeptide 42	8	0.0390298
9778	KIAA0232	KIAA0232	7	0.039218
5921	Rasa1	RAS p21 protein activator (GTPase activating protein) 1	5	0.0393536
26088	GGA1	golgi associated, gamma adaptin ear containing, ARF binding protein 1	6	0.039439
23412	Commd3	COMM domain containing 3	8	0.0394678
8473	Ogt	O-linked N-acetylglucosamine (GlcNAc) transferase (UDP-N-acetylglucosamine:polypeptide-N-acetylglucosaminyl transferase)	9	0.0395878
57035	C1orf63	chromosome 1 open reading frame 63	6	0.0395982
10951	CBX1	chromobox homolog 1 (HP1 beta homolog Drosophila )	6	0.0396665
8540	AGPS	alkylglycerone phosphate synthase	4	0.0398981
55863	TMEM126B	transmembrane protein 126B	5	0.0399614
8662	EIF3B	eukaryotic translation initiation factor 3, subunit B	9	0.0400784
833	carS	cysteinyl-tRNA synthetase	9	0.0403018
9960	usp3	ubiquitin specific peptidase 3	5	0.0403343
27332	ZNF638	zinc finger protein 638	7	0.0403481
10768	AHCYL1	adenosylhomocysteinase-like 1	7	0.0404364
9213	XPR1	xenotropic and polytropic retrovirus receptor	4	0.0404424
10007	gnpda1	glucosamine-6-phosphate deaminase 1	7	0.0405736
10238	dcaf7	WD repeat domain 68	4	0.0405975
80208	SPG11	spastic paraplegia 11 (autosomal recessive)	5	0.0406459
10286	BCAS2	breast carcinoma amplified sequence 2	4	0.0407703
716	C1s	complement component 1, s subcomponent	4	0.0408084
9240	PNMA1	paraneoplastic antigen MA1	3	0.0409019
23499	MACF1	microtubule-actin crosslinking factor 1	8	0.0410009
5912	RAP2B	RAP2B, member of RAS oncogene family	3	0.0410196
22818	copz1	coatomer protein complex, subunit zeta 1	9	0.0412693
221154	Efha1	EF-hand domain family, member A1	5	0.0417502
10906	trafd1	TRAF-type zinc finger domain containing 1	5	0.0418803
9989	Ppp4r1	protein phosphatase 4, regulatory subunit 1	8	0.0419727
3682	ITGAE	integrin, alpha E (antigen CD103, human mucosal lymphocyte antigen 1; alpha polypeptide)	3	0.0419803
3632	INPP5A	inositol polyphosphate-5-phosphatase, 40kDa	5	0.0420381
5683	psmA2	proteasome (prosome, macropain) subunit, alpha type, 2	10	0.0420797
10987	Cops5	COP9 constitutive photomorphogenic homolog subunit 5 (Arabidopsis)	7	0.0421
79174	CRELD2	cysteine-rich with EGF-like domains 2	6	0.0423347
51493	c22orf28	chromosome 22 open reading frame 28	8	0.042373
92140	MTDH	metadherin	8	0.0423999
2631	Gbas	glioblastoma amplified sequence	5	0.0424556
149603	Rnf187	ring finger protein 187	4	0.0424859
22856	CHSY1	chondroitin sulfate synthase 1	6	0.0426065
54765	TRIM44	tripartite motif-containing 44	6	0.0426134
1875	E2f5	E2F transcription factor 5, p130-binding	3	0.0427934
30846	Ehd2	EH-domain containing 2	3	0.0429609
51441	YTHDF2	YTH domain family, member 2	6	0.0432216
23112	TNRC6B	trinucleotide repeat containing 6B	5	0.0432292
729659	S100A11	S100 calcium binding protein A11; S100 calcium binding protein A11 pseudogene	2	0.0432843
6282	S100A11	S100 calcium binding protein A11; S100 calcium binding protein A11 pseudogene	3	0.0432843
9766	kiaa0247	KIAA0247	5	0.043403
1075	CTSC	cathepsin C	4	0.0437456
51439	FAM8A1	family with sequence similarity 8, member A1	7	0.0437978
220077	LOC220077	docking protein 1-like protein; docking protein 1, 62kDa (downstream of tyrosine kinase 1)	1	0.0441577
1796	LOC220077	docking protein 1-like protein; docking protein 1, 62kDa (downstream of tyrosine kinase 1)	2	0.0441577
51582	AZIN1	antizyme inhibitor 1	8	0.0442265
740	MRPL49	mitochondrial ribosomal protein L49	7	0.0442956
54902	TTC19	tetratricopeptide repeat domain 19	5	0.0443478
23510	KCTD2	potassium channel tetramerisation domain containing 2	4	0.044481
51389	RWDD1L1	RWD domain containing 1-like 1; RWD domain containing 1	7	0.0445155
727789	RWDD1L1	RWD domain containing 1-like 1; RWD domain containing 1	7	0.0445155
8239	USP9X	ubiquitin specific peptidase 9, X-linked	9	0.0445242
84259	DCUN1D5	DCN1, defective in cullin neddylation 1, domain containing 5 (S. cerevisiae)	6	0.0446228
55914	Erbb2ip	erbb2 interacting protein	4	0.0448215
3028	HSD17B10	hydroxysteroid (17-beta) dehydrogenase 10	8	0.0448877
2330	FMO5	flavin containing monooxygenase 5	1	0.044911
58528	Rragd	Ras-related GTP binding D	4	0.0451071
5604	MAP2K1	mitogen-activated protein kinase kinase 1	8	0.0452775
100130320	sdhD	similar to succinate dehydrogenase complex, subunit D, integral membrane protein; succinate dehydrogenase complex, subunit D, integral membrane protein	7	0.0453658
6392	sdhD	similar to succinate dehydrogenase complex, subunit D, integral membrane protein; succinate dehydrogenase complex, subunit D, integral membrane protein	7	0.0453658
653784	FAM128A	family with sequence similarity 128, member A	6	0.0456562
64121	RRAGC	Ras-related GTP binding C	6	0.0457252
54878	Dpp8	dipeptidyl-peptidase 8	6	0.0458429
10241	CALCOCO2	calcium binding and coiled-coil domain 2	8	0.046239
5725	Ptbp1	polypyrimidine tract binding protein 1	7	0.0462455
10654	PMVK	phosphomevalonate kinase	7	0.0462781
54915	YTHDF1	YTH domain family, member 1	9	0.0463533
81873	ARPC5L	actin related protein 2/3 complex, subunit 5-like	8	0.046456
10473	HMGN4	high mobility group nucleosomal binding domain 4	7	0.0465097
7450	vwf	von Willebrand factor	3	0.0465304
2628	gatm	glycine amidinotransferase (L-arginine:glycine amidinotransferase)	3	0.046778
819	CAMLG	calcium modulating ligand	7	0.0469001
7307	u2af1	U2 small nuclear RNA auxiliary factor 1	7	0.0469634
54998	AURKAIP1	aurora kinase A interacting protein 1	7	0.0470336
10269	zmpste24	zinc metallopeptidase (STE24 homolog, S. cerevisiae)	7	0.0471456
3842	tnpo1	transportin 1	8	0.0475123
51321	Amz2	archaelysin family metallopeptidase 2	6	0.0475203
9877	Zc3h11a	zinc finger CCCH-type containing 11A	6	0.0477317
9263	STK17A	serine/threonine kinase 17a	4	0.0480028
6272	Sort1	sortilin 1	5	0.0480745
3799	Kif5b	kinesin family member 5B	6	0.0480852
60436	Tgif2	TGFB-induced factor homeobox 2	4	0.0481623
9525	VPS4B	vacuolar protein sorting 4 homolog B (S. cerevisiae)	6	0.0481798
56674	TMEM9B	TMEM9 domain family, member B	8	0.0482173
80279	CDK5RAP3	CDK5 regulatory subunit associated protein 3	8	0.0484292
10970	Ckap4	cytoskeleton-associated protein 4	8	0.0487287
64112	Moap1	modulator of apoptosis 1	5	0.0488615
6629	SNRPB2	small nuclear ribonucleoprotein polypeptide B''	9	0.0489719
140461	ASB8	ankyrin repeat and SOCS box-containing 8	7	0.0494599
55142	HAUS2	HAUS augmin-like complex, subunit 2	3	0.049665
51567	Ttrap	TRAF and TNF receptor associated protein	7	0.0498391
22878	KIAA1012	KIAA1012	7	0.0502099
121441	NEDD1	neural precursor cell expressed, developmentally down-regulated 1	3	0.0502376
78988	MRP63	mitochondrial ribosomal protein 63	7	0.050293
53339	Btbd1	BTB (POZ) domain containing 1	4	0.0503166
79017	Ggct	gamma-glutamyl cyclotransferase	3	0.050786
4363	ABCC1	ATP-binding cassette, sub-family C (CFTR/MRP), member 1	4	0.050827
96764	tgs1	trimethylguanosine synthase homolog (S. cerevisiae)	4	0.0510302
56270	wdr45l	WDR45-like	7	0.0514774
9867	pja2	praja ring finger 2	6	0.0521004
55000	TUG1	taurine upregulated 1 (non-protein coding)	5	0.0521046
9354	ube4a	ubiquitination factor E4A (UFD2 homolog, yeast)	7	0.0521507
4238	Mfap3	microfibrillar-associated protein 3	5	0.0521805
51647	FAM96B	family with sequence similarity 96, member B	8	0.0523196
284288	RSL24D1	ribosomal L24 domain containing 1; similar to ribosomal protein L24-like	4	0.0523656
51187	RSL24D1	ribosomal L24 domain containing 1; similar to ribosomal protein L24-like	4	0.0523656
57470	Lrrc47	leucine rich repeat containing 47	7	0.0525585
7371	uck2	uridine-cytidine kinase 2	5	0.052621
83716	CRISPLD2	cysteine-rich secretory protein LCCL domain containing 2	4	0.0528152
8813	DPM1	dolichyl-phosphate mannosyltransferase polypeptide 1, catalytic subunit	9	0.0528377
3613	Impa2	inositol(myo)-1(or 4)-monophosphatase 2	5	0.0532385
9994	Casp8ap2	caspase 8 associated protein 2	3	0.0534615
10576	CCT2	chaperonin containing TCP1, subunit 2 (beta)	8	0.0534666
64784	crtc3	CREB regulated transcription coactivator 3	6	0.0535306
2316	FLNA	filamin A, alpha (actin binding protein 280)	7	0.0537193
1642	DDB1	damage-specific DNA binding protein 1, 127kDa	10	0.0541051
51726	dnajb11	DnaJ (Hsp40) homolog, subfamily B, member 11	7	0.0545243
80213	tm2d3	TM2 domain containing 3	8	0.0546381
5705	PSMC5	proteasome (prosome, macropain) 26S subunit, ATPase, 5	9	0.055023
5431	POLR2B	polymerase (RNA) II (DNA directed) polypeptide B, 140kDa	7	0.0552252
9061	papss1	3'-phosphoadenosine 5'-phosphosulfate synthase 1	6	0.0554076
4722	ndufs3	NADH dehydrogenase (ubiquinone) Fe-S protein 3, 30kDa (NADH-coenzyme Q reductase)	9	0.0554391
55884	Wsb2	WD repeat and SOCS box-containing 2	7	0.0555583
9522	SCAMP1	secretory carrier membrane protein 1	5	0.0555739
9314	Klf4	Kruppel-like factor 4 (gut)	3	0.0557644
51103	NDUFAF1	NADH dehydrogenase (ubiquinone) 1 alpha subcomplex, assembly factor 1	4	0.055965
81631	MAP1LC3B	microtubule-associated protein 1 light chain 3 beta	8	0.0559654
2790	GNG10	DnaJ (Hsp40) homolog, subfamily C , member 25; guanine nucleotide binding protein (G protein), gamma 10; DNAJC25-GNG10 readthrough transcript	5	0.0560132
548645	GNG10	DnaJ (Hsp40) homolog, subfamily C , member 25; guanine nucleotide binding protein (G protein), gamma 10; DNAJC25-GNG10 readthrough transcript	5	0.0560132
552891	GNG10	DnaJ (Hsp40) homolog, subfamily C , member 25; guanine nucleotide binding protein (G protein), gamma 10; DNAJC25-GNG10 readthrough transcript	5	0.0560132
4720	ndufs2	NADH dehydrogenase (ubiquinone) Fe-S protein 2, 49kDa (NADH-coenzyme Q reductase)	9	0.0560877
51398	C19orf56	chromosome 19 open reading frame 56	8	0.0566938
9919	SEC16A	SEC16 homolog A (S. cerevisiae)	8	0.0567152
6879	taf7	TAF7 RNA polymerase II, TATA box binding protein (TBP)-associated factor, 55kDa	8	0.0568695
8404	SPARCL1	SPARC-like 1 (hevin)	5	0.0570894
2207	FCER1G	Fc fragment of IgE, high affinity I, receptor for; gamma polypeptide	4	0.0570938
28969	BZW2	basic leucine zipper and W2 domains 2	6	0.0571842
4650	myo9b	myosin IXB	6	0.0572462
90338	znf160	zinc finger protein 160	5	0.0573175
10857	PGRMC1	progesterone receptor membrane component 1	8	0.0575194
55748	cndp2	CNDP dipeptidase 2 (metallopeptidase M20 family)	7	0.0576026
9208	Lrrfip1	leucine rich repeat (in FLII) interacting protein 1	6	0.0576647
4033	LRMP	lymphoid-restricted membrane protein	3	0.0577225
51307	FAM53C	family with sequence similarity 53, member C	7	0.0578968
81034	SLC25A32	solute carrier family 25, member 32	5	0.0583623
57178	Zmiz1	zinc finger, MIZ-type containing 1	8	0.0583905
7411	vbp1	von Hippel-Lindau binding protein 1	6	0.0586249
26168	SENP3	SUMO1/sentrin/SMT3 specific peptidase 3	6	0.0586845
928	CD9	CD9 molecule	7	0.0587772
5937	RBMS1	RNA binding motif, single stranded interacting protein 1	5	0.0588126
7318	Uba7	ubiquitin-like modifier activating enzyme 7	3	0.0588325
5436	POLR2G	polymerase (RNA) II (DNA directed) polypeptide G	10	0.0591595
8214	DGCR6	DiGeorge syndrome critical region gene 6	4	0.0594059
23180	Rftn1	raftlin, lipid raft linker 1	5	0.0594059
7155	TOP2B	topoisomerase (DNA) II beta 180kDa	6	0.0594059
1743	DLST	dihydrolipoamide S-succinyltransferase (E2 component of 2-oxo-glutarate complex); dihydrolipoamide S-succinyltransferase pseudogene (E2 component of 2-oxo-glutarate complex)	6	0.0594059
1744	DLST	dihydrolipoamide S-succinyltransferase (E2 component of 2-oxo-glutarate complex); dihydrolipoamide S-succinyltransferase pseudogene (E2 component of 2-oxo-glutarate complex)	6	0.0594059
5095	pccA	propionyl Coenzyme A carboxylase, alpha polypeptide	6	0.0594059
3185	HNRNPF	heterogeneous nuclear ribonucleoprotein F	7	0.0594059
5684	Psma3	proteasome (prosome, macropain) subunit, alpha type, 3	7	0.0594059
23191	CYFIP1	cytoplasmic FMR1 interacting protein 1	8	0.0594059
6741	ssb	Sjogren syndrome antigen B (autoantigen La)	8	0.0594059
5686	psma5	proteasome (prosome, macropain) subunit, alpha type, 5	8	0.0594059
6009	rheb	Ras homolog enriched in brain	8	0.0594059
100130902	TXNRD1	thioredoxin reductase 1; hypothetical LOC100130902	9	0.0594059
7296	TXNRD1	thioredoxin reductase 1; hypothetical LOC100130902	9	0.0594059
4670	hnrnpm	heterogeneous nuclear ribonucleoprotein M	9	0.0594059
54470	Armcx6	similar to armadillo repeat containing, X-linked 6; armadillo repeat containing, X-linked 6	9	0.0594059
653354	Armcx6	similar to armadillo repeat containing, X-linked 6; armadillo repeat containing, X-linked 6	9	0.0594059
10106	CTDSP2	similar to hCG2013701; CTD (carboxy-terminal domain, RNA polymerase II, polypeptide A) small phosphatase 2	10	0.0594059
100128056	CTDSP2	similar to hCG2013701; CTD (carboxy-terminal domain, RNA polymerase II, polypeptide A) small phosphatase 2	10	0.0594059
2990	GUSB	glucuronidase, beta	10	0.0594059
3654	Irak1	interleukin-1 receptor-associated kinase 1	10	0.0594059
1854	dut	deoxyuridine triphosphatase	11	0.0594059
3482	Igf2r	insulin-like growth factor 2 receptor	5	0.0597148
83443	SF3B5	splicing factor 3b, subunit 5, 10kDa	7	0.0598005
706	tspO	translocator protein (18kDa)	6	0.05984
55651	NHP2	NHP2 ribonucleoprotein homolog (yeast)	6	0.0599685
10221	TRIB1	tribbles homolog 1 (Drosophila)	4	0.0601834
84060	c7orf64	chromosome 7 open reading frame 64	3	0.0602599
9079	LDB2	LIM domain binding 2	2	0.0610177
79711	IPO4	importin 4	5	0.0611237
1384	Crat	carnitine acetyltransferase	5	0.0611655
1674	DES	desmin	2	0.0614044
4724	NDUFS4	NADH dehydrogenase (ubiquinone) Fe-S protein 4, 18kDa (NADH-coenzyme Q reductase)	8	0.0615053
3460	IFNGR2	interferon gamma receptor 2 (interferon gamma transducer 1)	7	0.0616852
60626	RIC8A	resistance to inhibitors of cholinesterase 8 homolog A (C. elegans)	5	0.0618354
9775	Eif4a3	eukaryotic translation initiation factor 4A, isoform 3	11	0.0621059
83982	IFI27L2	interferon, alpha-inducible protein 27-like 2	2	0.0622292
9978	RBX1	ring-box 1	7	0.0624165
1893	Ecm1	extracellular matrix protein 1	4	0.0625117
51070	nosip	nitric oxide synthase interacting protein	6	0.0626231
9188	DDX21	DEAD (Asp-Glu-Ala-Asp) box polypeptide 21	8	0.0628673
23588	Klhdc2	kelch domain containing 2	8	0.0631383
26155	noc2l	nucleolar complex associated 2 homolog (S. cerevisiae)	5	0.0638046
8019	BRD3	bromodomain containing 3	8	0.0638046
192134	B3gnt6	UDP-GlcNAc:betaGal beta-1,3-N-acetylglucosaminyltransferase 6 (core 3 synthase)	2	0.0641985
7913	Dek	DEK oncogene	7	0.0643517
56965	parp6	poly (ADP-ribose) polymerase family, member 6	8	0.0645924
23593	HEBP2	heme binding protein 2	7	0.0648971
38	ACAT1	acetyl-Coenzyme A acetyltransferase 1	6	0.0649819
151579	BZW1	basic leucine zipper and W2 domains 1 pseudogene 1; basic leucine zipper and W2 domains 1 like 1; basic leucine zipper and W2 domains 1	9	0.0652844
391592	BZW1	basic leucine zipper and W2 domains 1 pseudogene 1; basic leucine zipper and W2 domains 1 like 1; basic leucine zipper and W2 domains 1	9	0.0652844
9689	BZW1	basic leucine zipper and W2 domains 1 pseudogene 1; basic leucine zipper and W2 domains 1 like 1; basic leucine zipper and W2 domains 1	9	0.0652844
1025	CDK9	cyclin-dependent kinase 9	6	0.0653801
6309	SC5DL	sterol-C5-desaturase (ERG3 delta-5-desaturase homolog, S. cerevisiae)-like	5	0.0654698
10068	IL18BP	interleukin 18 binding protein	3	0.0657739
1371	CPOX	coproporphyrinogen oxidase	4	0.0658564
55625	ZDHHC7	zinc finger, DHHC-type containing 7	9	0.0659181
4864	npc1	Niemann-Pick disease, type C1	6	0.066728
23608	MKRN1	makorin ring finger protein pseudogene 6; makorin ring finger protein 1	7	0.0668681
400058	MKRN1	makorin ring finger protein pseudogene 6; makorin ring finger protein 1	7	0.0668681
2932	GSK3B	glycogen synthase kinase 3 beta	5	0.0669555
7090	TLE3	transducin-like enhancer of split 3 (E(sp1) homolog, Drosophila)	4	0.0676469
60314	C12orf10	chromosome 12 open reading frame 10	6	0.0677432
5906	RAP1A	RAP1A, member of RAS oncogene family	8	0.0681274
53827	FXYD5	FXYD domain containing ion transport regulator 5	6	0.0683516
57786	RBAK	hypothetical LOC389458; RB-associated KRAB zinc finger	3	0.0685309
389458	RBAK	hypothetical LOC389458; RB-associated KRAB zinc finger	4	0.0685309
7251	Tsg101	tumor susceptibility gene 101	10	0.0685309
10904	BLCAP	bladder cancer associated protein	7	0.0688941
1388	ATF6B	activating transcription factor 6 beta	3	0.0689248
5663	Psen1	presenilin 1	8	0.0689248
29789	Ola1	Obg-like ATPase 1	7	0.0690001
51123	ZNF706	zinc finger protein 706	8	0.0690107
9180	OSMR	oncostatin M receptor	2	0.0691743
4849	Cnot3	CCR4-NOT transcription complex, subunit 3	5	0.0693186
3122	HLA-DRA	major histocompatibility complex, class II, DR alpha	4	0.069878
55652	SLC48A1	solute carrier family 48 (heme transporter), member 1	4	0.0701063
10193	Rnf41	ring finger protein 41	5	0.0701063
55069	c7orf42	chromosome 7 open reading frame 42	7	0.0701063
3065	Hdac1	histone deacetylase 1	8	0.0702713
2310	FOXO3	forkhead box O3; forkhead box O3B pseudogene	6	0.070272
2309	FOXO3	forkhead box O3; forkhead box O3B pseudogene	6	0.070272
84269	CHCHD5	coiled-coil-helix-coiled-coil-helix domain containing 5	4	0.0705002
64978	Mrpl38	mitochondrial ribosomal protein L38	5	0.0705002
26133	TRPC4AP	transient receptor potential cation channel, subfamily C, member 4 associated protein	7	0.0705002
11188	nisch	nischarin	7	0.0706067
526	atp6v1b2	ATPase, H+ transporting, lysosomal 56/58kDa, V1 subunit B2	8	0.0706467
3148	HMGB2	high-mobility group box 2	5	0.0707298
79074	C2orf49	chromosome 2 open reading frame 49	3	0.0708941
51510	Chmp5	chromatin modifying protein 5	8	0.0708941
7422	VEGFA	vascular endothelial growth factor A	5	0.0709207
51024	FIS1	fission 1 (mitochondrial outer membrane) homolog (S. cerevisiae)	8	0.0710431
11016	Atf7	activating transcription factor 7	4	0.0712879
10949	HNRNPA0	heterogeneous nuclear ribonucleoprotein A0	7	0.0712879
223	ALDH9A1	aldehyde dehydrogenase 9 family, member A1	8	0.0712901
286148	DPY19L4	dpy-19-like 4 (C. elegans)	2	0.0714138
1634	DCN	decorin	4	0.0714797
1288	Col4a6	collagen, type IV, alpha 6	2	0.0715214
128989	C22orf25	chromosome 22 open reading frame 25	5	0.0716818
89970	rspry1	ring finger and SPRY domain containing 1	7	0.0716818
7324	UBE2E1	ubiquitin-conjugating enzyme E2E 1 (UBC4/5 homolog, yeast)	5	0.0721567
122011	CSNK1A1L	casein kinase 1, alpha 1-like	4	0.0724695
27300	ZNF544	zinc finger protein 544	5	0.0724695
55234	SMU1	smu-1 suppressor of mec-8 and unc-52 homolog (C. elegans)	6	0.0724695
8289	ARID1A	AT rich interactive domain 1A (SWI-like)	8	0.0724695
28958	Ccdc56	coiled-coil domain containing 56	7	0.072677
5192	PEX10	peroxisomal biogenesis factor 10	5	0.0728633
4141	mars	methionyl-tRNA synthetase	10	0.0728633
5495	PPM1B	protein phosphatase 1B (formerly 2C), magnesium-dependent, beta isoform	8	0.0729012
10001	MED6	mediator complex subunit 6	6	0.0732572
26121	PRPF31	PRP31 pre-mRNA processing factor 31 homolog (S. cerevisiae)	7	0.0732572
28988	DBNL	drebrin-like	7	0.0732572
51111	suv420h1	suppressor of variegation 4-20 homolog 1 (Drosophila)	7	0.073651
192286	HIGD2A	HIG1 hypoxia inducible domain family, member 2A	8	0.0738324
216	aldh1a1	aldehyde dehydrogenase 1 family, member A1	4	0.0738537
84928	TMEM209	transmembrane protein 209	4	0.0740449
55339	WDR33	WD repeat domain 33	6	0.0740449
64847	SPATA20	spermatogenesis associated 20	6	0.0740449
23435	TARDBP	TAR DNA binding protein	9	0.0740449
57695	USP37	ubiquitin specific peptidase 37	3	0.0740884
10443	N4BP2L2	NEDD4 binding protein 2-like 2	6	0.0741277
6878	TAF6	TAF6 RNA polymerase II, TATA box binding protein (TBP)-associated factor, 80kDa	6	0.0744388
7165	TPD52L2	tumor protein D52-like 2	6	0.0744388
10410	ifitm3	interferon induced transmembrane protein 3 (1-8U)	8	0.0744754
51550	CINP	cyclin-dependent kinase 2-interacting protein	5	0.0748326
84326	c16orf13	chromosome 16 open reading frame 13	5	0.0748326
7520	XRCC5	X-ray repair complementing defective repair in Chinese hamster cells 5 (double-strand-break rejoining)	10	0.0748326
91942	NDUFAF2	NADH dehydrogenase (ubiquinone) 1 alpha subcomplex, assembly factor 2	4	0.0752265
283635	fam177a1	family with sequence similarity 177, member A1	4	0.0752265
8562	DENR	density-regulated protein	8	0.0752265
10181	RBM5	RNA binding motif protein 5	11	0.0752265
9114	atp6v0d1	ATPase, H+ transporting, lysosomal 38kDa, V0 subunit d1	7	0.0755732
51755	CDK12	Cdc2-related kinase, arginine/serine-rich	4	0.0756203
10948	stard3	StAR-related lipid transfer (START) domain containing 3	4	0.0756203
91445	RNF185	ring finger protein 185	5	0.0756203
5073	Parn	poly(A)-specific ribonuclease (deadenylation nuclease)	9	0.0756203
91300	c19orf22	chromosome 19 open reading frame 22	5	0.0757439
84273	C4orf14	chromosome 4 open reading frame 14	7	0.0760142
100130711	RAB35	similar to hCG1778032; RAB35, member RAS oncogene family	4	0.076408
11021	RAB35	similar to hCG1778032; RAB35, member RAS oncogene family	4	0.076408
261726	TIPRL	TIP41, TOR signaling pathway regulator-like (S. cerevisiae)	5	0.076408
9686	VGLL4	vestigial like 4 (Drosophila)	7	0.076408
129642	Mboat2	membrane bound O-acyltransferase domain containing 2	4	0.0764417
4088	SMAD3	SMAD family member 3	5	0.0765634
144983	HNRNPA1L2	heterogeneous nuclear ribonucleoprotein A1-like 2	3	0.0768019
10159	ATP6AP2	ATPase, H+ transporting, lysosomal accessory protein 2	8	0.0768538
8933	FAM127A	family with sequence similarity 127, member A	6	0.0768628
80335	wdr82	WD repeat domain 82	7	0.076907
2067	Ercc1	excision repair cross-complementing rodent repair deficiency, complementation group 1 (includes overlapping antisense sequence)	6	0.0771957
9412	MED21	mediator complex subunit 21	7	0.0771957
140739	UBE2F	ubiquitin-conjugating enzyme E2F (putative)	6	0.0775896
6749	ssrp1	structure specific recognition protein 1	8	0.0775896
146691	TOM1L2	target of myb1-like 2 (chicken)	4	0.0777393
143384	C10orf46	chromosome 10 open reading frame 46	6	0.0778176
6917	TCEA1	transcription elongation factor A (SII), 1 pseudogene 2; transcription elongation factor A (SII), 1	10	0.0778439
399511	TCEA1	transcription elongation factor A (SII), 1 pseudogene 2; transcription elongation factor A (SII), 1	11	0.0778439
29882	ANAPC2	anaphase promoting complex subunit 2	5	0.0779835
56257	Mepce	methylphosphate capping enzyme	6	0.0779835
10542	hbxip	hepatitis B virus x interacting protein	10	0.0779835
5781	PTPN11	protein tyrosine phosphatase, non-receptor type 11; similar to protein tyrosine phosphatase, non-receptor type 11	7	0.0779875
344593	PTPN11	protein tyrosine phosphatase, non-receptor type 11; similar to protein tyrosine phosphatase, non-receptor type 11	7	0.0779875
442113	PTPN11	protein tyrosine phosphatase, non-receptor type 11; similar to protein tyrosine phosphatase, non-receptor type 11	7	0.0779875
59286	UBL5	ubiquitin-like 5	8	0.0783773
10617	STAMBP	STAM binding protein	6	0.0787712
246184	CDC26	cell division cycle 26 homolog (S. cerevisiae); cell division cycle 26 homolog (S. cerevisiae) pseudogene	6	0.0787712
729948	CDC26	cell division cycle 26 homolog (S. cerevisiae); cell division cycle 26 homolog (S. cerevisiae) pseudogene	6	0.0787712
6642	SNX1	sorting nexin 1	7	0.0787712
5980	REV3L	REV3-like, catalytic subunit of DNA polymerase zeta (yeast)	5	0.0789494
26511	Chic2	cysteine-rich hydrophobic domain 2	3	0.079165
10384	Btn3a3	butyrophilin, subfamily 3, member A3	2	0.079402
5129	Cdk18	PCTAIRE protein kinase 3	2	0.0795589
5394	EXOSC10	exosome component 10	7	0.0795589
9950	golga5	golgi autoantigen, golgin subfamily a, 5	7	0.0795589
55293	Uevld	UEV and lactate/malate dehyrogenase domains	5	0.0797855
55860	ACTR10	actin-related protein 10 homolog (S. cerevisiae)	8	0.0799527
23028	KDM1A	lysine (K)-specific demethylase 1	3	0.0803466
2686	Ggt7	gamma-glutamyltransferase 7	4	0.0803466
9883	POM121	POM121 membrane glycoprotein (rat)	6	0.0803466
55174	INTS10	integrator complex subunit 10	9	0.0803466
7385	Uqcrc2	ubiquinol-cytochrome c reductase core protein II	10	0.0805734
732419	ATAD3B	similar to AAA-ATPase TOB3; ATPase family, AAA domain containing 3B	3	0.0807404
10902	BRD8	bromodomain containing 8	4	0.0807404
83858	ATAD3B	similar to AAA-ATPase TOB3; ATPase family, AAA domain containing 3B	4	0.0807404
10423	Cdipt	CDP-diacylglycerol--inositol 3-phosphatidyltransferase (phosphatidylinositol synthase)	7	0.0808089
84163	GTF2IRD2	GTF2I repeat domain containing 2	2	0.0811343
127829	ARL8A	ADP-ribosylation factor-like 8A	4	0.0811343
10494	Stk25	serine/threonine kinase 25 (STE20 homolog, yeast)	5	0.0811343
55379	LRRC59	leucine rich repeat containing 59	9	0.0811343
50861	STMN3	stathmin-like 3	3	0.0813546
7328	Ube2h	ubiquitin-conjugating enzyme E2H (UBC8 homolog, yeast)	6	0.0815282
93643	TJAP1	tight junction associated protein 1 (peripheral)	7	0.0815282
1725	dhps	deoxyhypusine synthase	7	0.0815282
6929	tcf3	transcription factor 3 (E2A immunoglobulin enhancer binding factors E12/E47)	7	0.0815282
1981	Eif4g1	eukaryotic translation initiation factor 4 gamma, 1	10	0.0815282
55737	Vps35	hypothetical protein LOC100133770; vacuolar protein sorting 35 homolog (S. cerevisiae)	5	0.0815287
100133770	Vps35	hypothetical protein LOC100133770; vacuolar protein sorting 35 homolog (S. cerevisiae)	5	0.0815287
54436	SH3TC1	SH3 domain and tetratricopeptide repeats 1	3	0.081922
51023	MRPS18C	mitochondrial ribosomal protein S18C	7	0.081922
9868	TOMM70A	translocase of outer mitochondrial membrane 70 homolog A (S. cerevisiae)	9	0.0822026
7024	tfcp2	transcription factor CP2	4	0.0823159
56900	Tmem167b	transmembrane protein 167B	4	0.0823159
10658	Celf1	CUG triplet repeat, RNA binding protein 1	5	0.0823159
81576	CCDC130	coiled-coil domain containing 130	6	0.0823159
220972	2015-03-08	membrane-associated ring finger (C3HC4) 8	6	0.0823159
79893	GGNBP2	gametogenetin binding protein 2	7	0.0823159
10884	Mrps30	mitochondrial ribosomal protein S30	7	0.0823159
22932	POMZP3	POM (POM121 homolog, rat) and ZP3 fusion	5	0.0827097
11340	EXOSC8	exosome component 8	6	0.0827097
81876	RAB1B	RAB1B, member RAS oncogene family	6	0.0827097
644456	Ik	similar to CG18005; IK cytokine, down-regulator of HLA II	7	0.0827097
3550	Ik	similar to CG18005; IK cytokine, down-regulator of HLA II	7	0.0827097
90326	THAP3	THAP domain containing, apoptosis associated protein 3	2	0.0831036
64755	C16orf58	chromosome 16 open reading frame 58	4	0.0831036
9667	SAFB2	scaffold attachment factor B2	5	0.0831036
25970	SH2B1	SH2B adaptor protein 1	5	0.0831036
1387	CREBBP	CREB binding protein	7	0.0831036
8439	NSMAF	neutral sphingomyelinase (N-SMase) activation associated factor	7	0.0831036
100131401	BTF3L4	basic transcription factor 3-like 4; similar to hCG2008008	4	0.0834974
91408	BTF3L4	basic transcription factor 3-like 4; similar to hCG2008008	4	0.0834974
22926	Atf6	activating transcription factor 6	6	0.0834974
8476	CDC42BPA	CDC42 binding protein kinase alpha (DMPK-like)	3	0.0835474
4783	NFIL3	nuclear factor, interleukin 3 regulated	8	0.0838169
729708	TPI1	TPI1 pseudogene; triosephosphate isomerase 1	9	0.0838913
7167	TPI1	TPI1 pseudogene; triosephosphate isomerase 1	9	0.0838913
81610	FAM83D	family with sequence similarity 83, member D	3	0.0839
646050	aidA	hypothetical LOC653631; hypothetical LOC646050; hypothetical LOC646890; axin interactor, dorsalization associated	3	0.0842852
653631	aidA	hypothetical LOC653631; hypothetical LOC646050; hypothetical LOC646890; axin interactor, dorsalization associated	3	0.0842852
64853	aidA	hypothetical LOC653631; hypothetical LOC646050; hypothetical LOC646890; axin interactor, dorsalization associated	3	0.0842852
646890	aidA	hypothetical LOC653631; hypothetical LOC646050; hypothetical LOC646890; axin interactor, dorsalization associated	3	0.0842852
11097	NUPL2	nucleoporin like 2	5	0.0842852
54949	Sdhaf2	chromosome 11 open reading frame 79	6	0.0842852
51406	NOL7	nucleolar protein 7, 27kDa	9	0.0842852
8804	CREG1	cellular repressor of E1A-stimulated genes 1	7	0.0844881
7514	xpo1	exportin 1 (CRM1 homolog, yeast)	10	0.0845626
51108	METTL9	methyltransferase like 9	7	0.0846365
6730	SRP68	signal recognition particle 68kDa	8	0.084679
153443	SRFBP1	serum response factor binding protein 1	1	0.0847665
5494	PPM1A	protein phosphatase 1A (formerly 2C), magnesium-dependent, alpha isoform	6	0.0850729
6732	srpk1	SFRS protein kinase 1	6	0.0853108
11252	pacsin2	protein kinase C and casein kinase substrate in neurons 2	6	0.0853953
4048	LTA4H	leukotriene A4 hydrolase	10	0.0854492
374887	Yjefn3	YjeF N-terminal domain containing 3	2	0.0854667
10421	CD2BP2	CD2 (cytoplasmic tail) binding protein 2	4	0.0854667
79796	ALG9	asparagine-linked glycosylation 9, alpha-1,2-mannosyltransferase homolog (S. cerevisiae)	5	0.0854667
2107	etf1	eukaryotic translation termination factor 1	9	0.0854667
501	ALDH7A1	aldehyde dehydrogenase 7 family, member A1	5	0.0857871
51136	RNFT1	ring finger protein, transmembrane 1	3	0.0858143
1613	dapk3	death-associated protein kinase 3	4	0.0862544
55204	Golph3l	golgi phosphoprotein 3-like	5	0.0862544
1027	CDKN1B	cyclin-dependent kinase inhibitor 1B (p27, Kip1)	7	0.0862544
10431	TIMM23B	translocase of inner mitochondrial membrane 23 homolog (yeast); translocase of inner mitochondrial membrane 23 homolog B (yeast)	3	0.0866483
653252	TIMM23B	translocase of inner mitochondrial membrane 23 homolog (yeast); translocase of inner mitochondrial membrane 23 homolog B (yeast)	3	0.0866483
27351	pppde2	PPPDE peptidase domain containing 2	5	0.0866483
5621	PRNP	prion protein	9	0.0866483
23443	SLC35A3	solute carrier family 35 (UDP-N-acetylglucosamine (UDP-GlcNAc) transporter), member A3	3	0.0867226
55297	CCDC91	coiled-coil domain containing 91	5	0.0869409
23384	CYTSA	cytospin A	4	0.0870421
57680	Chd8	chromodomain helicase DNA binding protein 8	6	0.0870421
5546	PRCC	papillary renal cell carcinoma (translocation-associated)	7	0.0870421
50619	Def6	differentially expressed in FDCP 6 homolog (mouse)	1	0.0873462
79415	C17orf62	chromosome 17 open reading frame 62	4	0.087436
11176	Baz2a	bromodomain adjacent to zinc finger domain, 2A	6	0.087436
29979	Ubqln1	ubiquilin 1	6	0.087436
51593	SRRT	serrate RNA effector molecule homolog (Arabidopsis)	8	0.087436
83787	ARMC10	armadillo repeat containing 10	8	0.087436
339745	SPOPL	speckle-type POZ protein-like	4	0.0874496
22879	MON1B	MON1 homolog B (yeast)	6	0.0875453
29088	mrpl15	mitochondrial ribosomal protein L15	9	0.0876582
9554	SEC22B	SEC22 vesicle trafficking protein homolog B (S. cerevisiae)	5	0.0882237
55684	C9orf86	chromosome 9 open reading frame 86	5	0.0882237
90121	TSR2	TSR2, 20S rRNA accumulation, homolog (S. cerevisiae)	7	0.0882237
4712	NDUFB6	NADH dehydrogenase (ubiquinone) 1 beta subcomplex, 6, 17kDa	8	0.0882237
8569	mknk1	MAP kinase interacting serine/threonine kinase 1	10	0.0882237
4942	OAT	ornithine aminotransferase (gyrate atrophy)	7	0.0884038
[truncated: 4,803 more rows]
