# Supplementary material for: Detection bias in microarray and sequencing transcriptomic analysis identified by housekeeping genes
Source: Data Brief. 2015 Nov 27;6:121–3. doi: 10.1016/j.dib.2015.11.045 (PMC4706559; doi:10.1016/j.dib.2015.11.045)
Supplement: Supplementary file 1 — Supplementary material [file mmc1.zip › Supplementary Table 1.xlsx]

## Sheet: MA
Entrez gene ID	Gene Symbol	Description	Chromosome
8515	ITGA10	integrin, alpha 10	1
5743	PTGS2	prostaglandin-endoperoxide synthase 2 (prostaglandin G/H synthase and cyclooxygenase)	1
7042	TGFB2	transforming growth factor, beta 2	1
5724	PTAFR	platelet-activating factor receptor	1
5778	PTPN7	protein tyrosine phosphatase, non-receptor type 7	1
3290	HSD11B1	hydroxysteroid (11-beta) dehydrogenase 1	1
2949	GSTM5	glutathione S-transferase mu 5	1
725	C4BPB	complement component 4 binding protein, beta	1
722	C4BPA	complement component 4 binding protein, alpha	1
909	CD1A	CD1a molecule	1
126961	HIST1H3H	histone cluster 1, H3j; histone cluster 1, H3i; histone cluster 1, H3h; histone cluster 1, H3g; histone cluster 1, H3f; histone cluster 1, H3e; histone cluster 1, H3d; histone cluster 1, H3c; histone cluster 1, H3b; histone cluster 1, H3a; histone cluster 1, H2ad; histone cluster 2, H3a; histone cluster 2, H3c; histone cluster 2, H3d	1
3898	LAD1	ladinin 1	1
6279	S100A8	S100 calcium binding protein A8	1
3932	LCK	lymphocyte-specific protein tyrosine kinase	1
23179	RGL1	ral guanine nucleotide dissociation stimulator-like 1	1
5549	PRELP	proline/arginine-rich end leucine-rich repeat protein	1
6402	SELL	selectin L	1
1117	CHI3L2	chitinase 3-like 2	1
653604	HIST1H3H	histone cluster 1, H3j; histone cluster 1, H3i; histone cluster 1, H3h; histone cluster 1, H3g; histone cluster 1, H3f; histone cluster 1, H3e; histone cluster 1, H3d; histone cluster 1, H3c; histone cluster 1, H3b; histone cluster 1, H3a; histone cluster 1, H2ad; histone cluster 2, H3a; histone cluster 2, H3c; histone cluster 2, H3d	1
3352	HTR1D	5-hydroxytryptamine (serotonin) receptor 1D	1
1510	CTSE	cathepsin E	1
9635	CLCA2	chloride channel accessory 2	1
2810	SFN	stratifin	1
3775	KCNK1	potassium channel, subfamily K, member 1	1
11240	PADI2	peptidyl arginine deiminase, type II	1
333932	HIST1H3H	histone cluster 1, H3j; histone cluster 1, H3i; histone cluster 1, H3h; histone cluster 1, H3g; histone cluster 1, H3f; histone cluster 1, H3e; histone cluster 1, H3d; histone cluster 1, H3c; histone cluster 1, H3b; histone cluster 1, H3a; histone cluster 1, H2ad; histone cluster 2, H3a; histone cluster 2, H3c; histone cluster 2, H3d	1
2329	FMO4	flavin containing monooxygenase 4	1
2326	FMO1	flavin containing monooxygenase 1	1
2327	FMO2	flavin containing monooxygenase 2 (non-functional)	1
1491	CTH	cystathionase (cystathionine gamma-lyase)	1
10223	GPA33	glycoprotein A33 (transmembrane)	1
54361	WNT4	wingless-type MMTV integration site family, member 4	1
7804	LRP8	low density lipoprotein receptor-related protein 8, apolipoprotein e receptor	1
6491	STIL	SCL/TAL1 interrupting locus	1
6280	S100A9	S100 calcium binding protein A9	1
6262	RYR2	ryanodine receptor 2 (cardiac)	1
54873	PALMD	palmdelphin	1
4070	TACSTD2	tumor-associated calcium signal transducer 2	1
64123	ELTD1	EGF, latrophilin and seven transmembrane domain containing 1	1
1118	CHIT1	chitinase 1 (chitotriosidase)	1
51361	HOOK1	hook homolog 1 (Drosophila)	1
79574	EPS8L3	EPS8-like 3	1
80003	PCNXL2	pecanex-like 2 (Drosophila)	1
6706	SPRR2C	small proline-rich protein 2C (pseudogene); small proline-rich protein 2G	1
6702	SPRR2C	small proline-rich protein 2C (pseudogene); small proline-rich protein 2G	1
4582	MUC1	mucin 1, cell surface associated	1
1944	EFNA3	ephrin-A3	1
57115	PGLYRP4	peptidoglycan recognition protein 4	1
5284	PIGR	polymeric immunoglobulin receptor	1
26239	LCE2B	late cornified envelope 2B	1
26811	SNORD55	small nucleolar RNA, C/D box 55	1
9103	FCGR2C	Fc fragment of IgG, low affinity IIb, receptor (CD32); Fc fragment of IgG, low affinity IIc, receptor for (CD32)	1
2532	DARC	Duffy blood group, chemokine receptor	1
100288142	LOC100288142	similar to neuroblastoma breakpoint family, member 10	1
22996	TTC39A	tetratricopeptide repeat domain 39A	1
94163	SNORD38B	small nucleolar RNA, C/D box 38A; small nucleolar RNA, C/D box 38B	1
94162	SNORD38B	small nucleolar RNA, C/D box 38A; small nucleolar RNA, C/D box 38B	1
2213	FCGR2C	Fc fragment of IgG, low affinity IIb, receptor (CD32); Fc fragment of IgG, low affinity IIc, receptor for (CD32)	1
58985	IL22RA1	interleukin 22 receptor, alpha 1	1
6701	SPRR2B	small proline-rich protein 2B	1
57165	GJC2	gap junction protein, gamma 2, 47kDa	1
653505	PPIAL4C	peptidylprolyl isomerase A (cyclophilin A)-like 4E; peptidylprolyl isomerase A (cyclophilin A)-like 4G; peptidylprolyl isomerase A (cyclophilin A)-like 4F; peptidylprolyl isomerase A (cyclophilin A)-like 4A; peptidylprolyl isomerase A (cyclophilin A)-like 4C; peptidylprolyl isomerase A (cyclophilin A)-like 4B	1
128153	SPATA17	spermatogenesis associated 17	1
644591	PPIAL4C	peptidylprolyl isomerase A (cyclophilin A)-like 4E; peptidylprolyl isomerase A (cyclophilin A)-like 4G; peptidylprolyl isomerase A (cyclophilin A)-like 4F; peptidylprolyl isomerase A (cyclophilin A)-like 4A; peptidylprolyl isomerase A (cyclophilin A)-like 4C; peptidylprolyl isomerase A (cyclophilin A)-like 4B	1
114836	SLAMF6	SLAM family member 6	1
84230	LRRC8C	leucine rich repeat containing 8 family, member C	1
64757	MOSC1	MOCO sulphurase C-terminal domain containing 1	1
257194	NEGR1	neuronal growth regulator 1	1
81788	NUAK2	NUAK family, SNF1-like kinase, 2	1
54596	L1TD1	LINE-1 type transposase domain containing 1	1
79469	DLEU2L	deleted in lymphocytic leukemia 2 (non-protein coding); deleted in lymphocytic leukemia 2-like	1
653598	PPIAL4C	peptidylprolyl isomerase A (cyclophilin A)-like 4E; peptidylprolyl isomerase A (cyclophilin A)-like 4G; peptidylprolyl isomerase A (cyclophilin A)-like 4F; peptidylprolyl isomerase A (cyclophilin A)-like 4A; peptidylprolyl isomerase A (cyclophilin A)-like 4C; peptidylprolyl isomerase A (cyclophilin A)-like 4B	1
728945	PPIAL4C	peptidylprolyl isomerase A (cyclophilin A)-like 4E; peptidylprolyl isomerase A (cyclophilin A)-like 4G; peptidylprolyl isomerase A (cyclophilin A)-like 4F; peptidylprolyl isomerase A (cyclophilin A)-like 4A; peptidylprolyl isomerase A (cyclophilin A)-like 4C; peptidylprolyl isomerase A (cyclophilin A)-like 4B	1
730262	PPIAL4C	peptidylprolyl isomerase A (cyclophilin A)-like 4E; peptidylprolyl isomerase A (cyclophilin A)-like 4G; peptidylprolyl isomerase A (cyclophilin A)-like 4F; peptidylprolyl isomerase A (cyclophilin A)-like 4A; peptidylprolyl isomerase A (cyclophilin A)-like 4C; peptidylprolyl isomerase A (cyclophilin A)-like 4B	1
57116	ZNF695	zinc finger protein 695	1
113451	adc	arginine decarboxylase	1
1600	dab1	disabled homolog 1 (Drosophila)	1
26188	OR1C1	olfactory receptor, family 1, subfamily C, member 1	1
29092	HSPC157	hypothetical LOC29092	1
9132	Kcnq4	potassium voltage-gated channel, KQT-like subfamily, member 4	1
1580	cyp4b1	cytochrome P450, family 4, subfamily B, polypeptide 1	1
149175	MANEAL	mannosidase, endo-alpha-like	1
1379	Cr1l	complement component (3b/4b) receptor 1-like	1
57530	cgn	cingulin	1
257101	ZNF683	zinc finger protein 683	1
128178	EDARADD	EDAR-associated death domain	1
84648	LCE3D	late cornified envelope 3D	1
90874	ZNF697	hypothetical LOC100130667; zinc finger protein 697	1
126668	TDRD10	tudor domain containing 10	1
6700	SPRR2A	small proline-rich protein 2A	1
127731	Vwa5b1	von Willebrand factor A domain containing 5B1	1
83953	FCAMR	Fc receptor, IgA, IgM, high affinity	1
57685	CACHD1	cache domain containing 1	1
343450	KCNT2	potassium channel, subfamily T, member 2	1
114784	CSMD2	CUB and Sushi multiple domains 2	1
149466	C1orf210	chromosome 1 open reading frame 210	1
84852	C1orf203	chromosome 1 open reading frame 203	1
83540	NUF2	NUF2, NDC80 kinetochore complex component, homolog (S. cerevisiae)	1
353145	LCE3E	late cornified envelope 3E	1
113802	C1orf59	chromosome 1 open reading frame 59	1
89780	WNT3A	wingless-type MMTV integration site family, member 3A	1
84824	FCRLA	Fc receptor-like A	1
653820	FAM72B	family with sequence similarity 72, member B	1
54996	MOSC2	MOCO sulphurase C-terminal domain containing 2	1
6097	Rorc	RAR-related orphan receptor C	1
27185	disc1	disrupted in schizophrenia 1	1
148398	Samd11	sterile alpha motif domain containing 11	1
325	Apcs	amyloid P component, serum	1
978	cda	cytidine deaminase	1
5320	Pla2g2a	phospholipase A2, group IIA (platelets, synovial fluid)	1
962	Cd48	CD48 molecule	1
1805	Dpt	dermatopontin	1
2170	fabp3	fatty acid binding protein 3, muscle and heart (mammary-derived growth inhibitor)	1
29765	Tmod4	tropomodulin 4 (muscle)	1
23612	Phlda3	pleckstrin homology-like domain, family A, member 3	1
3078	Cfhr1	complement factor H-related 1	1
388610	trnP1	TMF1-regulated nuclear protein 1	1
11223	MST1P9	macrophage stimulating, pseudogene 9	1
6698	Sprr1a	small proline-rich protein 1A	1
84618	nt5c1a	5'-nucleotidase, cytosolic IA	1
94161	SNORD46	small nucleolar RNA, C/D box 46	1
391107	OR10K2	olfactory receptor, family 10, subfamily K, member 2	1
645745	MT1P2	metallothionein 1 pseudogene 2	1
148930	Kncn	kinocilin	1
183	agt	angiotensinogen (serpin peptidase inhibitor, clade A, member 8)	1
844	casq1	calsequestrin 1 (fast-twitch, skeletal muscle)	1
8338	Hist2h2ac	histone cluster 2, H2ac	1
5909	Rap1gap	RAP1 GTPase activating protein	1
462	serpinc1	serpin peptidase inhibitor, clade C (antithrombin), member 1	1
574406	C1orf138	chromosome 1 open reading frame 138	1
9911	Tmcc2	transmembrane and coiled-coil domain family 2	1
11009	Il24	interleukin 24	1
3321	igsf3	immunoglobulin superfamily, member 3	1
3765	Kcnj9	potassium inwardly-rectifying channel, subfamily J, member 9	1
401944	LDLRAD2	low density lipoprotein receptor class A domain containing 2	1
92241	Rcsd1	RCSD domain containing 1	1
1999	elf3	E74-like factor 3 (ets domain transcription factor, epithelial-specific )	1
23057	Nmnat2	nicotinamide nucleotide adenylyltransferase 2	1
92815	Hist3h2a	histone cluster 3, H2a	1
64218	Sema4a	sema domain, immunoglobulin domain (Ig), transmembrane domain (TM) and short cytoplasmic domain, (semaphorin) 4A	1
56776	Fmn2	formin 2	1
644462	LOC644462	amyotrophic lateral sclerosis 2 (juvenile) chromosome region, candidate 2 pseudogene	1
6512	Slc1a7	solute carrier family 1 (glutamate transporter), member 7	1
50486	G0s2	G0/G1switch 2	1
7135	Tnni1	troponin I type 1 (skeletal, slow)	1
316	AOX1	aldehyde oxidase 1	2
8324	FZD7	frizzled homolog 7 (Drosophila)	2
2043	EPHA4	EPH receptor A4	2
3800	KIF5C	kinesin family member 5C	2
10461	MERTK	c-mer proto-oncogene tyrosine kinase	2
25797	QPCT	glutaminyl-peptide cyclotransferase	2
547	KIF1A	kinesin family member 1A	2
22925	PLA2R1	phospholipase A2 receptor 1, 180kDa	2
9378	NRXN1	neurexin 1	2
9173	IL1RL1	interleukin 1 receptor-like 1	2
4703	NEB	nebulin	2
4867	NPHP1	nephronophthisis 1 (juvenile)	2
5969	REG1A	regenerating islet-derived 1 alpha; regenerating islet-derived 1 pseudogene	2
5967	REG1A	regenerating islet-derived 1 alpha; regenerating islet-derived 1 pseudogene	2
6775	STAT4	signal transducer and activator of transcription 4	2
6364	CCL20	chemokine (C-C motif) ligand 20	2
130540	ALS2CR12	amyotrophic lateral sclerosis 2 (juvenile) chromosome region, candidate 12	2
3797	KIF3C	kinesin family member 3C	2
11262	SP140	SP140 nuclear body protein	2
4118	MAL	mal, T-cell differentiation protein	2
2591	GALNT3	UDP-N-acetyl-alpha-D-galactosamine:polypeptide N-acetylgalactosaminyltransferase 3 (GalNAc-T3)	2
6556	SLC11A1	solute carrier family 11 (proton-coupled divalent metal ion transporters), member 1	2
8291	DYSF	dysferlin, limb girdle muscular dystrophy 2B (autosomal recessive)	2
10913	EDAR	ectodysplasin A receptor	2
84913	ATOH8	atonal homolog 8 (Drosophila)	2
84812	PLCD4	phospholipase C, delta 4	2
7475	WNT6	wingless-type MMTV integration site family, member 6	2
3196	TLX2	T-cell leukemia homeobox 2	2
7849	PAX8	paired box 8	2
4760	NEUROD1	neurogenic differentiation 1	2
151531	UPP2	uridine phosphorylase 2	2
113457	TUBA3D	tubulin, alpha 3d; tubulin, alpha 3c	2
926	CD8B	CD8b molecule	2
29798	C2orf27A	hypothetical LOC642669; chromosome 2 open reading frame 27A; hypothetical LOC644525	2
2168	FABP1	fatty acid binding protein 1, liver	2
54600	UGT1A7	UDP glucuronosyltransferase 1 family, polypeptide A3; UDP glucuronosyltransferase 1 family, polypeptide A5; UDP glucuronosyltransferase 1 family, polypeptide A4; UDP glucuronosyltransferase 1 family, polypeptide A7; UDP glucuronosyltransferase 1 family, polypeptide A6; UDP glucuronosyltransferase 1 family, polypeptide A10; UDP glucuronosyltransferase 1 family, polypeptide A9; UDP glucuronosyltran…	2
23397	NCAPH	non-SMC condensin I complex, subunit H	2
54657	UGT1A7	UDP glucuronosyltransferase 1 family, polypeptide A3; UDP glucuronosyltransferase 1 family, polypeptide A5; UDP glucuronosyltransferase 1 family, polypeptide A4; UDP glucuronosyltransferase 1 family, polypeptide A7; UDP glucuronosyltransferase 1 family, polypeptide A6; UDP glucuronosyltransferase 1 family, polypeptide A10; UDP glucuronosyltransferase 1 family, polypeptide A9; UDP glucuronosyltran…	2
54658	UGT1A7	UDP glucuronosyltransferase 1 family, polypeptide A3; UDP glucuronosyltransferase 1 family, polypeptide A5; UDP glucuronosyltransferase 1 family, polypeptide A4; UDP glucuronosyltransferase 1 family, polypeptide A7; UDP glucuronosyltransferase 1 family, polypeptide A6; UDP glucuronosyltransferase 1 family, polypeptide A10; UDP glucuronosyltransferase 1 family, polypeptide A9; UDP glucuronosyltran…	2
54659	UGT1A7	UDP glucuronosyltransferase 1 family, polypeptide A3; UDP glucuronosyltransferase 1 family, polypeptide A5; UDP glucuronosyltransferase 1 family, polypeptide A4; UDP glucuronosyltransferase 1 family, polypeptide A7; UDP glucuronosyltransferase 1 family, polypeptide A6; UDP glucuronosyltransferase 1 family, polypeptide A10; UDP glucuronosyltransferase 1 family, polypeptide A9; UDP glucuronosyltran…	2
200424	TET3	tet oncogene family member 3	2
130106	CIB4	calcium and integrin binding family member 4	2
11036	STON1	stonin 1; STON1-GTF2A1L readthrough transcript; general transcription factor IIA, 1-like	2
11037	STON1	stonin 1; STON1-GTF2A1L readthrough transcript; general transcription factor IIA, 1-like	2
286749	STON1	stonin 1; STON1-GTF2A1L readthrough transcript; general transcription factor IIA, 1-like	2
57835	SLC4A5	solute carrier family 4, sodium bicarbonate cotransporter, member 5	2
54575	UGT1A7	UDP glucuronosyltransferase 1 family, polypeptide A3; UDP glucuronosyltransferase 1 family, polypeptide A5; UDP glucuronosyltransferase 1 family, polypeptide A4; UDP glucuronosyltransferase 1 family, polypeptide A7; UDP glucuronosyltransferase 1 family, polypeptide A6; UDP glucuronosyltransferase 1 family, polypeptide A10; UDP glucuronosyltransferase 1 family, polypeptide A9; UDP glucuronosyltran…	2
54576	UGT1A7	UDP glucuronosyltransferase 1 family, polypeptide A3; UDP glucuronosyltransferase 1 family, polypeptide A5; UDP glucuronosyltransferase 1 family, polypeptide A4; UDP glucuronosyltransferase 1 family, polypeptide A7; UDP glucuronosyltransferase 1 family, polypeptide A6; UDP glucuronosyltransferase 1 family, polypeptide A10; UDP glucuronosyltransferase 1 family, polypeptide A9; UDP glucuronosyltran…	2
54577	UGT1A7	UDP glucuronosyltransferase 1 family, polypeptide A3; UDP glucuronosyltransferase 1 family, polypeptide A5; UDP glucuronosyltransferase 1 family, polypeptide A4; UDP glucuronosyltransferase 1 family, polypeptide A7; UDP glucuronosyltransferase 1 family, polypeptide A6; UDP glucuronosyltransferase 1 family, polypeptide A10; UDP glucuronosyltransferase 1 family, polypeptide A9; UDP glucuronosyltran…	2
54578	UGT1A7	UDP glucuronosyltransferase 1 family, polypeptide A3; UDP glucuronosyltransferase 1 family, polypeptide A5; UDP glucuronosyltransferase 1 family, polypeptide A4; UDP glucuronosyltransferase 1 family, polypeptide A7; UDP glucuronosyltransferase 1 family, polypeptide A6; UDP glucuronosyltransferase 1 family, polypeptide A10; UDP glucuronosyltransferase 1 family, polypeptide A9; UDP glucuronosyltran…	2
54579	UGT1A7	UDP glucuronosyltransferase 1 family, polypeptide A3; UDP glucuronosyltransferase 1 family, polypeptide A5; UDP glucuronosyltransferase 1 family, polypeptide A4; UDP glucuronosyltransferase 1 family, polypeptide A7; UDP glucuronosyltransferase 1 family, polypeptide A6; UDP glucuronosyltransferase 1 family, polypeptide A10; UDP glucuronosyltransferase 1 family, polypeptide A9; UDP glucuronosyltran…	2
165055	CCDC138	coiled-coil domain containing 138	2
96626	LIMS3	LIM and senescent cell antigen-like domains 3; LIMS3-LOC440895 read-through	2
55022	PID1	phosphotyrosine interaction domain containing 1	2
114818	KLHL29	kelch-like 29 (Drosophila)	2
245973	ATP6V1C2	ATPase, H+ transporting, lysosomal 42kDa, V1 subunit C2	2
100271835	LIMS3	LIM and senescent cell antigen-like domains 3; LIMS3-LOC440895 read-through	2
8942	Kynu	kynureninase (L-kynurenine hydrolase)	2
400986	LOC400986	protein immuno-reactive with anti-PTH polyclonal antibodies	2
400966	RGPD1	RANBP2-like and GRIP domain containing 1; RANBP2-like and GRIP domain containing 2	2
8853	Asap2	ArfGAP with SH3 domain, ankyrin repeat and PH domain 2	2
55355	Hjurp	Holliday junction recognition protein	2
29841	GRHL1	grainyhead-like 1 (Drosophila)	2
3625	Inhbb	inhibin, beta B	2
2571	Gad1	glutamate decarboxylase 1 (brain, 67kDa)	2
729857	RGPD1	RANBP2-like and GRIP domain containing 1; RANBP2-like and GRIP domain containing 2	2
92691	TMEM169	transmembrane protein 169	2
200373	PCDP1	primary ciliary dyskinesia protein 1	2
27233	SULT1C4	sulfotransferase family, cytosolic, 1C, member 4	2
338	Apob	apolipoprotein B (including Ag(x) antigen)	2
925	Cd8a	CD8a molecule	2
79623	Galnt14	UDP-N-acetyl-alpha-D-galactosamine:polypeptide N-acetylgalactosaminyltransferase 14 (GalNAc-T14)	2
205251	NCRNA00116	non-protein coding RNA 116	2
150771	Itpripl1	inositol 1,4,5-triphosphate receptor interacting protein-like 1	2
2191	Fap	fibroblast activation protein, alpha	2
114880	Osbpl6	oxysterol binding protein-like 6	2
4072	epcam	epithelial cell adhesion molecule	2
1123	Chn1	chimerin (chimaerin) 1	2
6439	sftpb	surfactant protein B	2
2859	Gpr35	G protein-coupled receptor 35	2
189	agxt	alanine-glyoxylate aminotransferase	2
80086	tuba4b	tubulin, alpha 4b (pseudogene)	2
645784	FLJ40330	hypothetical LOC645784	2
3357	Htr2b	5-hydroxytryptamine (serotonin) receptor 2B	2
33	acadl	acyl-Coenzyme A dehydrogenase, long chain	2
65124	ANKRD57	ankyrin repeat domain 57	2
80304	c2orf44	chromosome 2 open reading frame 44	2
55619	dock10	dedicator of cytokinesis 10	2
7857	scg2	secretogranin II (chromogranin C)	2
200523	C2orf51	chromosome 2 open reading frame 51	2
197	AHSG	alpha-2-HS-glycoprotein	3
6578	SLCO2A1	solute carrier organic anion transporter family, member 2A1	3
1230	CCR1	chemokine (C-C motif) receptor 1	3
5357	PLS1	plastin 1 (I isoform)	3
2119	ETV5	ets variant 5	3
4291	MLF1	myeloid leukemia factor 1	3
29970	SCHIP1	schwannomin interacting protein 1	3
3700	ITIH4	inter-alpha (globulin) inhibitor H4 (plasma Kallikrein-sensitive glycoprotein)	3
1356	CP	ceruloplasmin (ferroxidase)	3
1359	CPA3	carboxypeptidase A3 (mast cell)	3
80852	GRIP2	glutamate receptor interacting protein 2	3
7474	WNT5A	wingless-type MMTV integration site family, member 5A	3
7881	KCNAB1	potassium voltage-gated channel, shaker-related subfamily, beta member 1	3
8646	CHRD	chordin	3
93	ACVR2B	activin A receptor, type IIB	3
25945	PVRL3	poliovirus receptor-related 3	3
131034	CPNE4	copine IV	3
29995	LMCD1	LIM and cysteine-rich domains 1	3
23218	NBEAL2	neurobeachin-like 2	3
8997	KALRN	kalirin, RhoGEF kinase	3
7018	TF	transferrin	3
1776	DNASE1L3	deoxyribonuclease I-like 3	3
9940	DLEC1	deleted in lung and esophageal cancer 1	3
10803	CCR9	chemokine (C-C motif) receptor 9	3
63924	CIDEC	cell death-inducing DFFA-like effector c	3
6044	SNORA62	small nucleolar RNA, H/ACA box 62; small nucleolar RNA, H/ACA box 6	3
1154	CISH	cytokine inducible SH2-containing protein	3
25890	ABI3BP	ABI family, member 3 (NESH) binding protein	3
574040	SNORA62	small nucleolar RNA, H/ACA box 62; small nucleolar RNA, H/ACA box 6	3
25907	TMEM158	transmembrane protein 158	3
23007	PLCH1	phospholipase C, eta 1	3
55076	TMEM45A	transmembrane protein 45A	3
57633	LRRN1	leucine rich repeat neuronal 1	3
255812	SDHAP1	succinate dehydrogenase complex, subunit A, flavoprotein pseudogene 1	3
90133	KRT8P12	keratin 8 pseudogene 12	3
200895	DHFRL1	dihydrofolate reductase-like 1	3
152217	LOC152217	hypothetical LOC152217	3
5523	Ppp2r3a	protein phosphatase 2 (formerly 2A), regulatory subunit B'', alpha	3
349565	NMNAT3	nicotinamide nucleotide adenylyltransferase 3	3
26996	Gpr160	G protein-coupled receptor 160	3
2257	fgf12	fibroblast growth factor 12	3
10644	Igf2bp2	insulin-like growth factor 2 mRNA binding protein 2	3
80723	TMEM22	transmembrane protein 22	3
29931	LOH3CR2A	loss of heterozygosity, 3, chromosomal region 2, gene A	3
57552	NCEH1	arylacetamide deacetylase-like 1	3
79858	Nek11	NIMA (never in mitosis gene a)- related kinase 11	3
1608	Dgkg	diacylglycerol kinase, gamma 90kDa	3
11170	fam107a	family with sequence similarity 107, member A	3
55540	Il17rb	interleukin 17 receptor B	3
116832	Rpl39l	ribosomal protein L39-like	3
6769	Stac	SH3 and cysteine rich domain	3
185	Agtr1	angiotensin II receptor, type 1	3
7220	Trpc1	transient receptor potential cation channel, subfamily C, member 1	3
1524	Cx3cr1	chemokine (C-X3-C motif) receptor 1	3
2047	ephb1	EPH receptor B1	3
668	Foxl2	forkhead box L2	3
131583	fam43a	family with sequence similarity 43, member A	3
389136	vgll3	vestigial like 3 (Drosophila)	3
285231	Fbxw12	F-box and WD repeat domain containing 12	3
84517	Arpm1	actin related protein M1	3
200909	HTR3D	5-hydroxytryptamine (serotonin) receptor 3 family member D	3
6336	Scn10a	sodium channel, voltage-gated, type X, alpha subunit	3
6649	SOD3	superoxide dismutase 3, extracellular	4
174	AFP	alpha-fetoprotein	4
27295	PDLIM3	PDZ and LIM domain 3	4
125	ADH1B	alcohol dehydrogenase 1B (class I), beta polypeptide; alcohol dehydrogenase 1A (class I), alpha polypeptide; alcohol dehydrogenase 1C (class I), gamma polypeptide	4
126	ADH1B	alcohol dehydrogenase 1B (class I), beta polypeptide; alcohol dehydrogenase 1A (class I), alpha polypeptide; alcohol dehydrogenase 1C (class I), gamma polypeptide	4
124	ADH1B	alcohol dehydrogenase 1B (class I), beta polypeptide; alcohol dehydrogenase 1A (class I), alpha polypeptide; alcohol dehydrogenase 1C (class I), gamma polypeptide	4
2243	FGA	fibrinogen alpha chain	4
1062	CENPE	centromere protein E, 312kDa	4
5602	MAPK10	mitogen-activated protein kinase 10	4
3815	KIT	similar to Mast/stem cell growth factor receptor precursor (SCFR) (Proto-oncogene tyrosine-protein kinase Kit) (c-kit) (CD117 antigen); v-kit Hardy-Zuckerman 4 feline sarcoma viral oncogene homolog	4
1909	EDNRA	endothelin receptor type A	4
7363	UGT2B4	UDP glucuronosyltransferase 2 family, polypeptide B4	4
2743	GLRB	glycine receptor, beta	4
6286	S100P	S100 calcium binding protein P	4
5783	PTPN13	protein tyrosine phosphatase, non-receptor type 13 (APO-1/CD95 (Fas)-associated phosphatase)	4
3576	IL8	interleukin 8	4
3627	CXCL10	chemokine (C-X-C motif) ligand 10	4
8671	SLC4A4	solute carrier family 4, sodium bicarbonate cotransporter, member 4	4
5099	PCDH7	protocadherin 7	4
2919	CXCL1	chemokine (C-X-C motif) ligand 1 (melanoma growth stimulating activity, alpha)	4
10891	PPARGC1A	peroxisome proliferator-activated receptor gamma, coactivator 1 alpha	4
8842	PROM1	prominin 1	4
3166	HMX1	H6 family homeobox 1	4
51705	EMCN	endomucin	4
51316	PLAC8	placenta-specific 8	4
63973	NEUROG2	neurogenin 2	4
7364	UGT2B7	UDP glucuronosyltransferase 2 family, polypeptide B7	4
1348	COX7A2P2	cytochrome c oxidase subunit VIIa pseudogene 2	4
213	alb	albumin	4
2244	fgb	fibrinogen beta chain	4
2261	fgfr3	fibroblast growth factor receptor 3	4
85462	FHDC1	FH2 domain containing 1	4
677809	SNORA24	small nucleolar RNA, H/ACA box 24	4
7345	Uchl1	ubiquitin carboxyl-terminal esterase L1 (ubiquitin thiolesterase)	4
57291	KIAA0114	KIAA0114	4
952	cd38	CD38 molecule	4
4886	Npy1r	neuropeptide Y receptor Y1	4
10568	slc34a2	solute carrier family 34 (sodium phosphate), member 2	4
4487	Msx1	msh homeobox 1	4
6423	sfrp2	secreted frizzled-related protein 2	4
5156	pdgfra	platelet-derived growth factor receptor, alpha polypeptide	4
285512	FAM13AOS	FAM13A opposite strand (non-protein coding)	4
6622	Snca	synuclein, alpha (non A4 component of amyloid precursor)	4
27071	dapp1	dual adaptor of phosphotyrosine and 3-phosphoinositides	4
6372	Cxcl6	chemokine (C-X-C motif) ligand 6 (granulocyte chemotactic protein 2)	4
7222	Trpc3	transient receptor potential cation channel, subfamily C, member 3	4
728564	LOC728564	similar to hCG1640714	4
84708	Lnx1	ligand of numb-protein X 1	4
1047	clgn	calmegin	4
22824	Hspa4l	heat shock 70kDa protein 4-like	4
995	CDC25C	cell division cycle 25 homolog C (S. pombe)	5
3673	ITGA2	integrin, alpha 2 (CD49B, alpha 2 subunit of VLA-2 receptor)	5
7025	NR2F1	nuclear receptor subfamily 2, group F, member 1	5
4056	LTC4S	leukotriene C4 synthase	5
1393	CRHBP	corticotropin releasing hormone binding protein	5
23194	FBXL7	F-box and leucine-rich repeat protein 7	5
6444	SGCD	sarcoglycan, delta (35kDa dystrophin-associated glycoprotein)	5
3575	IL7R	interleukin 7 receptor	5
3161	HMMR	hyaluronan-mediated motility receptor (RHAMM)	5
6534	SLC6A7	solute carrier family 6 (neurotransmitter transporter, L-proline), member 7	5
1839	HBEGF	heparin-binding EGF-like growth factor	5
4671	NAIP	NLR family, apoptosis inhibitory protein	5
10917	BTNL3	butyrophilin-like 3	5
8572	PDLIM4	PDZ and LIM domain 4	5
10622	POLR3G	polymerase (RNA) III (DNA directed) polypeptide G (32kD)	5
724102	SNHG4	small nucleolar RNA host gene 4 (non-protein coding)	5
11076	TPPP	tubulin polymerization promoting protein	5
81792	ADAMTS12	ADAM metallopeptidase with thrombospondin type 1 motif, 12	5
153562	MARVELD2	MARVEL domain containing 2	5
81848	SPRY4	sprouty homolog 4 (Drosophila)	5
1004	CDH6	cadherin 6, type 2, K-cadherin (fetal kidney)	5
115123	2015-03-03	membrane-associated ring finger (C3HC4) 3	5
26049	FAM169A	family with sequence similarity 169, member A	5
4762	NEUROG1	neurogenin 1	5
78991	PCYOX1L	prenylcysteine oxidase 1 like	5
116842	LEAP2	liver expressed antimicrobial peptide 2	5
30832	ZNF354C	zinc finger protein 354C	5
400949	FKSG49	FKSG49	5
153364	MBLAC2	metallo-beta-lactamase domain containing 2	5
91975	ZNF300	zinc finger protein 300	5
9319	Trip13	thyroid hormone receptor interactor 13	5
85409	NKD2	naked cuticle homolog 2 (Drosophila)	5
2201	Fbn2	fibrillin 2	5
83884	SLC25A2	solute carrier family 25 (mitochondrial carrier; ornithine transporter) member 2	5
9963	Slc23a1	solute carrier family 23 (nucleobase transporters), member 1	5
641700	ECSCR	endothelial cell-specific chemotaxis regulator	5
285590	SH3PXD2B	SH3 and PX domains 2B	5
134121	C5orf49	chromosome 5 open reading frame 49	5
492311	C5orf53	chromosome 5 open reading frame 53	5
2150	f2rl1	coagulation factor II (thrombin) receptor-like 1	5
100128062	SLC2A3P1	solute carrier family 2 (facilitated glucose transporter), member 3 pseudogene 1	5
4015	lox	lysyl oxidase	5
2196	Fat2	FAT tumor suppressor homolog 2 (Drosophila)	5
153478	plekhg4b	pleckstrin homology domain containing, family G (with RhoGef domain) member 4B	5
133558	Heatr7b2	HEAT repeat family member 7B2	5
51237	MGC29506	hypothetical protein MGC29506	5
6695	Spock1	sparc/osteonectin, cwcv and kazal-like domains proteoglycan (testican) 1	5
493869	Gpx8	glutathione peroxidase 8 (putative)	5
85027	C5orf62	MSTP150	5
647859	Ocln	occludin pseudogene; occludin	5
2297	foxd1	forkhead box D1	5
114915	NCRNA00219	chromosome 5 open reading frame 26	5
3779	Kcnmb1	potassium large conductance calcium-activated channel, subfamily M, beta member 1	5
92270	Atp6ap1l	ATPase, H+ transporting, lysosomal accessory protein 1-like	5
1010	Cdh12	cadherin 12, type 2 (N-cadherin 2)	5
5480	ppiC	peptidylprolyl isomerase C (cyclophilin C)	5
55937	APOM	apolipoprotein M	6
10107	TRIM10	tripartite motif-containing 10	6
5225	PGC	progastricsin (pepsinogen C)	6
202	AIM1	absent in melanoma 1	6
653	BMP5	bone morphogenetic protein 5	6
5603	MAPK13	mitogen-activated protein kinase 13	6
6098	ROS1	c-ros oncogene 1 , receptor tyrosine kinase	6
5350	PLN	phospholamban	6
85235	HIST1H2AM	histone cluster 1, H2ag; histone cluster 1, H2ah; histone cluster 1, H2ai; histone cluster 1, H2ak; histone cluster 1, H2al; histone cluster 1, H2am	6
2740	GLP1R	glucagon-like peptide 1 receptor	6
387104	KIAA0408	KIAA0408; chromosome 6 open reading frame 174	6
3013	HIST1H3H	histone cluster 1, H3j; histone cluster 1, H3i; histone cluster 1, H3h; histone cluster 1, H3g; histone cluster 1, H3f; histone cluster 1, H3e; histone cluster 1, H3d; histone cluster 1, H3c; histone cluster 1, H3b; histone cluster 1, H3a; histone cluster 1, H2ad; histone cluster 2, H3a; histone cluster 2, H3c; histone cluster 2, H3d	6
8936	WASF1	WAS protein family, member 1	6
6005	RHAG	Rh-associated glycoprotein	6
8969	HIST1H2AM	histone cluster 1, H2ag; histone cluster 1, H2ah; histone cluster 1, H2ai; histone cluster 1, H2ak; histone cluster 1, H2al; histone cluster 1, H2am	6
8968	HIST1H3H	histone cluster 1, H3j; histone cluster 1, H3i; histone cluster 1, H3h; histone cluster 1, H3g; histone cluster 1, H3f; histone cluster 1, H3e; histone cluster 1, H3d; histone cluster 1, H3c; histone cluster 1, H3b; histone cluster 1, H3a; histone cluster 1, H2ad; histone cluster 2, H3a; histone cluster 2, H3c; histone cluster 2, H3d	6
171558	PTCRA	pre T-cell antigen receptor alpha	6
9729	KIAA0408	KIAA0408; chromosome 6 open reading frame 174	6
10537	UBD	ubiquitin D	6
7005	TEAD3	TEA domain family member 3	6
57211	GPR126	G protein-coupled receptor 126	6
8351	HIST1H3H	histone cluster 1, H3j; histone cluster 1, H3i; histone cluster 1, H3h; histone cluster 1, H3g; histone cluster 1, H3f; histone cluster 1, H3e; histone cluster 1, H3d; histone cluster 1, H3c; histone cluster 1, H3b; histone cluster 1, H3a; histone cluster 1, H2ad; histone cluster 2, H3a; histone cluster 2, H3c; histone cluster 2, H3d	6
8350	HIST1H3H	histone cluster 1, H3j; histone cluster 1, H3i; histone cluster 1, H3h; histone cluster 1, H3g; histone cluster 1, H3f; histone cluster 1, H3e; histone cluster 1, H3d; histone cluster 1, H3c; histone cluster 1, H3b; histone cluster 1, H3a; histone cluster 1, H2ad; histone cluster 2, H3a; histone cluster 2, H3c; histone cluster 2, H3d	6
8355	HIST1H3H	histone cluster 1, H3j; histone cluster 1, H3i; histone cluster 1, H3h; histone cluster 1, H3g; histone cluster 1, H3f; histone cluster 1, H3e; histone cluster 1, H3d; histone cluster 1, H3c; histone cluster 1, H3b; histone cluster 1, H3a; histone cluster 1, H2ad; histone cluster 2, H3a; histone cluster 2, H3c; histone cluster 2, H3d	6
8354	HIST1H3H	histone cluster 1, H3j; histone cluster 1, H3i; histone cluster 1, H3h; histone cluster 1, H3g; histone cluster 1, H3f; histone cluster 1, H3e; histone cluster 1, H3d; histone cluster 1, H3c; histone cluster 1, H3b; histone cluster 1, H3a; histone cluster 1, H2ad; histone cluster 2, H3a; histone cluster 2, H3c; histone cluster 2, H3d	6
8353	HIST1H3H	histone cluster 1, H3j; histone cluster 1, H3i; histone cluster 1, H3h; histone cluster 1, H3g; histone cluster 1, H3f; histone cluster 1, H3e; histone cluster 1, H3d; histone cluster 1, H3c; histone cluster 1, H3b; histone cluster 1, H3a; histone cluster 1, H2ad; histone cluster 2, H3a; histone cluster 2, H3c; histone cluster 2, H3d	6
8352	HIST1H3H	histone cluster 1, H3j; histone cluster 1, H3i; histone cluster 1, H3h; histone cluster 1, H3g; histone cluster 1, H3f; histone cluster 1, H3e; histone cluster 1, H3d; histone cluster 1, H3c; histone cluster 1, H3b; histone cluster 1, H3a; histone cluster 1, H2ad; histone cluster 2, H3a; histone cluster 2, H3c; histone cluster 2, H3d	6
8358	HIST1H3H	histone cluster 1, H3j; histone cluster 1, H3i; histone cluster 1, H3h; histone cluster 1, H3g; histone cluster 1, H3f; histone cluster 1, H3e; histone cluster 1, H3d; histone cluster 1, H3c; histone cluster 1, H3b; histone cluster 1, H3a; histone cluster 1, H2ad; histone cluster 2, H3a; histone cluster 2, H3c; histone cluster 2, H3d	6
8357	HIST1H3H	histone cluster 1, H3j; histone cluster 1, H3i; histone cluster 1, H3h; histone cluster 1, H3g; histone cluster 1, H3f; histone cluster 1, H3e; histone cluster 1, H3d; histone cluster 1, H3c; histone cluster 1, H3b; histone cluster 1, H3a; histone cluster 1, H2ad; histone cluster 2, H3a; histone cluster 2, H3c; histone cluster 2, H3d	6
8356	HIST1H3H	histone cluster 1, H3j; histone cluster 1, H3i; histone cluster 1, H3h; histone cluster 1, H3g; histone cluster 1, H3f; histone cluster 1, H3e; histone cluster 1, H3d; histone cluster 1, H3c; histone cluster 1, H3b; histone cluster 1, H3a; histone cluster 1, H2ad; histone cluster 2, H3a; histone cluster 2, H3c; histone cluster 2, H3d	6
8329	HIST1H2AM	histone cluster 1, H2ag; histone cluster 1, H2ah; histone cluster 1, H2ai; histone cluster 1, H2ak; histone cluster 1, H2al; histone cluster 1, H2am	6
8336	HIST1H2AM	histone cluster 1, H2ag; histone cluster 1, H2ah; histone cluster 1, H2ai; histone cluster 1, H2ak; histone cluster 1, H2al; histone cluster 1, H2am	6
8332	HIST1H2AM	histone cluster 1, H2ag; histone cluster 1, H2ah; histone cluster 1, H2ai; histone cluster 1, H2ak; histone cluster 1, H2al; histone cluster 1, H2am	6
8330	HIST1H2AM	histone cluster 1, H2ag; histone cluster 1, H2ah; histone cluster 1, H2ai; histone cluster 1, H2ak; histone cluster 1, H2al; histone cluster 1, H2am	6
2296	FOXC1	forkhead box C1	6
4199	ME1	malic enzyme 1, NADP(+)-dependent, cytosolic	6
5617	PRL	prolactin	6
89870	TRIM15	tripartite motif-containing 15	6
9436	NCR2	natural cytotoxicity triggering receptor 2	6
3120	HLA-DQB2	major histocompatibility complex, class II, DQ beta 2	6
266977	GPR110	G protein-coupled receptor 110	6
7754	ZNF204P	zinc finger protein 204 pseudogene	6
730101	LOC730101	hypothetical LOC730101	6
5558	PRIM2	primase, DNA, polypeptide 2 (58kDa)	6
387082	SUMO4	SMT3 suppressor of mif two 3 homolog 4 (S. cerevisiae)	6
29113	C6orf15	chromosome 6 open reading frame 15	6
10231	RCAN2	regulator of calcineurin 2	6
441151	TMEM151B	transmembrane protein 151B	6
442216	RPS17P5	ribosomal protein S17 pseudogene 5	6
221756	MGC39372	hypothetical protein MGC39372	6
135228	CD109	CD109 molecule	6
221395	Gpr116	G protein-coupled receptor 116	6
3908	Lama2	laminin, alpha 2	6
285812	LOC285812	hypothetical protein LOC285812	6
84947	SERAC1	serine active site containing 1	6
55809	TRERF1	transcriptional regulating factor 1	6
89822	KCNK17	potassium channel, subfamily K, member 17	6
55084	Sobp	sine oculis binding protein homolog (Drosophila)	6
84830	C6orf105	chromosome 6 open reading frame 105	6
387103	C6orf173	chromosome 6 open reading frame 173	6
221710	LOC221710	hypothetical protein LOC221710	6
154141	MBOAT1	membrane bound O-acyltransferase domain containing 1	6
80868	HCG4P6	HLA complex group 4 pseudogene 6	6
57673	BEND3	BEN domain containing 3	6
100129399	LOC100129399	hypothetical protein LOC100129399	6
5340	plg	plasminogen	6
3012	Hist1h2ab	histone cluster 1, H2ae; histone cluster 1, H2ab	6
2173	Fabp7	fatty acid binding protein 7, brain	6
2914	Grm4	glutamate receptor, metabotropic 4	6
2509	FTHL5	ferritin, heavy polypeptide pseudogene 1	6
2938	gsta1	glutathione S-transferase alpha 1	6
4602	myb	v-myb myeloblastosis viral oncogene homolog (avian)	6
202459	OSTCL	oligosaccharyltransferase complex subunit-like	6
7058	thbs2	thrombospondin 2	6
5167	Enpp1	ectonucleotide pyrophosphatase/phosphodiesterase 1	6
285830	LOC285830	hypothetical LOC285830	6
5570	Pkib	protein kinase (cAMP-dependent, catalytic) inhibitor beta	6
352990	NCRNA00171	non-protein coding RNA 171; HLA complex P5 pseudogene 10	6
206426	PIP5K1P1	PIP5K1A pseudogene	6
401233	LOC401233	similar to HIV TAT specific factor 1; cofactor required for Tat activation of HIV-1 transcription	6
619208	C6orf225	chromosome 6 open reading frame 225	6
347733	tubb2b	tubulin, beta 2B	6
80862	NCRNA00171	non-protein coding RNA 171; HLA complex P5 pseudogene 10	6
1303	col12a1	collagen, type XII, alpha 1	6
1302	Col11a2	collagen, type XI, alpha 2	6
10866	hcp5	HLA complex P5	6
81706	ppp1r14c	protein phosphatase 1, regulatory (inhibitor) subunit 14C	6
7272	ttk	TTK protein kinase	6
8335	Hist1h2ab	histone cluster 1, H2ae; histone cluster 1, H2ab	6
346085	GAPDHL18	glyceraldehyde-3-phosphate dehydrogenase-like 18	6
2099	Esr1	estrogen receptor 1	6
112744	Il17f	interleukin 17F	6
3136	HLA-H	major histocompatibility complex, class I, H (pseudogene)	6
5698	psmb9	proteasome (prosome, macropain) subunit, beta type, 9 (large multifunctional peptidase 2)	6
2913	GRM3	glutamate receptor, metabotropic 3	7
10268	RAMP3	receptor (G protein-coupled) activity modifying protein 3	7
8910	SGCE	sarcoglycan, epsilon	7
5764	PTN	pleiotrophin	7
1364	CLDN4	claudin 4	7
5919	RARRES2	retinoic acid receptor responder (tazarotene induced) 2	7
3569	IL6	interleukin 6 (interferon, beta 2)	7
3624	INHBA	inhibin, beta A	7
10234	LRRC17	leucine rich repeat containing 17	7
29999	FSCN3	fascin homolog 3, actin-bundling protein, testicular (Strongylocentrotus purpuratus)	7
51200	CPA4	carboxypeptidase A4	7
5383	PMS2L2	postmeiotic segregation increased 2-like 5; postmeiotic segregation increased 2-like 5-like; similar to postmeiotic segregation increased 2-like 2; postmeiotic segregation increased 2-like 2 pseudogene	7
5380	PMS2L2	postmeiotic segregation increased 2-like 5; postmeiotic segregation increased 2-like 5-like; similar to postmeiotic segregation increased 2-like 2; postmeiotic segregation increased 2-like 2 pseudogene	7
10603	SH2B2	SH2B adaptor protein 2	7
100132832	PMS2L2	postmeiotic segregation increased 2-like 5; postmeiotic segregation increased 2-like 5-like; similar to postmeiotic segregation increased 2-like 2; postmeiotic segregation increased 2-like 2 pseudogene	7
9603	NFE2L3	nuclear factor (erythroid-derived 2)-like 3	7
6561	SLC13A1	solute carrier family 13 (sodium/sulfate symporters), member 1	7
79689	STEAP4	STEAP family member 4	7
222161	DKFZP586I1420	hypothetical protein DKFZp586I1420	7
154754	PRSS1	protease, serine, 1 (trypsin 1); trypsinogen C	7
441259	LOC441259	PMS2 postmeiotic segregation increased 2 (S. cerevisiae)-like	7
23554	TSPAN12	tetraspanin 12	7
11257	TP53TG1	TP53 target 1 (non-protein coding)	7
5644	PRSS1	protease, serine, 1 (trypsin 1); trypsinogen C	7
57876	MUC3B	mucin 3B, cell surface associated; similar to Mucin-3A precursor (Intestinal mucin-3A); mucin 3A, cell surface associated; similar to mucin 3	7
4584	MUC3B	mucin 3B, cell surface associated; similar to Mucin-3A precursor (Intestinal mucin-3A); mucin 3A, cell surface associated; similar to mucin 3	7
340307	CTAGE6	CTAGE family, member 6	7
8701	DNAH11	dynein, axonemal, heavy chain 11	7
441273	SPDYE2	speedy homolog E2 (Xenopus laevis)	7
1644	ddc	dopa decarboxylase (aromatic L-amino acid decarboxylase)	7
349114	LOC349114	hypothetical LOC349114	7
26157	GIMAP2	GTPase, IMAP family member 2	7
1358	Cpa2	carboxypeptidase A2 (pancreatic)	7
646762	LOC646762	hypothetical LOC646762	7
30816	ERVWE1	endogenous retroviral family W, env(C7), member 1	7
100216546	LOC100216546	hypothetical LOC100216546	7
399670	RPL13AP17	ribosomal protein L13a pseudogene 17	7
222865	TMEM130	transmembrane protein 130	7
93664	cadps2	Ca++-dependent secretion activator 2	7
2737	Gli3	GLI family zinc finger 3	7
4885	Nptx2	neuronal pentraxin II	7
352954	gats	GATS, stromal antigen 3 opposite strand	7
56903	papolb	poly(A) polymerase beta (testis specific)	7
136541	TRYX3	trypsin X3	7
10551	Agr2	anterior gradient homolog 2 (Xenopus laevis)	7
358	aqp1	aquaporin 1 (Colton blood group)	7
168544	Znf467	zinc finger protein 467	7
3198	hoxa1	homeobox A1	7
442720	EIF3IP1	eukaryotic translation initiation factor 3, subunit I pseudogene 1	7
261729	Steap2	six transmembrane epithelial antigen of the prostate 2	7
23242	cobL	cordon-bleu homolog (mouse)	7
7991	TUSC3	tumor suppressor candidate 3	8
27121	DKK4	dickkopf homolog 4 (Xenopus laevis)	8
2267	FGL1	fibrinogen-like 1	8
3174	HNF4G	hepatocyte nuclear factor 4, gamma	8
9	NAT1	N-acetyltransferase 1 (arylamine N-acetyltransferase)	8
5327	PLAT	plasminogen activator, tissue	8
2167	FABP4	fatty acid binding protein 4, adipocyte	8
760	CA2	carbonic anhydrase II	8
1672	DEFB1	defensin, beta 1	8
3084	NRG1	neuregulin 1	8
1584	CYP11B1	cytochrome P450, family 11, subfamily B, polypeptide 1	8
4856	NOV	nephroblastoma overexpressed gene	8
10940	POP1	processing of precursor 1, ribonuclease P/MRP subunit (S. cerevisiae)	8
6674	SPAG1	sperm associated antigen 1	8
6440	SFTPC	surfactant protein C	8
6770	STAR	steroidogenic acute regulatory protein	8
8601	RGS20	regulator of G-protein signaling 20	8
63898	SH2D4A	SH2 domain containing 4A	8
115908	CTHRC1	collagen triple helix repeat containing 1	8
1667	DEFA1	defensin, alpha 1	8
3037	HAS2	hyaluronan synthase 2	8
728358	DEFA1	defensin, alpha 1	8
7227	TRPS1	trichorhinophalangeal syndrome I	8
114569	MAL2	mal, T-cell differentiation protein 2	8
7993	UBXN8	UBX domain protein 8	8
59347	FKSG2	apoptosis inhibitor	8
56892	C8orf4	chromosome 8 open reading frame 4	8
84985	FAM83A	family with sequence similarity 83, member A	8
55872	PBK	PDZ binding kinase	8
83955	NACAP1	nascent-polypeptide-associated complex alpha polypeptide pseudogene 1	8
79075	DSCC1	defective in sister chromatid cohesion 1 homolog (S. cerevisiae)	8
4982	tnfrsf11b	tumor necrosis factor receptor superfamily, member 11b	8
4603	mybl1	v-myb myeloblastosis viral oncogene homolog (avian)-like 1	8
6781	stc1	stanniocalcin 1	8
9920	Kbtbd11	kelch repeat and BTB (POZ) domain containing 11	8
83650	AMAC1L2	acyl-malonyl condensing enzyme 1-like 3; acyl-malonyl condensing enzyme 1-like 2; acyl-malonyl condensing enzyme 1-like 1; acyl-malonyl condensing enzyme 1	8
157570	ESCO2	establishment of cohesion 1 homolog 2 (S. cerevisiae)	8
137970	UNC5D	unc-5 homolog D (C. elegans)	8
56169	GSDMC	gasdermin C	8
225689	Mapk15	mitogen-activated protein kinase 15	8
9760	Tox	thymocyte selection-associated high mobility group box	8
1669	Defa4	defensin, alpha 4, corticostatin	8
54845	Esrp1	epithelial splicing regulatory protein 1	8
245972	Atp6v0d2	ATPase, H+ transporting, lysosomal 38kDa, V0 subunit d2	8
4741	nefm	neurofilament, medium polypeptide	8
23452	ANGPTL2	angiopoietin-like 2	9
9536	PTGES	prostaglandin E synthase	9
360	AQP3	aquaporin 3 (Gill blood group)	9
1515	CTSL2	cathepsin L2	9
727	C5	complement component 5	9
1842	ECM2	extracellular matrix protein 2, female organ and adipocyte specific	9
5239	PGM5	phosphoglucomutase 5	9
5005	ORM2	orosomucoid 2	9
2619	GAS1	growth arrest-specific 1	9
5069	PAPPA	PAPPA antisense RNA (non-protein coding); pregnancy-associated plasma protein A, pappalysin 1	9
493913	PAPPA	PAPPA antisense RNA (non-protein coding); pregnancy-associated plasma protein A, pappalysin 1	9
3451	IFNA17	interferon, alpha 17	9
9719	ADAMTSL2	similar to ADAMTS-like 2; ADAMTS-like 2	9
79987	SVEP1	sushi, von Willebrand factor type A, EGF and pentraxin domain containing 1	9
10439	OLFM1	olfactomedin 1	9
8328	GFI1B	growth factor independent 1B transcription repressor	9
286256	LCN12	lipocalin 12	9
84929	FIBCD1	fibrinogen C domain containing 1	9
9022	clic3	chloride intracellular channel 3	9
5646	prss3	protease, serine, 3	9
2315	Mlana	melan-A	9
654466	KGFLP2	keratinocyte growth factor-like protein 2	9
57000	C9orf31	chromosome 9 open reading frame 31	9
347252	Igfbpl1	insulin-like growth factor binding protein-like 1	9
8022	lhx3	LIM homeobox 3	9
347240	Kif24	kinesin family member 24	9
169792	Glis3	GLIS family zinc finger 3	9
2731	Gldc	glycine dehydrogenase (decarboxylating)	9
84253	garnl3	GTPase activating Rap/RanGAP domain-like 3	9
2203	Fbp1	fructose-1,6-bisphosphatase 1	9
613206	LOC613206	myeloproliferative disease associated tumor antigen 5	9
229	Aldob	aldolase B, fructose-bisphosphate	9
9413	fam189a2	chromosome 9 open reading frame 61	9
80318	Gkap1	G kinase anchoring protein 1	9
253039	LOC253039	hypothetical LOC253039	9
1902	lpar1	lysophosphatidic acid receptor 1	9
3832	KIF11	kinesin family member 11	10
9148	NEURL	neuralized homolog (Drosophila)	10
5949	RBP3	retinol binding protein 3, interstitial	10
5979	RET	ret proto-oncogene	10
27063	ANKRD1	ankyrin repeat domain 1 (cardiac muscle)	10
2625	GATA3	GATA binding protein 3	10
256536	TCERG1L	transcription elongation regulator 1-like	10
3698	ITIH2	inter-alpha (globulin) inhibitor H2	10
2253	FGF8	fibroblast growth factor 8 (androgen-induced)	10
1755	DMBT1	deleted in malignant brain tumors 1	10
219681	ARMC3	armadillo repeat containing 3	10
653268	AGAP7	ArfGAP with GTPase domain, ankyrin repeat and PH domain 7	10
9721	GPRIN2	G protein regulated inducer of neurite outgrowth 2	10
729096	BMS1P4	BMS1 pseudogene 4	10
2834	PRLHR	prolactin releasing hormone receptor	10
170371	C10orf128	chromosome 10 open reading frame 128	10
118932	ANKRD22	ankyrin repeat domain 22	10
29974	a1cf	APOBEC1 complementation factor	10
10529	Nebl	nebulette	10
100133130	LOC100133130	PRO1102	10
219790	RTKN2	rhotekin 2	10
8038	adam12	ADAM metallopeptidase domain 12	10
8433	Utf1	undifferentiated embryonic cell transcription factor 1	10
340706	vwa2	von Willebrand factor A domain containing 2	10
219699	Unc5b	unc-5 homolog B (C. elegans)	10
1646	akr1c2	aldo-keto reductase family 1, member C2 (dihydrodiol dehydrogenase 2; bile acid binding protein; 3-alpha hydroxysteroid dehydrogenase, type III)	10
2674	gfra1	GDNF family receptor alpha 1	10
1308	Col17a1	collagen, type XVII, alpha 1	10
642592	EIF5AL3	eukaryotic translation initiation factor 5A-like 3	10
6975	Tectb	tectorin beta	10
55301	Olah	oleoyl-ACP hydrolase	10
114131	ucn3	urocortin 3 (stresscopin)	10
219770	gjd4	gap junction protein, delta 4, 40.1kDa	10
439965	FAM35B2	family with sequence similarity 35, member B2	10
64072	Cdh23	cadherin-like 23	10
728509	RPS19P7	ribosomal protein S19 pseudogene 7	10
221061	fam171a1	family with sequence similarity 171, member A1	10
56521	dnajc12	DnaJ (Hsp40) homolog, subfamily C, member 12	10
285961	SEPT7L	CDC10 cell division cycle 10 homolog (S. cerevisiae)-like	10
5662	psd	pleckstrin and Sec7 domain containing	10
1813	DRD2	dopamine receptor D2	11
2147	F2	coagulation factor II (thrombin)	11
29984	RHOD	ras homolog gene family, member D	11
6833	ABCC8	ATP-binding cassette, sub-family C (CFTR/MRP), member 8	11
5837	PYGM	phosphorylase, glycogen, muscle	11
6327	SCN2B	sodium channel, voltage-gated, type II, beta	11
335	APOA1	apolipoprotein A-I	11
931	MS4A1	membrane-spanning 4-domains, subfamily A, member 1	11
916	CD3E	CD3e molecule, epsilon (CD3-TCR complex)	11
3263	HPX	hemopexin	11
9379	NRXN2	neurexin 2	11
4004	LMO1	LIM domain only 1 (rhombotin 1)	11
1850	DUSP8	dual specificity phosphatase 8	11
4654	MYOD1	myogenic differentiation 1	11
3359	HTR3A	5-hydroxytryptamine (serotonin) receptor 3A	11
9610	RIN1	Ras and Rab interactor 1	11
10418	SPON1	spondin 1, extracellular matrix protein	11
915	CD3D	CD3d molecule, delta (CD3-TCR complex)	11
51083	GAL	galanin prepropeptide	11
143662	MUC15	mucin 15, cell surface associated	11
27122	DKK3	dickkopf homolog 3 (Xenopus laevis)	11
112464	PRKCDBP	protein kinase C, delta binding protein	11
1474	CST6	cystatin E/M	11
2348	FOLR1	folate receptor 1 (adult)	11
2785	GNG3	guanine nucleotide binding protein (G protein), gamma 3	11
7136	TNNI2	troponin I type 2 (skeletal, fast)	11
10077	TSPAN32	tetraspanin 32	11
10335	MRVI1	murine retrovirus integration site 1 homolog	11
84000	TMPRSS13	transmembrane protease, serine 13	11
79733	E2F8	E2F transcription factor 8	11
10205	MPZL2	myelin protein zero-like 2	11
57124	CD248	CD248 molecule, endosialin	11
58486	ZBED5	zinc finger, BED-type containing 5	11
65998	C11orf95	hypothetical protein LOC65998	11
83552	MFRP	membrane frizzled-related protein	11
143458	LDLRAD3	low density lipoprotein receptor class A domain containing 3	11
143872	FLJ32810	Rho-type GTPase-activating protein FLJ32810	11
27288	Rbmxl2	RNA binding motif protein, X-linked-like 2	11
26298	Ehf	ets homologous factor	11
26011	ODZ4	odz, odd Oz/ten-m homolog 4 (Drosophila)	11
83661	MS4A8B	membrane-spanning 4-domains, subfamily A, member 8B	11
23642	SNHG1	small nucleolar RNA host gene 1 (non-protein coding)	11
399959	LOC399959	hypothetical LOC399959	11
144106	FAM10A5	similar to heat shock 70kD protein binding protein; family with sequence similarity 10, member A4 pseudogene; family with sequence similarity 10, member A5 pseudogene	11
81341	OR10W1	olfactory receptor, family 10, subfamily W, member 1	11
220042	C11orf82	chromosome 11 open reading frame 82	11
84959	UBASH3B	ubiquitin associated and SH3 domain containing, B	11
221091	LRRN4CL	LRRN4 C-terminal like	11
387775	SLC22A10	solute carrier family 22, member 10	11
387763	AG2	hypothetical protein LOC387763	11
917	Cd3g	CD3g molecule, gamma (CD3-TCR complex)	11
50863	Ntm	neurotrimin	11
283131	Neat1	non-protein coding RNA 84	11
5741	pth	parathyroid hormone	11
3746	Kcnc1	potassium voltage-gated channel, Shaw-related subfamily, member 1	11
219902	Tmem136	transmembrane protein 136	11
143630	Ubqlnl	ubiquilin-like	11
7490	wt1	Wilms tumor 1	11
120071	Gyltl1b	glycosyltransferase-like 1B	11
57586	Syt13	synaptotagmin XIII	11
3316	Hspb2	heat shock 27kDa protein 2	11
399851	LOC399851	hypothetical gene supported by AY129010	11
4745	Nell1	NEL-like 1 (chicken)	11
50801	Kcnk4	potassium channel, subfamily K, member 4	11
5080	Pax6	paired box 6	11
6343	Sct	secretin	11
3695	ITGB7	integrin, beta 7	12
6540	SLC6A13	solute carrier family 6 (neurotransmitter transporter, GABA), member 13	12
719	C3AR1	complement component 3a receptor 1	12
27165	GLS2	glutaminase 2 (liver, mitochondrial)	12
969	CD69	CD69 molecule	12
5800	PTPRO	protein tyrosine phosphatase, receptor type, O	12
9891	NUAK1	NUAK family, SNF1-like kinase, 1	12
4254	KITLG	KIT ligand	12
8549	LGR5	leucine-rich repeat-containing G protein-coupled receptor 5	12
27345	KCNMB4	potassium large conductance calcium-activated channel, subfamily M, beta member 4	12
10635	RAD51AP1	RAD51 associated protein 1	12
1466	CSRP2	cysteine and glycine-rich protein 2	12
4326	MMP17	matrix metallopeptidase 17 (membrane-inserted)	12
11113	CIT	citron (rho-interacting, serine/threonine kinase 21)	12
6539	SLC6A12	solute carrier family 6 (neurotransmitter transporter, betaine/GABA), member 12	12
5858	PZP	pregnancy-zone protein	12
3071	NCKAP1L	NCK-associated protein 1-like	12
283431	GAS2L3	growth arrest-specific 2 like 3	12
23519	ANP32D	acidic (leucine-rich) nuclear phosphoprotein 32 family, member D	12
6927	HNF1A	HNF1 homeobox A	12
57613	KIAA1467	KIAA1467	12
6866	TAC3	tachykinin 3	12
100129361	LOC100129361	similar to mCG115122	12
283345	RPL13P5	ribosomal protein L13 pseudogene 5	12
3889	KRT83	keratin 83	12
55507	GPRC5D	G protein-coupled receptor, family C, group 5, member D	12
28981	IFT81	intraflagellar transport 81 homolog (Chlamydomonas)	12
51561	IL23A	interleukin 23, alpha subunit p19	12
3853	KRT6A	keratin 6A	12
79611	ACSS3	acyl-CoA synthetase short-chain family member 3	12
80763	C12orf39	chromosome 12 open reading frame 39	12
59277	NTN4	netrin 4	12
81575	APOLD1	apolipoprotein L domain containing 1	12
83857	TMTC1	transmembrane and tetratricopeptide repeat containing 1	12
338799	LOC338799	hypothetical LOC338799	12
160518	DENND5B	DENN/MADD domain containing 5B	12
57228	smagp	small trans-membrane and glycosylated protein	12
196385	DNAH10	dynein, axonemal, heavy chain 10	12
6926	tbx3	T-box 3	12
144501	KRT80	keratin 80	12
51054	PLEKHA9	pleckstrin homology domain containing, family A (phosphoinositide binding specific) member 9	12
387882	C12orf75	chromosome 12 open reading frame 75	12
171220	LOC171220	destrin-2 pseudogene	12
51275	C12orf47	chromosome 12 open reading frame 47	12
5318	Pkp2	plakophilin 2	12
57460	ppm1h	protein phosphatase 1H (PP2C domain containing)	12
55592	GOLGA2B	golgi autoantigen, golgin subfamily a, 2-like 1	12
390354	RPL18AP3	ribosomal protein L18a pseudogene 3	12
10219	Klrg1	killer cell lectin-like receptor subfamily G, member 1	12
5630	prpH	peripherin	12
440081	DDX12	DEAD/H (Asp-Glu-Ala-Asp/His) box polypeptide 12 (CHL1-like helicase homolog, S. cerevisiae)	12
1272	Cntn1	contactin 1	12
7103	Tspan8	tetraspanin 8	12
84329	hvcn1	hydrogen voltage-gated channel 1	12
94	Acvrl1	activin A receptor type II-like 1	12
5053	pah	phenylalanine hydroxylase	12
57121	Lpar5	lysophosphatidic acid receptor 5	12
3356	HTR2A	5-hydroxytryptamine (serotonin) receptor 2A	13
26960	NBEA	neurobeachin	13
26278	SACS	spastic ataxia of Charlevoix-Saguenay (sacsin)	13
1045	CDX2	caudal type homeobox 2	13
2155	F7	coagulation factor VII (serum prothrombin conversion accelerator)	13
55835	CENPJ	centromere protein J	13
7278	TUBA3D	tubulin, alpha 3d; tubulin, alpha 3c	13
55647	RAB20	RAB20, member RAS oncogene family	13
55504	TNFRSF19	tumor necrosis factor receptor superfamily, member 19	13
8847	DLEU2L	deleted in lymphocytic leukemia 2 (non-protein coding); deleted in lymphocytic leukemia 2-like	13
2706	gjb2	gap junction protein, beta 2, 26kDa	13
145165	FAM10A5	similar to heat shock 70kD protein binding protein; family with sequence similarity 10, member A4 pseudogene; family with sequence similarity 10, member A5 pseudogene	13
84935	c13orf33	chromosome 13 open reading frame 33	13
196549	EEF1DP3	eukaryotic translation elongation factor 1 delta pseudogene 3	13
650669	FLJ41484	hypothetical LOC650669	13
10631	postn	periostin, osteoblast specific factor	13
677814	SNORA31	small nucleolar RNA, H/ACA box 31	13
144809	C13orf30	chromosome 13 open reading frame 30	13
10257	abcc4	ATP-binding cassette, sub-family C (CFTR/MRP), member 4	13
1910	ednrb	endothelin receptor type B	13
9362	CPNE6	copine VI (neuronal)	14
6036	RNASE2	ribonuclease, RNase A family, 2 (liver, eosinophil-derived neurotoxin)	14
4053	LTBP2	latent transforming growth factor beta binding protein 2	14
1113	CHGA	chromogranin A (parathyroid secretory protein 1)	14
5587	PRKD1	protein kinase D1	14
55384	MEG3	maternally expressed 3 (non-protein coding)	14
866	SERPINA6	serpin peptidase inhibitor, clade A (alpha-1 antiproteinase, antitrypsin), member 6	14
2877	GPX2	glutathione peroxidase 2 (gastrointestinal)	14
5427	POLE2	polymerase (DNA directed), epsilon 2 (p59 subunit)	14
1033	CDKN3	cyclin-dependent kinase inhibitor 3	14
3492	IGHM	immunoglobulin heavy constant gamma 1 (G1m marker); immunoglobulin heavy constant mu; immunoglobulin heavy variable 3-7; immunoglobulin heavy constant gamma 3 (G3m marker); immunoglobulin heavy variable 3-11 (gene/pseudogene); immunoglobulin heavy variable 4-31; immunoglobulin heavy locus	14
28663	TRAV20	T cell receptor alpha constant; T cell receptor alpha locus; T cell receptor alpha variable 20; T cell receptor delta locus; T cell receptor delta variable 2	14
28450	IGHM	immunoglobulin heavy constant gamma 1 (G1m marker); immunoglobulin heavy constant mu; immunoglobulin heavy variable 3-7; immunoglobulin heavy constant gamma 3 (G3m marker); immunoglobulin heavy variable 3-11 (gene/pseudogene); immunoglobulin heavy variable 4-31; immunoglobulin heavy locus	14
28452	IGHM	immunoglobulin heavy constant gamma 1 (G1m marker); immunoglobulin heavy constant mu; immunoglobulin heavy variable 3-7; immunoglobulin heavy constant gamma 3 (G3m marker); immunoglobulin heavy variable 3-11 (gene/pseudogene); immunoglobulin heavy variable 4-31; immunoglobulin heavy locus	14
161291	TMEM30B	transmembrane protein 30B	14
3500	IGHM	immunoglobulin heavy constant gamma 1 (G1m marker); immunoglobulin heavy constant mu; immunoglobulin heavy variable 3-7; immunoglobulin heavy constant gamma 3 (G3m marker); immunoglobulin heavy variable 3-11 (gene/pseudogene); immunoglobulin heavy variable 4-31; immunoglobulin heavy locus	14
3502	IGHM	immunoglobulin heavy constant gamma 1 (G1m marker); immunoglobulin heavy constant mu; immunoglobulin heavy variable 3-7; immunoglobulin heavy constant gamma 3 (G3m marker); immunoglobulin heavy variable 3-11 (gene/pseudogene); immunoglobulin heavy variable 4-31; immunoglobulin heavy locus	14
3507	IGHM	immunoglobulin heavy constant gamma 1 (G1m marker); immunoglobulin heavy constant mu; immunoglobulin heavy variable 3-7; immunoglobulin heavy constant gamma 3 (G3m marker); immunoglobulin heavy variable 3-11 (gene/pseudogene); immunoglobulin heavy variable 4-31; immunoglobulin heavy locus	14
28396	IGHM	immunoglobulin heavy constant gamma 1 (G1m marker); immunoglobulin heavy constant mu; immunoglobulin heavy variable 3-7; immunoglobulin heavy constant gamma 3 (G3m marker); immunoglobulin heavy variable 3-11 (gene/pseudogene); immunoglobulin heavy variable 4-31; immunoglobulin heavy locus	14
6964	TRAV20	T cell receptor alpha constant; T cell receptor alpha locus; T cell receptor alpha variable 20; T cell receptor delta locus; T cell receptor delta variable 2	14
6955	TRAV20	T cell receptor alpha constant; T cell receptor alpha locus; T cell receptor alpha variable 20; T cell receptor delta locus; T cell receptor delta variable 2	14
28755	TRAV20	T cell receptor alpha constant; T cell receptor alpha locus; T cell receptor alpha variable 20; T cell receptor delta locus; T cell receptor delta variable 2	14
28517	TRAV20	T cell receptor alpha constant; T cell receptor alpha locus; T cell receptor alpha variable 20; T cell receptor delta locus; T cell receptor delta variable 2	14
57381	RHOJ	ras homolog gene family, member J	14
642669	C2orf27A	hypothetical LOC642669; chromosome 2 open reading frame 27A; hypothetical LOC644525	14
57475	PLEKHH1	pleckstrin homology domain containing, family H (with MyTH4 domain) member 1	14
84962	JUB	jub, ajuba homolog (Xenopus laevis)	14
85439	STON2	stonin 2	14
79686	C14orf139	chromosome 14 open reading frame 139	14
283624	LOC283624	hypothetical protein LOC283624	14
283576	Zdhhc22	zinc finger, DHHC-type containing 22	14
5104	Serpina5	serpin peptidase inhibitor, clade A (alpha-1 antiproteinase, antitrypsin), member 5	14
140801	Rpl10l	ribosomal protein L10-like	14
5015	Otx2	orthodenticle homeobox 2	14
2290	foxg1	forkhead box G1	14
83694	Rps6kl1	ribosomal protein S6 kinase-like 1	14
12	serpina3	serpin peptidase inhibitor, clade A (alpha-1 antiproteinase, antitrypsin), member 3	14
503639	DUXAP10	double homeobox A pseudogene 10	14
341947	Cox8c	cytochrome c oxidase subunit 8C	14
26585	GREM1	gremlin 1, cysteine knot superfamily, homolog (Xenopus laevis)	15
8854	ALDH1A2	aldehyde dehydrogenase 1 family, member A2	15
9915	ARNT2	aryl-hydrocarbon receptor nuclear translocator 2	15
8483	CILP	cartilage intermediate layer protein, nucleotide pyrophosphohydrolase	15
1381	CRABP1	cellular retinoic acid binding protein 1	15
597	BCL2A1	BCL2-related protein A1	15
10125	RASGRP1	RAS guanyl releasing protein 1 (calcium and DAG-regulated)	15
4130	MAP1A	microtubule-associated protein 1A	15
4692	NDN	necdin homolog (mouse)	15
176	ACAN	aggrecan	15
11245	GPR176	G protein-coupled receptor 176	15
4734	NEDD4	neural precursor cell expressed, developmentally down-regulated 4	15
388152	LOC388152	hypothetical LOC388152	15
8123	PAR5	Prader-Willi/Angelman syndrome-5	15
55897	MESP1	mesoderm posterior 1 homolog (mouse)	15
84894	LINGO1	leucine rich repeat and Ig domain containing 1	15
116179	TGM7	transglutaminase 7	15
192683	Scamp5	secretory carrier membrane protein 5	15
84952	cgnl1	cingulin-like 1	15
80119	PIF1	PIF1 5'-to-3' DNA helicase homolog (S. cerevisiae)	15
90527	DUOXA1	dual oxidase maturation factor 1	15
79856	Snx22	sorting nexin 22	15
56963	rgma	RGM domain family, member A	15
727909	LOC653073	similar to Golgin subfamily A member 8-like protein 2; Golgin subfamily A member 8-like protein 1; Golgin subfamily A member 8-like protein 3; golgi autoantigen, golgin subfamily a, 9 pseudogene; similar to golgi autoantigen, golgin subfamily a, 8E	15
84465	Megf11	multiple EGF-like-domains 11	15
643699	LOC653073	similar to Golgin subfamily A member 8-like protein 2; Golgin subfamily A member 8-like protein 1; Golgin subfamily A member 8-like protein 3; golgi autoantigen, golgin subfamily a, 9 pseudogene; similar to golgi autoantigen, golgin subfamily a, 8E	15
6692	Spint1	serine peptidase inhibitor, Kunitz type 1	15
646090	rhpn2	rhophilin, Rho GTPase binding protein 2; similar to rhophilin, Rho GTPase binding protein 2	15
729082	LOC729082	hypothetical protein LOC729082	15
256646	C15orf55	chromosome 15 open reading frame 55	15
2252	Fgf7	hypothetical LOC100132771; fibroblast growth factor 7 (keratinocyte growth factor); fibroblast growth factor 7 pseudogene 2	15
728498	LOC653073	similar to Golgin subfamily A member 8-like protein 2; Golgin subfamily A member 8-like protein 1; Golgin subfamily A member 8-like protein 3; golgi autoantigen, golgin subfamily a, 9 pseudogene; similar to golgi autoantigen, golgin subfamily a, 8E	15
653073	LOC653073	similar to Golgin subfamily A member 8-like protein 2; Golgin subfamily A member 8-like protein 1; Golgin subfamily A member 8-like protein 3; golgi autoantigen, golgin subfamily a, 9 pseudogene; similar to golgi autoantigen, golgin subfamily a, 8E	15
57611	islr2	immunoglobulin superfamily containing leucine-rich repeat 2	15
7190	HSP90B2P	heat shock protein 90kDa beta (Grp94), member 2 (pseudogene)	15
70	Actc1	actin, alpha, cardiac muscle 1	15
728047	LOC653073	similar to Golgin subfamily A member 8-like protein 2; Golgin subfamily A member 8-like protein 1; Golgin subfamily A member 8-like protein 3; golgi autoantigen, golgin subfamily a, 9 pseudogene; similar to golgi autoantigen, golgin subfamily a, 8E	15
283796	LOC653073	similar to Golgin subfamily A member 8-like protein 2; Golgin subfamily A member 8-like protein 1; Golgin subfamily A member 8-like protein 3; golgi autoantigen, golgin subfamily a, 9 pseudogene; similar to golgi autoantigen, golgin subfamily a, 8E	15
643790	LOC643790	high-mobility group nucleosome binding domain 1 pseudogene	15
8938	BAIAP3	BAI1-associated protein 3	16
3050	HBZ	hemoglobin, zeta	16
763	CA5A	carbonic anhydrase VA, mitochondrial	16
4496	MT1H	metallothionein 1H	16
55567	DNAH3	dynein, axonemal, heavy chain 3	16
6755	SSTR5	somatostatin receptor 5	16
6799	SULT1A2	sulfotransferase family, cytosolic, 1A, phenol-preferring, member 2	16
2294	FOXF1	forkhead box F1	16
1009	CDH11	cadherin 11, type 2, OB-cadherin (osteoblast)	16
766	CA7	carbonic anhydrase VII	16
4499	MT1M	metallothionein 1M	16
608	TNFRSF17	tumor necrosis factor receptor superfamily, member 17	16
4504	MT3	metallothionein 3	16
54768	HYDIN	hydrocephalus inducing homolog 2 (mouse); hydrocephalus inducing homolog (mouse)	16
84560	MT4	metallothionein 4	16
1012	CDH13	cadherin 13, H-cadherin (heart)	16
79801	SHCBP1	SHC SH2-domain binding protein 1	16
64180	DPEP3	dipeptidase 3	16
5579	PRKCB	protein kinase C, beta	16
79652	TMEM204	transmembrane protein 204	16
30812	SOX8	SRY (sex determining region Y)-box 8	16
260434	PYDC1	PYD (pyrin domain) containing 1	16
653190	ABCC6P1	ATP-binding cassette, sub-family C, member 6 pseudogene 1	16
4490	MT1B	metallothionein 1B	16
4094	maf	v-maf musculoaponeurotic fibrosarcoma oncogene homolog (avian)	16
55512	Smpd3	sphingomyelin phosphodiesterase 3, neutral membrane (neutral sphingomyelinase II)	16
283876	FLJ39639	hypothetical protein FLJ39639	16
10164	chst4	carbohydrate (N-acetylglucosamine 6-O) sulfotransferase 4	16
79190	IRX6	iroquois homeobox 6	16
4166	CHST6	carbohydrate (N-acetylglucosamine 6-O) sulfotransferase 6	16
146556	C16orf89	chromosome 16 open reading frame 89	16
643911	CRNDE	hCG1815491	16
57687	VAT1L	vesicle amine transport protein 1 homolog (T. californica)-like	16
146547	Prss36	protease, serine, 36	16
100287175	LOC100287175	hypothetical protein LOC100287175	16
6296	acsm3	acyl-CoA synthetase medium-chain family member 3	16
64131	Xylt1	xylosyltransferase I	16
100288358	LOC100288358	hypothetical protein LOC100288358	16
653650	PDPK2	3-phosphoinositide dependent protein kinase 1 pseudogene	16
2813	gp2	glycoprotein 2 (zymogen granule membrane)	16
9956	Hs3st2	heparan sulfate (glucosamine) 3-O-sulfotransferase 2	16
79191	irx3	iroquois homeobox 3	16
1003	cdh5	cadherin 5, type 2 (vascular endothelium)	16
4974	OMG	oligodendrocyte myelin glycoprotein	17
1636	ACE	angiotensin I converting enzyme (peptidyl-dipeptidase A) 1	17
4353	MPO	myeloperoxidase	17
247	ALOX15B	arachidonate 15-lipoxygenase, type B	17
239	ALOX12	arachidonate 12-lipoxygenase	17
10052	GJC1	gap junction protein, gamma 1, 45kDa	17
4635	MYL4	myosin, light chain 4, alkali; atrial, embryonic	17
6442	SGCA	sarcoglycan, alpha (50kDa dystrophin-associated glycoprotein)	17
6360	CCL16	chemokine (C-C motif) ligand 16	17
3131	HLF	hepatic leukemia factor	17
3759	KCNJ2	potassium inwardly-rectifying channel, subfamily J, member 2	17
8506	CNTNAP1	contactin associated protein 1	17
5175	PECAM1	platelet/endothelial cell adhesion molecule	17
26115	TANC2	tetratricopeptide repeat, ankyrin repeat and coiled-coil containing 2	17
6358	CCL15	chemokine (C-C motif) ligand 14; chemokine (C-C motif) ligand 15	17
6359	CCL15	chemokine (C-C motif) ligand 14; chemokine (C-C motif) ligand 15	17
374819	LRRC37A3	leucine rich repeat containing 37, member A3	17
55273	TMEM100	transmembrane protein 100	17
348254	CCDC144A	coiled-coil domain containing 144B; coiled-coil domain containing 144A; coiled-coil domain containing 144C	17
54894	RNF43	ring finger protein 43	17
284047	CCDC144A	coiled-coil domain containing 144B; coiled-coil domain containing 144A; coiled-coil domain containing 144C	17
9720	CCDC144A	coiled-coil domain containing 144B; coiled-coil domain containing 144A; coiled-coil domain containing 144C	17
55771	PRR11	proline rich 11	17
652965	SNORA48	small nucleolar RNA, H/ACA box 48	17
85294	KRTAP2-3	keratin associated protein 2-1; keratin associated protein 2-4; keratin associated protein 2-3; similar to keratin associated protein 2-4; keratin associated protein 2-2	17
51225	ABI3	ABI family, member 3	17
730755	KRTAP2-3	keratin associated protein 2-1; keratin associated protein 2-4; keratin associated protein 2-3; similar to keratin associated protein 2-4; keratin associated protein 2-2	17
728279	KRTAP2-3	keratin associated protein 2-1; keratin associated protein 2-4; keratin associated protein 2-3; similar to keratin associated protein 2-4; keratin associated protein 2-2	17
81851	KRTAP1-1	zinc finger protein 98 (F7175); keratin associated protein 1-1; zinc finger protein 492; zinc finger protein 849 pseudogene	17
81872	KRTAP2-3	keratin associated protein 2-1; keratin associated protein 2-4; keratin associated protein 2-3; similar to keratin associated protein 2-4; keratin associated protein 2-2	17
147111	Notum	notum pectinacetylesterase homolog (Drosophila)	17
85289	KRTAP4-5	keratin associated protein 4-5	17
643664	AMAC1L2	acyl-malonyl condensing enzyme 1-like 3; acyl-malonyl condensing enzyme 1-like 2; acyl-malonyl condensing enzyme 1-like 1; acyl-malonyl condensing enzyme 1	17
10882	C1ql1	complement component 1, q subcomponent-like 1	17
146861	AMAC1L2	acyl-malonyl condensing enzyme 1-like 3; acyl-malonyl condensing enzyme 1-like 2; acyl-malonyl condensing enzyme 1-like 1; acyl-malonyl condensing enzyme 1	17
84152	PPP1R1B	protein phosphatase 1, regulatory (inhibitor) subunit 1B	17
83895	KRTAP1-5	keratin associated protein 1-5	17
124925	SEZ6	seizure related 6 homolog (mouse)	17
284186	TMEM105	transmembrane protein 105	17
54752	Fndc8	fibronectin type III domain containing 8	17
146894	Cd300lg	CD300 molecule-like family member g	17
162461	TMEM92	transmembrane protein 92	17
645638	LOC645638	similar to WDNM1-like protein	17
9560	CCL4L1	chemokine (C-C motif) ligand 4-like 1; chemokine (C-C motif) ligand 4-like 2	17
124817	CNTD1	cyclin N-terminal domain containing 1	17
284071	C17orf104	hypothetical protein FLJ35848	17
388372	CCL4L1	chemokine (C-C motif) ligand 4-like 1; chemokine (C-C motif) ligand 4-like 2	17
388323	GLTPD2	glycolipid transfer protein domain containing 2	17
10642	IGF2BP1	insulin-like growth factor 2 mRNA binding protein 1	17
314	Aoc2	amine oxidase, copper containing 2 (retina-specific)	17
974	Cd79b	CD79b molecule, immunoglobulin-associated beta	17
220594	LOC220594	TL132 protein	17
56155	Tex14	testis expressed 14	17
4222	meox1	mesenchyme homeobox 1	17
4621	Myh3	myosin, heavy chain 3, skeletal muscle, embryonic	17
440396	LOC440396	heterogeneous nuclear ribonucleoprotein A1pseudogene	17
100288165	LOC100288165	similar to hCG2040565	17
6665	Sox15	SRY (sex determining region Y)-box 15	17
84254	Camkk1	calcium/calmodulin-dependent protein kinase kinase 1, alpha	17
59344	Aloxe3	arachidonate lipoxygenase 3	17
27092	Cacng4	calcium channel, voltage-dependent, gamma subunit 4	17
8639	aoc3	amine oxidase, copper containing 3 (vascular adhesion protein 1)	17
432	Asgr1	asialoglycoprotein receptor 1	17
443	aspA	aspartoacylase (Canavan disease)	17
246176	Gas2l2	growth arrest-specific 2 like 2	17
2811	Gp1ba	glycoprotein Ib (platelet), alpha polypeptide	17
80022	Myo15b	myosin XVB pseudogene	17
10230	Nbr2	neighbor of BRCA1 gene 2	17
5409	Pnmt	phenylethanolamine N-methyltransferase	17
482	Atp1b2	ATPase, Na+/K+ transporting, beta 2 polypeptide	17
7276	TTR	transthyretin	18
2627	GATA6	GATA binding protein 6	18
4158	MC2R	melanocortin 2 receptor (adrenocorticotropic hormone)	18
1000	CDH2	cadherin 2, type 1, N-cadherin (neuronal)	18
5366	PMAIP1	phorbol-12-myristate-13-acetate-induced protein 1	18
201501	ZBTB7C	zinc finger and BTB domain containing 7C	18
147381	CBLN2	cerebellin 2 precursor	18
2774	gnal	guanine nucleotide binding protein (G protein), alpha activating activity polypeptide, olfactory type	18
646000	AMAC1L2	acyl-malonyl condensing enzyme 1-like 3; acyl-malonyl condensing enzyme 1-like 2; acyl-malonyl condensing enzyme 1-like 1; acyl-malonyl condensing enzyme 1	18
5205	Atp8b1	ATPase, class I, type 8B, member 1	18
83876	mro	maestro	18
81035	Colec12	collectin sub-family member 12	18
63895	Fam38b	family with sequence similarity 38, member B	18
344	APOC2	apolipoprotein C-II	19
1048	CEACAM5	carcinoembryonic antigen-related cell adhesion molecule 5	19
346	APOC4	apolipoprotein C-IV	19
7594	ZNF43	zinc finger protein 43	19
10053	AP1M2	adaptor-related protein complex 1, mu 2 subunit	19
2528	FUT6	fucosyltransferase 6 (alpha (1,3) fucosyltransferase)	19
5143	PDE4C	phosphodiesterase 4C, cAMP-specific (phosphodiesterase E1 dunce homolog, Drosophila)	19
1346	COX7A1	cytochrome c oxidase subunit VIIa polypeptide 1 (muscle)	19
354	KLK3	kallikrein-related peptidase 3	19
2015	EMR1	egf-like module containing, mucin-like, hormone receptor-like 1	19
2116	ETV2	ets variant 2	19
3004	GZMM	granzyme M (lymphocyte met-ase 1)	19
93659	CGB	chorionic gonadotropin, beta polypeptide 5; chorionic gonadotropin, beta polypeptide; chorionic gonadotropin, beta polypeptide 8	19
440533	PSG7	pregnancy specific beta-1-glycoprotein 7; pregnancy specific beta-1-glycoprotein 8; pregnancy specific beta-1-glycoprotein 4	19
94115	CGB	chorionic gonadotropin, beta polypeptide 5; chorionic gonadotropin, beta polypeptide; chorionic gonadotropin, beta polypeptide 8	19
26539	OR10H1	olfactory receptor, family 10, subfamily H, member 1	19
2208	FCER2	Fc fragment of IgE, low affinity II, receptor for (CD23)	19
1572	CYP2F1	cytochrome P450, family 2, subfamily F, polypeptide 1	19
1555	CYP2B6	cytochrome P450, family 2, subfamily B, polypeptide 6	19
1082	CGB	chorionic gonadotropin, beta polypeptide 5; chorionic gonadotropin, beta polypeptide; chorionic gonadotropin, beta polypeptide 8	19
1087	CEACAM7	carcinoembryonic antigen-related cell adhesion molecule 7	19
5653	KLK6	kallikrein-related peptidase 6	19
5676	PSG7	pregnancy specific beta-1-glycoprotein 7; pregnancy specific beta-1-glycoprotein 8; pregnancy specific beta-1-glycoprotein 4	19
5672	PSG7	pregnancy specific beta-1-glycoprotein 7; pregnancy specific beta-1-glycoprotein 8; pregnancy specific beta-1-glycoprotein 4	19
23619	PEG3	paternally expressed 3; PEG3 antisense RNA (non-protein coding); zinc finger, imprinted 2	19
100169890	PEG3	paternally expressed 3; PEG3 antisense RNA (non-protein coding); zinc finger, imprinted 2	19
113835	ZNF257	zinc finger protein 257	19
23354	HAUS5	HAUS augmin-like complex, subunit 5	19
171392	ZNF675	zinc finger protein 675	19
5178	PEG3	paternally expressed 3; PEG3 antisense RNA (non-protein coding); zinc finger, imprinted 2	19
27120	DKKL1	dickkopf-like 1 (soggy)	19
147798	TMC4	transmembrane channel-like 4	19
162972	ZNF550	zinc finger protein 550	19
43849	KLK12	kallikrein-related peptidase 12	19
81856	ZNF611	zinc finger protein 611	19
3811	KIR3DS1	killer cell immunoglobulin-like receptor, three domains, short cytoplasmic tail, 1; killer cell immunoglobulin-like receptor, three domains, long cytoplasmic tail, 1	19
3813	KIR3DS1	killer cell immunoglobulin-like receptor, three domains, short cytoplasmic tail, 1; killer cell immunoglobulin-like receptor, three domains, long cytoplasmic tail, 1	19
94027	CGB7	chorionic gonadotropin, beta polypeptide 7	19
147968	CAPN12	calpain 12	19
90011	KIR3DX1	killer cell immunoglobulin-like receptor, three domains, X1	19
79883	PODNL1	podocan-like 1	19
100130108	KRTAP1-1	zinc finger protein 98 (F7175); keratin associated protein 1-1; zinc finger protein 492; zinc finger protein 849 pseudogene	19
115727	RASGRP4	RAS guanyl releasing protein 4	19
7771	ZFP112	zinc finger protein 112 homolog (mouse)	19
100127972	LOC100127972	hypothetical LOC100127972	19
79935	CNTD2	cyclin N-terminal domain containing 2	19
57615	KRTAP1-1	zinc finger protein 98 (F7175); keratin associated protein 1-1; zinc finger protein 492; zinc finger protein 849 pseudogene	19
353088	ZNF429	zinc finger protein 429	19
148198	KRTAP1-1	zinc finger protein 98 (F7175); keratin associated protein 1-1; zinc finger protein 492; zinc finger protein 849 pseudogene	19
90649	ZNF486	zinc finger protein 486	19
93233	Ccdc114	coiled-coil domain containing 114	19
79041	TMEM38A	transmembrane protein 38A	19
126432	RINL	Ras and Rab interactor-like	19
162966	ZNF600	zinc finger protein 600	19
148170	CDC42EP5	CDC42 effector protein (Rho GTPase binding) 5	19
374899	ZNF829	zinc finger protein 829	19
64926	RASAL3	RAS protein activator like 3	19
148203	ZNF738	zinc finger protein 738	19
728485	LOC728485	hypothetical protein LOC728485	19
114335	CGB1	chorionic gonadotropin, beta polypeptide 1	19
341	Apoc1	apolipoprotein C-I	19
5349	fxyd3	FXYD domain containing ion transport regulator 3	19
85415	rhpn2	rhophilin, Rho GTPase binding protein 2; similar to rhophilin, Rho GTPase binding protein 2	19
284451	Odf3l2	outer dense fiber of sperm tails 3-like 2	19
2901	Grik5	glutamate receptor, ionotropic, kainate 5	19
2523	Fut1	fucosyltransferase 1 (galactoside 2-alpha-L-fucosyltransferase, H blood group)	19
3960	Lgals4	lectin, galactoside-binding, soluble, 4	19
7757	znf208	zinc finger protein 208	19
5141	Pde4a	phosphodiesterase 4A, cAMP-specific (phosphodiesterase E2 dunce homolog, Drosophila)	19
94274	Ppp1r14a	protein phosphatase 1, regulatory (inhibitor) subunit 14A	19
10661	Klf1	Kruppel-like factor 1 (erythroid)	19
80054	LOC80054	hypothetical LOC80054	19
126393	hspb6	heat shock protein, alpha-crystallin-related, B6	19
1084	Ceacam3	carcinoembryonic antigen-related cell adhesion molecule 3	19
342897	NCCRP1	non-specific cytotoxic cell receptor protein 1 homolog (zebrafish)	19
93650	acpT	acid phosphatase, testicular	19
6407	SEMG2	semenogelin II	20
7022	TFAP2C	transcription factor AP-2 gamma (activating enhancer binding protein 2 gamma)	20
1789	DNMT3B	DNA (cytosine-5-)-methyltransferase 3 beta	20
3787	KCNS1	potassium voltage-gated channel, delayed-rectifier, subfamily S, member 1	20
1917	EEF1A2	eukaryotic translation elongation factor 1 alpha 2	20
6616	SNAP25	synaptosomal-associated protein, 25kDa	20
1472	CST4	cystatin S	20
64096	GFRA4	GDNF family receptor alpha 4	20
54345	SOX18	SRY (sex determining region Y)-box 18	20
92086	GGTLC1	gamma-glutamyltransferase light chain 1	20
90187	EMILIN3	elastin microfibril interfacer 3	20
55612	FERMT1	fermitin family homolog 1 (Drosophila)	20
140870	WFDC6	WAP four-disulfide core domain 6; serine peptidase inhibitor-like, with Kunitz and WAP domains 1 (eppin)	20
51297	PLUNC	palate, lung and nasal epithelium associated	20
63939	C20orf177	chromosome 20 open reading frame 177	20
1591	Cyp24a1	cytochrome P450, family 24, subfamily A, polypeptide 1	20
84612	Pard6b	par-6 partitioning defective 6 homolog beta (C. elegans)	20
84905	ZNF341	zinc finger protein 341	20
284759	SIRPB2	signal-regulatory protein beta 2	20
84174	SLA2	Src-like-adaptor 2	20
57119	WFDC6	WAP four-disulfide core domain 6; serine peptidase inhibitor-like, with Kunitz and WAP domains 1 (eppin)	20
140690	CTCFL	CCCTC-binding factor (zinc finger protein)-like	20
128674	PROKR2	prokineticin receptor 2	20
149699	GTSF1L	gametocyte specific factor 1-like	20
284805	C20orf203	hypothetical LOC284805	20
128497	C20orf165	chromosome 20 open reading frame 165	20
10544	Procr	protein C receptor, endothelial (EPCR)	20
8785	matn4	matrilin 4	20
6590	Slpi	secretory leukocyte peptidase inhibitor	20
8839	Wisp2	WNT1 inducible signaling pathway protein 2	20
23767	Flrt3	fibronectin leucine rich transmembrane protein 3	20
93144	RPS10P5	ribosomal protein S10 pseudogene 5	20
4318	Mmp9	matrix metallopeptidase 9 (gelatinase B, 92kDa gelatinase, 92kDa type IV collagenase)	20
100	ada	adenosine deaminase	20
7120	TMSL6	thymosin-like 6 (pseudogene)	20
140685	zbtb46	zinc finger and BTB domain containing 46	20
441951	C20orf199	chromosome 20 open reading frame 199	20
5121	PCP4	Purkinje cell protein 4	21
7031	TFF1	trefoil factor 1	21
64092	SAMSN1	SAM domain, SH3 domain and nuclear localization signals 1	21
54145	H2BFS	H2B histone family, member S	21
5651	PRSS7	protease, serine, 7 (enterokinase)	21
54101	ripk4	receptor-interacting serine-threonine kinase 4	21
394217	Fgf7	hypothetical LOC100132771; fibroblast growth factor 7 (keratinocyte growth factor); fibroblast growth factor 7 pseudogene 2	21
7033	Tff3	trefoil factor 3 (intestinal)	21
386683	KRTAP12-3	keratin associated protein 12-3	21
6663	SOX10	SRY (sex determining region Y)-box 10	22
23544	SEZ6L	seizure related 6 homolog (mouse)-like	22
3543	IGLL1	immunoglobulin lambda-like polypeptide 1	22
4151	MB	myoglobin	22
5625	PRODH	proline dehydrogenase (oxidase) 1	22
28816	IGLV1-44	immunoglobulin lambda variable 2-11; immunoglobulin lambda constant 2 (Kern-Oz- marker); immunoglobulin lambda variable 1-44; immunoglobulin lambda constant 1 (Mcg marker); immunoglobulin lambda variable 1-40; immunoglobulin lambda variable 3-21; immunoglobulin lambda locus; immunoglobulin lambda constant 3 (Kern-Oz+ marker)	22
27156	RTDR1	rhabdoid tumor deletion region gene 1	22
28825	IGLV1-44	immunoglobulin lambda variable 2-11; immunoglobulin lambda constant 2 (Kern-Oz- marker); immunoglobulin lambda variable 1-44; immunoglobulin lambda constant 1 (Mcg marker); immunoglobulin lambda variable 1-40; immunoglobulin lambda variable 3-21; immunoglobulin lambda locus; immunoglobulin lambda constant 3 (Kern-Oz+ marker)	22
28823	IGLV1-44	immunoglobulin lambda variable 2-11; immunoglobulin lambda constant 2 (Kern-Oz- marker); immunoglobulin lambda variable 1-44; immunoglobulin lambda constant 1 (Mcg marker); immunoglobulin lambda variable 1-40; immunoglobulin lambda variable 3-21; immunoglobulin lambda locus; immunoglobulin lambda constant 3 (Kern-Oz+ marker)	22
2687	GGT5	gamma-glutamyltransferase 5	22
386593	CHKB-CPT1B	choline kinase-like, carnitine palmitoyltransferase 1B (muscle) transcription unit	22
644525	C2orf27A	hypothetical LOC642669; chromosome 2 open reading frame 27A; hypothetical LOC644525	22
3538	IGLV1-44	immunoglobulin lambda variable 2-11; immunoglobulin lambda constant 2 (Kern-Oz- marker); immunoglobulin lambda variable 1-44; immunoglobulin lambda constant 1 (Mcg marker); immunoglobulin lambda variable 1-40; immunoglobulin lambda variable 3-21; immunoglobulin lambda locus; immunoglobulin lambda constant 3 (Kern-Oz+ marker)	22
3537	IGLV1-44	immunoglobulin lambda variable 2-11; immunoglobulin lambda constant 2 (Kern-Oz- marker); immunoglobulin lambda variable 1-44; immunoglobulin lambda constant 1 (Mcg marker); immunoglobulin lambda variable 1-40; immunoglobulin lambda variable 3-21; immunoglobulin lambda locus; immunoglobulin lambda constant 3 (Kern-Oz+ marker)	22
3535	IGLV1-44	immunoglobulin lambda variable 2-11; immunoglobulin lambda constant 2 (Kern-Oz- marker); immunoglobulin lambda variable 1-44; immunoglobulin lambda constant 1 (Mcg marker); immunoglobulin lambda variable 1-40; immunoglobulin lambda variable 3-21; immunoglobulin lambda locus; immunoglobulin lambda constant 3 (Kern-Oz+ marker)	22
3539	IGLV1-44	immunoglobulin lambda variable 2-11; immunoglobulin lambda constant 2 (Kern-Oz- marker); immunoglobulin lambda variable 1-44; immunoglobulin lambda constant 1 (Mcg marker); immunoglobulin lambda variable 1-40; immunoglobulin lambda variable 3-21; immunoglobulin lambda locus; immunoglobulin lambda constant 3 (Kern-Oz+ marker)	22
28796	IGLV1-44	immunoglobulin lambda variable 2-11; immunoglobulin lambda constant 2 (Kern-Oz- marker); immunoglobulin lambda variable 1-44; immunoglobulin lambda constant 1 (Mcg marker); immunoglobulin lambda variable 1-40; immunoglobulin lambda variable 3-21; immunoglobulin lambda locus; immunoglobulin lambda constant 3 (Kern-Oz+ marker)	22
65078	RTN4R	reticulon 4 receptor	22
27439	CECR6	cat eye syndrome chromosome region, candidate 6	22
115650	TNFRSF13C	tumor necrosis factor receptor superfamily, member 13C	22
23532	Prame	preferentially expressed antigen in melanoma	22
113730	KLHDC7B	kelch domain containing 7B	22
85379	KIAA1671	KIAA1671 protein	22
91316	LOC91316	glucuronidase, beta/ immunoglobulin lambda-like polypeptide 1 pseudogene	22
150379	Pnpla5	patatin-like phospholipase domain containing 5	22
128977	C22orf39	chromosome 22 open reading frame 39	22
57168	ASPHD2	aspartate beta-hydroxylase domain containing 2	22
164633	Cabp7	calcium binding protein 7	22
267020	ATP5L2	ATP synthase, H+ transporting, mitochondrial F0 complex, subunit G2 pseudogene	22
56241	Susd2	sushi domain containing 2	22
50516	PPP1R14BP1	protein phosphatase 1, regulatory (inhibitor) subunit 14B pseudogene 1	22
55586	miox	myo-inositol oxygenase	22
23542	Mapk8ip2	mitogen-activated protein kinase 8 interacting protein 2	22
1565	cyp2d6	cytochrome P450, family 2, subfamily D, polypeptide 6	22
3560	il2rb	interleukin 2 receptor, beta	22
440836	Odf3b	outer dense fiber of sperm tails 3B	22
5816	Pvalb	parvalbumin	22
91353	IGLL3	immunoglobulin lambda-like polypeptide 3	22
827	CAPN6	calpain 6	X
9949	AMMECR1	Alport syndrome, mental retardation, midface hypoplasia and elliptocytosis chromosomal region gene 1	X
4129	MAOB	monoamine oxidase B	X
8406	SRPX	sushi-repeat-containing protein, X-linked	X
4983	OPHN1	oligophrenin 1	X
83604	TMEM47	transmembrane protein 47	X
7504	XK	X-linked Kx blood group (McLeod syndrome)	X
3598	IL13RA2	interleukin 13 receptor, alpha 2	X
55859	BEX1	brain expressed, X-linked 1	X
92249	LOC92249	hypothetical LOC92249	X
1287	COL4A5	collagen, type IV, alpha 5	X
5354	PLP1	proteolipid protein 1	X
645073	GAGE1	G antigen 2A; G antigen 2B; G antigen 12I; G antigen 12F; G antigen 2E; G antigen 12G; G antigen 12D; G antigen 1; G antigen 2C; G antigen 12E; G antigen 2D; G antigen 12B; G antigen 3; G antigen 4; G antigen 12C; G antigen 5; G antigen 6; G antigen 7; G antigen 8	X
8712	PAGE1	P antigen family, member 1 (prostate associated)	X
100101629	GAGE1	G antigen 2A; G antigen 2B; G antigen 12I; G antigen 12F; G antigen 2E; G antigen 12G; G antigen 12D; G antigen 1; G antigen 2C; G antigen 12E; G antigen 2D; G antigen 12B; G antigen 3; G antigen 4; G antigen 12C; G antigen 5; G antigen 6; G antigen 7; G antigen 8	X
100132399	GAGE1	G antigen 2A; G antigen 2B; G antigen 12I; G antigen 12F; G antigen 2E; G antigen 12G; G antigen 12D; G antigen 1; G antigen 2C; G antigen 12E; G antigen 2D; G antigen 12B; G antigen 3; G antigen 4; G antigen 12C; G antigen 5; G antigen 6; G antigen 7; G antigen 8	X
4674	NAP1L2	nucleosome assembly protein 1-like 2	X
645037	GAGE1	G antigen 2A; G antigen 2B; G antigen 12I; G antigen 12F; G antigen 2E; G antigen 12G; G antigen 12D; G antigen 1; G antigen 2C; G antigen 12E; G antigen 2D; G antigen 12B; G antigen 3; G antigen 4; G antigen 12C; G antigen 5; G antigen 6; G antigen 7; G antigen 8	X
729447	GAGE1	G antigen 2A; G antigen 2B; G antigen 12I; G antigen 12F; G antigen 2E; G antigen 12G; G antigen 12D; G antigen 1; G antigen 2C; G antigen 12E; G antigen 2D; G antigen 12B; G antigen 3; G antigen 4; G antigen 12C; G antigen 5; G antigen 6; G antigen 7; G antigen 8	X
729431	GAGE1	G antigen 2A; G antigen 2B; G antigen 12I; G antigen 12F; G antigen 2E; G antigen 12G; G antigen 12D; G antigen 1; G antigen 2C; G antigen 12E; G antigen 2D; G antigen 12B; G antigen 3; G antigen 4; G antigen 12C; G antigen 5; G antigen 6; G antigen 7; G antigen 8	X
26748	GAGE1	G antigen 2A; G antigen 2B; G antigen 12I; G antigen 12F; G antigen 2E; G antigen 12G; G antigen 12D; G antigen 1; G antigen 2C; G antigen 12E; G antigen 2D; G antigen 12B; G antigen 3; G antigen 4; G antigen 12C; G antigen 5; G antigen 6; G antigen 7; G antigen 8	X
26749	GAGE1	G antigen 2A; G antigen 2B; G antigen 12I; G antigen 12F; G antigen 2E; G antigen 12G; G antigen 12D; G antigen 1; G antigen 2C; G antigen 12E; G antigen 2D; G antigen 12B; G antigen 3; G antigen 4; G antigen 12C; G antigen 5; G antigen 6; G antigen 7; G antigen 8	X
57502	NLGN4X	neuroligin 4, X-linked	X
27286	SRPX2	sushi-repeat-containing protein, X-linked 2	X
729408	GAGE1	G antigen 2A; G antigen 2B; G antigen 12I; G antigen 12F; G antigen 2E; G antigen 12G; G antigen 12D; G antigen 1; G antigen 2C; G antigen 12E; G antigen 2D; G antigen 12B; G antigen 3; G antigen 4; G antigen 12C; G antigen 5; G antigen 6; G antigen 7; G antigen 8	X
729422	GAGE1	G antigen 2A; G antigen 2B; G antigen 12I; G antigen 12F; G antigen 2E; G antigen 12G; G antigen 12D; G antigen 1; G antigen 2C; G antigen 12E; G antigen 2D; G antigen 12B; G antigen 3; G antigen 4; G antigen 12C; G antigen 5; G antigen 6; G antigen 7; G antigen 8	X
729428	GAGE1	G antigen 2A; G antigen 2B; G antigen 12I; G antigen 12F; G antigen 2E; G antigen 12G; G antigen 12D; G antigen 1; G antigen 2C; G antigen 12E; G antigen 2D; G antigen 12B; G antigen 3; G antigen 4; G antigen 12C; G antigen 5; G antigen 6; G antigen 7; G antigen 8	X
79589	RNF128	ring finger protein 128	X
81557	MAGED4	melanoma antigen family D, 4B; melanoma antigen family D, 4	X
4109	MAGEA10	melanoma antigen family A, 10	X
100008586	GAGE1	G antigen 2A; G antigen 2B; G antigen 12I; G antigen 12F; G antigen 2E; G antigen 12G; G antigen 12D; G antigen 1; G antigen 2C; G antigen 12E; G antigen 2D; G antigen 12B; G antigen 3; G antigen 4; G antigen 12C; G antigen 5; G antigen 6; G antigen 7; G antigen 8	X
2576	GAGE1	G antigen 2A; G antigen 2B; G antigen 12I; G antigen 12F; G antigen 2E; G antigen 12G; G antigen 12D; G antigen 1; G antigen 2C; G antigen 12E; G antigen 2D; G antigen 12B; G antigen 3; G antigen 4; G antigen 12C; G antigen 5; G antigen 6; G antigen 7; G antigen 8	X
728239	MAGED4	melanoma antigen family D, 4B; melanoma antigen family D, 4	X
2577	GAGE1	G antigen 2A; G antigen 2B; G antigen 12I; G antigen 12F; G antigen 2E; G antigen 12G; G antigen 12D; G antigen 1; G antigen 2C; G antigen 12E; G antigen 2D; G antigen 12B; G antigen 3; G antigen 4; G antigen 12C; G antigen 5; G antigen 6; G antigen 7; G antigen 8	X
2574	GAGE1	G antigen 2A; G antigen 2B; G antigen 12I; G antigen 12F; G antigen 2E; G antigen 12G; G antigen 12D; G antigen 1; G antigen 2C; G antigen 12E; G antigen 2D; G antigen 12B; G antigen 3; G antigen 4; G antigen 12C; G antigen 5; G antigen 6; G antigen 7; G antigen 8	X
2575	GAGE1	G antigen 2A; G antigen 2B; G antigen 12I; G antigen 12F; G antigen 2E; G antigen 12G; G antigen 12D; G antigen 1; G antigen 2C; G antigen 12E; G antigen 2D; G antigen 12B; G antigen 3; G antigen 4; G antigen 12C; G antigen 5; G antigen 6; G antigen 7; G antigen 8	X
2578	GAGE1	G antigen 2A; G antigen 2B; G antigen 12I; G antigen 12F; G antigen 2E; G antigen 12G; G antigen 12D; G antigen 1; G antigen 2C; G antigen 12E; G antigen 2D; G antigen 12B; G antigen 3; G antigen 4; G antigen 12C; G antigen 5; G antigen 6; G antigen 7; G antigen 8	X
2579	GAGE1	G antigen 2A; G antigen 2B; G antigen 12I; G antigen 12F; G antigen 2E; G antigen 12G; G antigen 12D; G antigen 1; G antigen 2C; G antigen 12E; G antigen 2D; G antigen 12B; G antigen 3; G antigen 4; G antigen 12C; G antigen 5; G antigen 6; G antigen 7; G antigen 8	X
2543	GAGE1	G antigen 2A; G antigen 2B; G antigen 12I; G antigen 12F; G antigen 2E; G antigen 12G; G antigen 12D; G antigen 1; G antigen 2C; G antigen 12E; G antigen 2D; G antigen 12B; G antigen 3; G antigen 4; G antigen 12C; G antigen 5; G antigen 6; G antigen 7; G antigen 8	X
170685	NUDT10	nudix (nucleoside diphosphate linked moiety X)-type motif 10	X
10742	RAI2	retinoic acid induced 2	X
51270	TFDP3	transcription factor Dp family, member 3	X
54466	SPIN2A	spindlin family, member 2A	X
54440	SASH3	SAM and SH3 domain containing 3	X
139818	DOCK11	dedicator of cytokinesis 11	X
4810	NHS	Nance-Horan syndrome (congenital cataracts and dental anomalies)	X
84707	BEX2	brain expressed X-linked 2	X
85417	Ccnb3	cyclin B3	X
9142	CXorf1	chromosome X open reading frame 1	X
57529	RGAG1	retrotransposon gag domain containing 1	X
90293	Klhl13	kelch-like 13 (Drosophila)	X
727940	RHOXF2B	Rhox homeobox family, member 2B	X
286480	UBE2E4P	ubiquitin-conjugating enzyme E2E 4 pseudogene	X
347376	LOC347376	H3 histone, family 3A	X
550643	LOC550643	hypothetical LOC550643	X
643310	FAM10A5	similar to heat shock 70kD protein binding protein; family with sequence similarity 10, member A4 pseudogene; family with sequence similarity 10, member A5 pseudogene	X
23641	Ldoc1	leucine zipper, down-regulated in cancer 1	X
9104	rgn	regucalcin (senescence marker protein-30)	X
2925	grpr	gastrin-releasing peptide receptor	X
55796	Mbnl3	muscleblind-like 3 (Drosophila)	X
664721	HNRPA1P5	heterogeneous nuclear ribonucleoprotein A1 pseudogene 5	X
728825	LOC728825	similar to SMT3 suppressor of mif two 3 homolog 2 pseudogene	X
4693	ndp	Norrie disease (pseudoglioma)	X
27344	Pcsk1n	proprotein convertase subtilisin/kexin type 1 inhibitor	X
2000	Elf4	E74-like factor 4 (ets domain transcription factor)	X
3358	htr2c	5-hydroxytryptamine (serotonin) receptor 2C	X
2239	gpc4	glypican 4	X
695	btk	Bruton agammaglobulinemia tyrosine kinase	X
6906	Serpina7	serpin peptidase inhibitor, clade A (alpha-1 antiproteinase, antitrypsin), member 7	X
4105	Magea6	melanoma antigen family A, 6	X
8287	USP9Y	ubiquitin specific peptidase 9, Y-linked	Y
9087	TMSB4Y	thymosin beta 4, Y-linked	Y
9086	EIF1AY	eukaryotic translation initiation factor 1A, Y-linked	Y
8653	DDX3Y	DEAD (Asp-Glu-Ala-Asp) box polypeptide 3, Y-linked	Y
266	AMELY	amelogenin, Y-linked	Y

## Sheet: Seq
Entrez gene ID	Gene Symbol	Description	Chromosome
1806	DPYD	dihydropyrimidine dehydrogenase	1
8915	BCL10	B-cell CLL/lymphoma 10; hypothetical LOC646626	1
11004	KIF2C	kinesin family member 2C	1
6195	RPS6KA1	ribosomal protein S6 kinase, 90kDa, polypeptide 1	1
9826	ARHGEF11	Rho guanine nucleotide exchange factor (GEF) 11	1
1196	CLK2	CDC-like kinase 2	1
1185	CLCN6	chloride channel 6	1
3953	LEPR	leptin receptor	1
607	BCL9	B-cell CLL/lymphoma 9	1
646626	BCL10	B-cell CLL/lymphoma 10; hypothetical LOC646626	1
5498	PPOX	protoporphyrinogen oxidase	1
2947	GSTM3	glutathione S-transferase mu 3 (brain)	1
6894	TARBP1	TAR (HIV-1) RNA binding protein 1	1
2117	ETV3	ets variant 3	1
23673	STX12	syntaxin 12	1
6004	RGS16	regulator of G-protein signaling 16	1
4678	NASP	nuclear autoantigenic sperm protein (histone-binding)	1
4520	MTF1	metal-regulatory transcription factor 1	1
5279	PIGC	phosphatidylinositol glycan anchor biosynthesis, class C	1
27252	KLHL20	kelch-like 20 (Drosophila)	1
5287	PIK3C2B	phosphoinositide-3-kinase, class 2, beta polypeptide	1
10745	PHTF1	putative homeodomain transcription factor 1	1
4931	NVL	nuclear VCP-like	1
6273	S100A2	S100 calcium binding protein A2	1
5993	RFX5	regulatory factor X, 5 (influences HLA class II expression)	1
2005	ELK4	ELK4, ETS-domain protein (SRF accessory protein 1)	1
27097	TAF5L	TAF5-like RNA polymerase II, p300/CBP-associated factor (PCAF)-associated factor, 65kDa	1
5929	RBBP5	retinoblastoma binding protein 5	1
10638	SPHAR	S-phase response (cyclin related)	1
6905	TBCE	tubulin folding cofactor E	1
11266	DUSP12	dual specificity phosphatase 12	1
280	AMY2B	amylase, alpha 2B (pancreatic)	1
270	AMPD1	adenosine monophosphate deaminase 1 (isoform M)	1
943	TNFRSF8	tumor necrosis factor receptor superfamily, member 8	1
22920	KIFAP3	kinesin-associated protein 3	1
965	CD58	CD58 molecule	1
8503	PIK3R3	phosphoinositide-3-kinase, regulatory subunit 3 (gamma)	1
3633	INPP5B	inositol polyphosphate-5-phosphatase, 75kDa	1
4209	MEF2D	myocyte enhancer factor 2D	1
23139	MAST2	microtubule associated serine/threonine kinase 2	1
4237	MFAP2	microfibrillar-associated protein 2	1
54665	RSBN1	round spermatid basic protein 1	1
10560	SLC19A2	solute carrier family 19 (thiamine transporter), member 2	1
8556	CDC14A	CDC14 cell division cycle 14 homolog A (S. cerevisiae)	1
646780	PHKA1	phosphorylase kinase, alpha 1 pseudogene 1; phosphorylase kinase, alpha 1 (muscle)	1
4194	MDM4	Mdm4 p53 binding protein homolog (mouse)	1
29889	GNL2	guanine nucleotide binding protein-like 2 (nucleolar)	1
1298	COL9A2	collagen, type IX, alpha 2	1
10401	PIAS3	protein inhibitor of activated STAT, 3	1
8764	TNFRSF14	tumor necrosis factor receptor superfamily, member 14 (herpesvirus entry mediator)	1
56998	CTNNBIP1	catenin, beta interacting protein 1	1
2730	GCLM	glutamate-cysteine ligase, modifier subunit	1
9860	LRIG2	leucine-rich repeats and immunoglobulin-like domains 2	1
3964	LGALS8	lectin, galactoside-binding, soluble, 8	1
9064	MAP3K6	mitogen-activated protein kinase kinase kinase 6	1
5511	PPP1R8	protein phosphatase 1, regulatory (inhibitor) subunit 8	1
5525	PPP2R5A	protein phosphatase 2, regulatory subunit B', alpha isoform	1
55187	VPS13D	vacuolar protein sorting 13 homolog D (S. cerevisiae)	1
84243	ZDHHC18	zinc finger, DHHC-type containing 18	1
8832	CD84	CD84 molecule	1
7678	ZNF124	zinc finger protein 124	1
9917	FAM20B	family with sequence similarity 20, member B	1
23318	ZCCHC11	zinc finger, CCHC domain containing 11	1
3140	MR1	major histocompatibility complex, class I-related	1
2634	GBP2	guanylate binding protein 2, interferon-inducible	1
10207	INADL	InaD-like (Drosophila)	1
1031	CDKN2C	cyclin-dependent kinase inhibitor 2C (p18, inhibits CDK4)	1
25782	RAB3GAP2	RAB3 GTPase activating protein subunit 2 (non-catalytic)	1
79830	ZMYM1	zinc finger, MYM-type 1	1
10964	IFI44L	interferon-induced protein 44-like	1
1802	DPH2	DPH2 homolog (S. cerevisiae)	1
11146	GLMN	glomulin, FKBP associated protein	1
11147	HHLA3	HERV-H LTR-associating 3	1
199870	FAM76A	family with sequence similarity 76, member A	1
6041	RNASEL	ribonuclease L (2',5'-oligoisoadenylate synthetase-dependent)	1
9725	TMEM63A	transmembrane protein 63A	1
114625	ERMAP	erythroblast membrane-associated protein (Scianna blood group)	1
23507	LRRC8B	leucine rich repeat containing 8 family, member B	1
79753	SNIP1	Smad nuclear interacting protein 1	1
80308	FLAD1	FAD1 flavin adenine dinucleotide synthetase homolog (S. cerevisiae)	1
80342	TRAF3IP3	TRAF3 interacting protein 3	1
10026	PIGK	phosphatidylinositol glycan anchor biosynthesis, class K	1
8438	RAD54L	RAD54-like (S. cerevisiae)	1
8458	TTF2	transcription termination factor, RNA polymerase II	1
1647	GADD45A	growth arrest and DNA-damage-inducible, alpha	1
6248	RSC1A1	regulatory solute carrier protein, family 1, member 1	1
1677	DFFB	DNA fragmentation factor, 40kDa, beta polypeptide (caspase-activated DNase)	1
64783	RBM15	RNA binding motif protein 15	1
54432	YIPF1	Yip1 domain family, member 1	1
10623	POLR3C	polymerase (RNA) III (DNA directed) polypeptide C (62kD)	1
10630	PDPN	podoplanin	1
375035	SFT2D2	SFT2 domain containing 2	1
261734	NPHP4	nephronophthisis 4	1
276	AMY1C	amylase, alpha 1A (salivary); amylase, alpha 1B (salivary); amylase, alpha 1C (salivary)	1
277	AMY1C	amylase, alpha 1A (salivary); amylase, alpha 1B (salivary); amylase, alpha 1C (salivary)	1
278	AMY1C	amylase, alpha 1A (salivary); amylase, alpha 1B (salivary); amylase, alpha 1C (salivary)	1
57134	MAN1C1	mannosidase, alpha, class 1C, member 1	1
115353	LRRC42	leucine rich repeat containing 42	1
23169	SLC35D1	solute carrier family 35 (UDP-glucuronic acid/UDP-N-acetylgalactosamine dual transporter), member D1	1
23155	CLCC1	chloride channel CLIC-like 1	1
84919	PPP1R15B	protein phosphatase 1, regulatory (inhibitor) subunit 15B	1
51043	ZBTB7B	zinc finger and BTB domain containing 7B	1
58497	PRUNE	prune homolog (Drosophila)	1
80896	NPL	N-acetylneuraminate pyruvate lyase (dihydrodipicolinate synthase)	1
10489	LRRC41	leucine rich repeat containing 41	1
64802	NMNAT1	nicotinamide nucleotide adenylyltransferase 1	1
284620	CLDN6	claudin 6; similar to claudin 6	1
7813	EVI5	ecotropic viral integration site 5	1
646891	SDCCAG3	serologically defined colon cancer antigen 3; similar to Serologically defined colon cancer antigen 3	1
100133211	RRAS2	related RAS viral (r-ras) oncogene homolog 2; similar to related RAS viral (r-ras) oncogene homolog 2	1
192670	EIF2C4	eukaryotic translation initiation factor 2C, 4	1
54802	TRIT1	tRNA isopentenyltransferase 1	1
9829	DNAJC6	DnaJ (Hsp40) homolog, subfamily C, member 6	1
54855	FAM46C	family with sequence similarity 46, member C	1
54896	PQLC2	PQ loop repeat containing 2	1
54879	ST7L	suppression of tumorigenicity 7 like	1
26750	RPS6KC1	ribosomal protein S6 kinase, 52kDa, polypeptide 1	1
7709	ZBTB17	zinc finger and BTB domain containing 17	1
26038	CHD5	chromodomain helicase DNA binding protein 5	1
200081	TXLNA	taxilin alpha	1
9047	SH2D2A	SH2 domain protein 2A	1
2629	GBA	glucosidase, beta; acid (includes glucosylceramidase)	1
79947	DHDDS	dehydrodolichyl diphosphate synthase	1
54987	C1orf123	chromosome 1 open reading frame 123	1
10228	STX6	syntaxin 6	1
4343	MOV10	Mov10, Moloney leukemia virus 10, homolog (mouse)	1
79862	ZNF669	zinc finger protein 669	1
92703	TMEM183A	transmembrane protein 183A; transmembrane protein 183B	1
79717	PPCS	phosphopantothenoylcysteine synthetase	1
9636	ISG15	ISG15 ubiquitin-like modifier	1
2275	FHL3	four and a half LIM domains 3	1
79762	C1orf115	chromosome 1 open reading frame 115	1
65094	JMJD4	jumonji domain containing 4	1
9682	KDM4A	lysine (K)-specific demethylase 4A	1
10717	AP4B1	adaptor-related protein complex 4, beta 1 subunit	1
79639	TMEM53	transmembrane protein 53	1
79630	C1orf54	chromosome 1 open reading frame 54	1
148327	CREB3L4	cAMP responsive element binding protein 3-like 4	1
80143	SIKE1	suppressor of IKK epsilon	1
80149	ZC3H12A	zinc finger CCCH-type containing 12A	1
51177	PLEKHO1	pleckstrin homology domain containing, family O member 1	1
50717	DCAF8	WD repeat domain 42A	1
51133	KCTD3	potassium channel tetramerisation domain containing 3	1
9410	SNRNP40	small nuclear ribonucleoprotein 40kDa (U5)	1
6920	TCEA3	transcription elongation factor A (SII), 3	1
81839	VANGL1	vang-like 1 (van gogh, Drosophila)	1
55650	PIGV	phosphatidylinositol glycan anchor biosynthesis, class V	1
128240	APOA1BP	apolipoprotein A-I binding protein	1
375061	FAM89A	family with sequence similarity 89, member A	1
57190	SEPN1	selenoprotein N, 1	1
55624	POMGNT1	protein O-linked mannose beta1,2-N-acetylglucosaminyltransferase	1
25974	MMACHC	methylmalonic aciduria (cobalamin deficiency) cblC type, with homocystinuria	1
51102	MECR	mitochondrial trans-2-enoyl-CoA reductase	1
29914	UBIAD1	UbiA prenyltransferase domain containing 1	1
29922	NME7	non-metastatic cells 7, protein expressed in (nucleoside-diphosphate kinase)	1
29097	CNIH4	cornichon homolog 4 (Drosophila)	1
2475	MTOR	mechanistic target of rapamycin (serine/threonine kinase)	1
51018	RRP15	ribosomal RNA processing 15 homolog (S. cerevisiae)	1
58480	RHOU	ras homolog gene family, member U	1
9204	ZMYM6	hypothetical LOC100130633; zinc finger, MYM-type 6	1
149041	RC3H1	ring finger and CCCH-type zinc finger domains 1	1
55225	RAVER2	ribonucleoprotein, PTB-binding 2	1
55243	KIRREL	kin of IRRE like (Drosophila)	1
9816	URB2	URB2 ribosome biogenesis 2 homolog (S. cerevisiae)	1
79078	C1orf50	chromosome 1 open reading frame 50	1
10352	WARS2	tryptophanyl tRNA synthetase 2, mitochondrial	1
55160	ARHGEF10L	Rho guanine nucleotide exchange factor (GEF) 10-like	1
51603	METTL13	methyltransferase like 13	1
200014	CC2D1B	coiled-coil and C2 domain containing 1B	1
55119	PRPF38B	PRP38 pre-mRNA processing factor 38 (yeast) domain containing B	1
55116	TMEM39B	transmembrane protein 39B	1
3104	ZBTB48	zinc finger and BTB domain containing 48	1
55144	LRRC8D	leucine rich repeat containing 8 family, member D	1
79961	DENND2D	DENN/MADD domain containing 2D	1
54964	C1orf56	chromosome 1 open reading frame 56	1
79932	KIAA0319L	KIAA0319-like	1
54991	C1orf159	chromosome 1 open reading frame 159	1
643314	KIAA0754	hypothetical LOC643314	1
55092	TMEM51	transmembrane protein 51	1
1953	MEGF6	multiple EGF-like-domains 6	1
90780	PYGO2	pygopus homolog 2 (Drosophila)	1
63906	GPATCH3	G patch domain containing 3	1
79871	RPAP2	RNA polymerase II associated protein 2	1
51463	GPR89C	G protein-coupled receptor 89C; G protein-coupled receptor 89B; G protein-coupled receptor 89A	1
117143	TADA1	transcriptional adaptor 1 (HFI1 homolog, yeast)-like	1
116983	ACAP3	ArfGAP with coiled-coil, ankyrin repeat and PH domains 3	1
26270	FBXO6	F-box protein 6	1
64793	CCDC21	coiled-coil domain containing 21	1
80222	TARS2	threonyl-tRNA synthetase 2, mitochondrial (putative)	1
126626	GABPB2	GA binding protein transcription factor, beta subunit 2	1
25896	INTS7	integrator complex subunit 7	1
79594	MUL1	mitochondrial E3 ubiquitin ligase 1	1
55616	ASAP3	ArfGAP with SH3 domain, ankyrin repeat and PH domain 3	1
84838	ZNF496	zinc finger protein 496	1
84065	TMEM222	transmembrane protein 222	1
653519	GPR89C	G protein-coupled receptor 89C; G protein-coupled receptor 89B; G protein-coupled receptor 89A	1
80772	GLTPD1	glycolipid transfer protein domain containing 1	1
54680	ZNHIT6	zinc finger, HIT type 6	1
149076	ZNF362	zinc finger protein 362	1
55248	TMEM206	transmembrane protein 206	1
192669	EIF2C3	eukaryotic translation initiation factor 2C, 3	1
148867	SLC30A7	solute carrier family 30 (zinc transporter), member 7	1
79971	WLS	G protein-coupled receptor 177	1
93183	PIGM	phosphatidylinositol glycan anchor biosynthesis, class M	1
5362	Plxna2	plexin A2	1
140576	S100a16	S100 calcium binding protein A16	1
199857	ALG14	asparagine-linked glycosylation 14 homolog (S. cerevisiae)	1
6016	Rit1	Ras-like without CAAX 1	1
11189	celf3	trinucleotide repeat containing 4	1
128346	C1orf162	chromosome 1 open reading frame 162	1
128387	tatdn3	TatD DNase domain containing 3	1
57708	MIER1	mesoderm induction early response 1 homolog (Xenopus laevis)	1
117145	them4	thioesterase superfamily member 4	1
11022	Tdrkh	tudor and KH domain containing	1
148423	C1orf52	chromosome 1 open reading frame 52	1
54344	dpm3	dolichyl-phosphate mannosyltransferase polypeptide 3	1
26232	Fbxo2	F-box protein 2	1
8412	bcar3	breast cancer anti-estrogen resistance 3	1
164091	PAQR7	progestin and adipoQ receptor family member VII	1
339451	KLHL17	kelch-like 17 (Drosophila)	1
6275	S100a4	S100 calcium binding protein A4	1
126789	PUSL1	pseudouridylate synthase-like 1	1
54482	ccdc76	coiled-coil domain containing 76	1
54455	Fbxo42	F-box protein 42	1
9473	C1orf38	chromosome 1 open reading frame 38	1
51154	mrto4	mRNA turnover 4 homolog (S. cerevisiae)	1
79577	Cdc73	cell division cycle 73, Paf1/RNA polymerase II complex component, homolog (S. cerevisiae)	1
2048	ephb2	EPH receptor B2	1
93611	fbxo44	F-box protein 44	1
5016	Ovgp1	oviductal glycoprotein 1, 120kDa	1
5825	abcd3	ATP-binding cassette, sub-family D (ALD), member 3	1
85369	FAM40A	family with sequence similarity 40, member A	1
25950	rwdd3	RWD domain containing 3	1
115361	GBP4	guanylate binding protein 4	1
6487	st3gal3	ST3 beta-galactoside alpha-2,3-sialyltransferase 3	1
8514	Kcnab2	potassium voltage-gated channel, shaker-related subfamily, beta member 2	1
9372	zfyve9	zinc finger, FYVE domain containing 9	1
81559	TRIM11	tripartite motif-containing 11	1
49856	Wdr8	WD repeat domain 8	1
81573	Ankrd13c	ankyrin repeat domain 13C	1
84938	Atg4c	ATG4 autophagy related 4 homolog C (S. cerevisiae)	1
1307	Col16a1	collagen, type XVI, alpha 1	1
80851	SH3BP5L	SH3-binding domain protein 5-like	1
80818	ZNF436	zinc finger protein 436	1
8672	Eif4g3	eukaryotic translation initiation factor 4 gamma, 3	1
23065	KIAA0090	KIAA0090	1
22854	Ntng1	netrin G1	1
148789	B3GALNT2	beta-1,3-N-acetylgalactosaminyltransferase 2	1
55210	atad3a	ATPase family, AAA domain containing 3A	1
284695	ZNF326	zinc finger protein 326	1
55929	DMAP1	DNA methyltransferase 1 associated protein 1	1
127396	ZNF684	zinc finger protein 684	1
149461	CLDN19	claudin 19	1
56997	cabc1	chaperone, ABC1 activity of bc1 complex homolog (S. pombe)	1
23400	Atp13a2	ATPase type 13A2	1
343099	Ccdc18	coiled-coil domain containing 18	1
51668	hspb11	heat shock protein family B (small), member 11	1
64326	Rfwd2	ring finger and WD repeat domain 2	1
149371	Exoc8	exocyst complex component 8	1
257177	C1orf192	chromosome 1 open reading frame 192	1
257106	ARHGAP30	Rho GTPase activating protein 30	1
118424	UBE2J2	ubiquitin-conjugating enzyme E2, J2 (UBC6 homolog, yeast)	1
149345	shisa4	shisa homolog 4 (Xenopus laevis)	1
10163	Wasf2	WAS protein family, member 2	1
9909	dennd4b	DENN/MADD domain containing 4B	1
9910	Rabgap1l	RAB GTPase activating protein 1-like	1
23334	KIAA0467	KIAA0467; chromosome 1 open reading frame 84	1
255104	TMCO4	transmembrane and coiled-coil domains 4	1
79906	Morn1	MORN repeat containing 1	1
84301	Ddi2	DDI1, DNA-damage inducible 1, homolog 2 (S. cerevisiae)	1
200185	KRTCAP2	keratinocyte associated protein 2	1
84328	Lzic	leucine zipper and CTNNBIP1 domain containing	1
440574	C1orf151	chromosome 1 open reading frame 151	1
65260	C1orf163	chromosome 1 open reading frame 163	1
55791	C1orf103	chromosome 1 open reading frame 103	1
116841	SNAP47	synaptosomal-associated protein, 47kDa	1
148362	C1orf58	chromosome 1 open reading frame 58	1
126731	C1orf96	chromosome 1 open reading frame 96	1
541468	C1orf190	chromosome 1 open reading frame 190	1
339500	ZNF678	zinc finger protein 678	1
199990	C1orf86	chromosome 1 open reading frame 86	1
115209	OMA1	OMA1 homolog, zinc metallopeptidase (S. cerevisiae)	1
56181	FAM54B	family with sequence similarity 54, member B	1
51093	C1orf66	chromosome 1 open reading frame 66	1
92344	GORAB	golgin, RAB6-interacting	1
91687	CENPL	centromere protein L	1
200205	C1orf69	chromosome 1 open reading frame 69	1
116461	TSEN15	tRNA splicing endonuclease 15 homolog (S. cerevisiae)	1
79363	C1orf89	chromosome 1 open reading frame 89	1
10472	ZNF238	zinc finger protein 238	1
83932	C1orf124	chromosome 1 open reading frame 124	1
284618	C1orf104	chromosome 1 open reading frame 104	1
84284	C1orf57	chromosome 1 open reading frame 57	1
163859	C1orf55	chromosome 1 open reading frame 55	1
148898	C1orf213	chromosome 1 open reading frame 213	1
55170	PRMT6	protein arginine methyltransferase 6	1
127428	C1orf83	chromosome 1 open reading frame 83	1
55974	RAG1AP1	recombination activating gene 1 activating protein 1	1
127253	TYW3	tRNA-yW synthesizing protein 3 homolog (S. cerevisiae)	1
127281	C1orf93	chromosome 1 open reading frame 93	1
200186	CRTC2	CREB regulated transcription coactivator 2	1
100131187	TSTD1	thiosulfate sulfurtransferase KAT, putative	1
6883	Taf12	TAF12 RNA polymerase II, TATA box binding protein (TBP)-associated factor, 20kDa	1
6884	taf13	TAF13 RNA polymerase II, TATA box binding protein (TBP)-associated factor, 18kDa	1
5321	pla2g4a	phospholipase A2, group IVA (cytosolic, calcium-dependent)	1
2140	eya3	eyes absent homolog 3 (Drosophila)	1
8934	Rab7l1	RAB7, member RAS oncogene family-like 1	1
2166	Faah	fatty acid amide hydrolase	1
11123	Rcan3	RCAN family member 3	1
388695	lysmd1	LysM, putative peptidoglycan-binding, domain containing 1	1
55705	Ipo9	importin 9	1
6045	rnf2	ring finger protein 2	1
11221	Dusp10	dual specificity phosphatase 10	1
56605	Ero1lb	ERO1-like beta (S. cerevisiae)	1
4688	Ncf2	neutrophil cytosolic factor 2	1
26119	ldlrap1	low density lipoprotein receptor adaptor protein 1	1
51375	snx7	sorting nexin 7	1
90529	c1orf201	chromosome 1 open reading frame 201	1
11080	Dnajb4	DnaJ (Hsp40) homolog, subfamily B, member 4	1
10885	Wdr3	WD repeat domain 3	1
374986	fam73a	family with sequence similarity 73, member A	1
5208	Pfkfb2	6-phosphofructo-2-kinase/fructose-2,6-biphosphatase 2	1
3339	Hspg2	heparan sulfate proteoglycan 2	1
80267	edem3	ER degradation enhancer, mannosidase alpha-like 3	1
2268	Fgr	Gardner-Rasheed feline sarcoma viral (v-fgr) oncogene homolog	1
127018	Lyplal1	lysophospholipase-like 1	1
9696	Crocc	ciliary rootlet coiled-coil, rootletin	1
9673	slc25a44	solute carrier family 25, member 44	1
388730	Tmem81	transmembrane protein 81	1
27	abl2	v-abl Abelson murine leukemia viral oncogene homolog 2 (arg, Abelson-related gene)	1
4524	Mthfr	5,10-methylenetetrahydrofolate reductase (NADPH)	1
4595	Mutyh	mutY homolog (E. coli)	1
10806	sdccag8	serologically defined colon cancer antigen 8	1
142678	mib2	mindbomb homolog 2 (Drosophila)	1
267002	Pgbd2	piggyBac transposable element derived 2	1
7391	usf1	upstream transcription factor 1	1
9557	Chd1l	chromodomain helicase DNA binding protein 1-like	1
79693	yrdC	yrdC domain containing (E. coli)	1
126792	B3galt6	UDP-Gal:betaGal beta 1,3-galactosyltransferase polypeptide 6	1
64789	DEM1	defects in morphology 1 homolog (S. cerevisiae)	1
64754	Smyd3	SET and MYND domain containing 3	1
59349	klhl12	kelch-like 12 (Drosophila)	1
27042	c1orf107	chromosome 1 open reading frame 107	1
128308	Mrpl55	mitochondrial ribosomal protein L55	1
3570	il6r	interleukin 6 receptor	1
375033	Pear1	platelet endothelial aggregation receptor 1	1
25903	Olfml2b	olfactomedin-like 2B	1
252839	Tmem9	transmembrane protein 9	1
5051	Pafah2	platelet-activating factor acetylhydrolase 2, 40kDa	1
57147	Scyl3	SCY1-like 3 (S. cerevisiae)	1
5877	Rabif	RAB interacting factor	1
91544	Ubxn11	UBX domain protein 11	1
6497	ski	v-ski sarcoma viral oncogene homolog (avian)	1
128077	Lix1l	Lix1 homolog (mouse)-like	1
128061	c1orf131	chromosome 1 open reading frame 131	1
83756	tas1r3	taste receptor, type 1, member 3	1
991	cdc20	cell division cycle 20 homolog (S. cerevisiae)	1
23207	Plekhm2	pleckstrin homology domain containing, family M (with RUN domain) member 2	1
3652	ipp	intracisternal A particle-promoted polypeptide	1
92342	c1orf156	chromosome 1 open reading frame 156	1
7059	Thbs3	thrombospondin 3	1
23154	Ncdn	neurochondrin	1
10500	Sema6c	sema domain, transmembrane domain (TM), and cytoplasmic domain, (semaphorin) 6C	1
51058	Znf691	zinc finger protein 691	1
864	runx3	runt-related transcription factor 3	1
29899	Gpsm2	G-protein signaling modulator 2 (AGS3-like, C. elegans)	1
54797	med18	mediator complex subunit 18	1
23029	Rbm34	RNA binding motif protein 34	1
10465	Ppih	peptidylprolyl isomerase H (cyclophilin H)	1
10450	ppie	peptidylprolyl isomerase E (cyclophilin E)	1
148741	Ankrd35	ankyrin repeat domain 35	1
8674	Vamp4	vesicle-associated membrane protein 4	1
1263	plk3	polo-like kinase 3 (Drosophila)	1
127544	Rnf19b	ring finger protein 19B	1
284611	Fam102b	family with sequence similarity 102, member B	1
84288	Efcab2	EF-hand calcium binding domain 2	1
84283	Tmem79	transmembrane protein 79	1
284672	LOC284672	hCG2028557	1
55924	c1orf183	chromosome 1 open reading frame 183	1
57489	Odf2l	outer dense fiber of sperm tails 2-like	1
149473	ccdc24	coiled-coil domain containing 24	1
149483	Ccdc17	coiled-coil domain containing 17	1
8704	b4galt2	UDP-Gal:betaGlcNAc beta 1,4- galactosyltransferase, polypeptide 2	1
114803	Mysm1	Myb-like, SWIRM and MPN domains 1	1
9869	Setdb1	SET domain, bifurcated 1	1
3914	Lamb3	laminin, beta 3	1
23381	smg5	Smg-5 homolog, nonsense mediated mRNA decay factor (C. elegans)	1
7779	slc30a1	solute carrier family 30 (zinc transporter), member 1	1
23358	usp24	ubiquitin specific peptidase 24	1
23341	Dnajc16	DnaJ (Hsp40) homolog, subfamily C, member 16	1
360023	Zbtb41	zinc finger and BTB domain containing 41	1
5590	Prkcz	protein kinase C, zeta	1
163882	Cnst	chromosome 1 open reading frame 71	1
148932	Mobkl2c	MOB1, Mps One Binder kinase activator-like 2C (yeast)	1
8863	per3	period homolog 3 (Drosophila)	1
55105	gpatch2	G patch domain containing 2	1
57592	znf687	zinc finger protein 687	1
55157	Dars2	aspartyl-tRNA synthetase 2, mitochondrial	1
55154	msto1	misato homolog 1 (Drosophila)	1
79140	Ccdc28b	coiled-coil domain containing 28B	1
9048	Artn	artemin	1
3142	hlx	H2.0-like homeobox	1
54952	Trnau1ap	tRNA selenocysteine 1 associated protein 1	1
54955	c1orf109	chromosome 1 open reading frame 109	1
23248	Rprd2	regulation of nuclear pre-mRNA domain containing 2	1
729198	ANAPC10P1	anaphase promoting complex subunit 10; anaphase promoting complex subunit 10 pseudogene	1
6548	slc9a1	solute carrier family 9 (sodium/hydrogen exchanger), member 1	1
5451	pou2f1	POU class 2 homeobox 1	1
84320	acbd6	acyl-Coenzyme A binding domain containing 6	1
57645	Pogk	pogo transposable element with KRAB domain	1
3676	ITGA4	integrin, alpha 4 (antigen CD49D, alpha 4 subunit of VLA-4 receptor)	2
1385	CREB1	cAMP responsive element binding protein 1	2
8576	STK16	serine/threonine kinase 16	2
5775	PTPN4	protein tyrosine phosphatase, non-receptor type 4 (megakaryocyte)	2
841	CASP8	caspase 8, apoptosis-related cysteine peptidase	2
2677	GGCX	gamma-glutamyl carboxylase	2
10058	ABCB6	ATP-binding cassette, sub-family B (MDR/TAP), member 6	2
9759	HDAC4	histone deacetylase 4	2
4613	MYCN	v-myc myelocytomatosis viral related oncogene, neuroblastoma derived (avian)	2
4664	NAB1	NGFI-A binding protein 1 (EGR1 binding protein 1)	2
26146	TRAF3IP1	TNF receptor-associated factor 3 interacting protein 1	2
2202	EFEMP1	EGF-containing fibulin-like extracellular matrix protein 1	2
200734	SPRED2	sprouty-related, EVH1 domain containing 2	2
7444	VRK2	vaccinia related kinase 2	2
10018	BCL2L11	BCL2-like 11 (apoptosis facilitator)	2
92	ACVR2A	activin A receptor, type IIA	2
26275	HIBCH	3-hydroxyisobutyryl-Coenzyme A hydrolase	2
4065	CD302	CD302 molecule; lymphocyte antigen 75	2
3631	INPP4A	inositol polyphosphate-4-phosphatase, type I, 107kDa	2
23178	PASK	PAS domain containing serine/threonine kinase	2
23160	WDR43	WD repeat domain 43	2
64135	IFIH1	interferon induced with helicase C domain 1	2
23192	ATG4B	ATG4 autophagy related 4 homolog B (S. cerevisiae)	2
84168	ANTXR1	anthrax toxin receptor 1	2
3760	KCNJ3	potassium inwardly-rectifying channel, subfamily J, member 3	2
64080	RBKS	ribokinase	2
1285	COL4A3	collagen, type IV, alpha 3 (Goodpasture antigen)	2
905	CCNT2	cyclin T2	2
57498	KIDINS220	kinase D-interacting substrate, 220kDa	2
9855	FARP2	FERM, RhoGEF and pleckstrin domain protein 2	2
2736	GLI2	GLI family zinc finger 2	2
2673	GFPT1	glutamine-fructose-6-phosphate transaminase 1	2
51601	LIPT1	lipoyltransferase 1	2
28951	TRIB2	tribbles homolog 2 (Drosophila)	2
9014	TAF1B	TATA box binding protein (TBP)-associated factor, RNA polymerase I, B, 63kDa	2
9936	CD302	CD302 molecule; lymphocyte antigen 75	2
3239	HOXD13	homeobox D13	2
23677	SH3BP4	SH3-domain binding protein 4	2
55777	MBD5	methyl-CpG binding domain protein 5	2
79712	GTDC1	glycosyltransferase-like domain containing 1	2
1788	DNMT3A	DNA (cytosine-5-)-methyltransferase 3 alpha	2
80255	SLC35F5	solute carrier family 35, member F5	2
2817	GPC1	glypican 1	2
9540	TP53I3	tumor protein p53 inducible protein 3	2
65065	NBEAL1	neurobeachin-like 1	2
130916	MTERFD2	MTERF domain containing 2	2
4862	NPAS2	neuronal PAS domain protein 2	2
64682	ANAPC1	anaphase promoting complex subunit 1; similar to anaphase promoting complex subunit 1	2
57217	TTC7A	tetratricopeptide repeat domain 7A	2
79586	CHPF	chondroitin polymerizing factor	2
79582	SPAG16	sperm associated antigen 16	2
80055	PGAP1	post-GPI attachment to proteins 1	2
11320	MGAT4A	mannosyl (alpha-1,3-)-glycoprotein beta-1,4-N-acetylglucosaminyltransferase, isozyme A	2
129787	TMEM18	transmembrane protein 18	2
84759	PCGF1	polycomb group ring finger 1	2
9391	CIAO1	cytosolic iron-sulfur protein assembly 1 homolog (S. cerevisiae)	2
9392	TGFBRAP1	transforming growth factor, beta receptor associated protein 1	2
64172	OSGEPL1	O-sialoglycoprotein endopeptidase-like 1	2
8527	DGKD	diacylglycerol kinase, delta 130kDa	2
10505	SEMA4F	sema domain, immunoglobulin domain (Ig), transmembrane domain (TM) and short cytoplasmic domain, (semaphorin) 4F	2
80895	ILKAP	integrin-linked kinase-associated serine/threonine phosphatase 2C	2
10322	SMYD5	SMYD family member 5	2
6683	SPAST	spastin	2
27429	HTRA2	HtrA serine peptidase 2	2
54910	SEMA4C	sema domain, immunoglobulin domain (Ig), transmembrane domain (TM) and short cytoplasmic domain, (semaphorin) 4C	2
9913	SUPT7L	suppressor of Ty 7 (S. cerevisiae)-like	2
51540	SCLY	selenocysteine lyase	2
50485	SMARCAL1	SWI/SNF related, matrix associated, actin dependent regulator of chromatin, subfamily a-like 1	2
79833	GEMIN6	gem (nuclear organelle) associated protein 6	2
729540	RGPD6	RANBP2-like and GRIP domain containing 5; RANBP2-like and GRIP domain containing 4; RANBP2-like and GRIP domain containing 3; RANBP2-like and GRIP domain containing 8; RANBP2-like and GRIP domain containing 7; RANBP2-like and GRIP domain containing 6	2
7456	WIPF1	WAS/WASL interacting protein family, member 1	2
116987	AGAP1	ArfGAP with GTPase domain, ankyrin repeat and PH domain 1	2
51281	ANKMY1	ankyrin repeat and MYND domain containing 1	2
8436	SDPR	serum deprivation response (phosphatidylserine binding protein)	2
79634	SCRN3	secernin 3	2
9595	CYTIP	cytohesin 1 interacting protein	2
55571	C2orf29	chromosome 2 open reading frame 29	2
51130	ASB3	ankyrin repeat and SOCS box-containing 3	2
11321	GPN1	GPN-loop GTPase 1	2
57140	RNPEPL1	arginyl aminopeptidase (aminopeptidase B)-like 1	2
151011	2015-09-10	septin 10	2
653489	RGPD6	RANBP2-like and GRIP domain containing 5; RANBP2-like and GRIP domain containing 4; RANBP2-like and GRIP domain containing 3; RANBP2-like and GRIP domain containing 8; RANBP2-like and GRIP domain containing 7; RANBP2-like and GRIP domain containing 6	2
150472	CBWD2	COBW domain containing 2	2
285190	RGPD6	RANBP2-like and GRIP domain containing 5; RANBP2-like and GRIP domain containing 4; RANBP2-like and GRIP domain containing 3; RANBP2-like and GRIP domain containing 8; RANBP2-like and GRIP domain containing 7; RANBP2-like and GRIP domain containing 6	2
64895	PAPOLG	poly(A) polymerase gamma	2
7145	TNS1	tensin 1	2
493911	PHOSPHO2	phosphatase, orphan 2	2
55240	STEAP3	STEAP family member 3	2
84220	RGPD6	RANBP2-like and GRIP domain containing 5; RANBP2-like and GRIP domain containing 4; RANBP2-like and GRIP domain containing 3; RANBP2-like and GRIP domain containing 8; RANBP2-like and GRIP domain containing 7; RANBP2-like and GRIP domain containing 6	2
129401	NUP35	nucleoporin 35kDa	2
727851	RGPD6	RANBP2-like and GRIP domain containing 5; RANBP2-like and GRIP domain containing 4; RANBP2-like and GRIP domain containing 3; RANBP2-like and GRIP domain containing 8; RANBP2-like and GRIP domain containing 7; RANBP2-like and GRIP domain containing 6	2
23233	EXOC6B	exocyst complex component 6B	2
57679	ALS2	amyotrophic lateral sclerosis 2 (juvenile)	2
151525	WDSUB1	WD repeat, sterile alpha motif and U-box domain containing 1	2
79800	ALS2CR8	amyotrophic lateral sclerosis 2 (juvenile) chromosome region, candidate 8	2
11159	RABL2A	RAB, member of RAS oncogene family-like 2A	2
151313	FAHD2B	fumarylacetoacetate hydrolase domain containing 2B	2
93349	SP140L	SP140 nuclear body protein-like	2
64427	TTC31	tetratricopeptide repeat domain 31	2
79635	CCDC121	coiled-coil domain containing 121	2
51277	DNAJC27	DnaJ (Hsp40) homolog, subfamily C, member 27	2
51263	MRPL30	mitochondrial ribosomal protein L30	2
79677	SMC6	structural maintenance of chromosomes 6	2
91461	PKDCC	protein kinase-like protein SgK493	2
25885	POLR1A	polymerase (RNA) I polypeptide A, 194kDa	2
80067	DCAF17	chromosome 2 open reading frame 37	2
55622	TTC27	tetratricopeptide repeat domain 27	2
64965	MRPS9	mitochondrial ribosomal protein S9	2
80856	KIAA1715	KIAA1715	2
130827	TMEM182	transmembrane protein 182	2
54842	MFSD6	major facilitator superfamily domain containing 6	2
64395	GMCL1	germ cell-less homolog 1 (Drosophila)-like; germ cell-less homolog 1 (Drosophila)	2
51692	CPSF3	cleavage and polyadenylation specific factor 3, 73kDa	2
51661	FKBP7	FK506 binding protein 7	2
130557	ZNF513	zinc finger protein 513	2
150962	PUS10	pseudouridylate synthase 10	2
56886	UGGT1	UDP-glucose ceramide glucosyltransferase-like 1	2
79172	CENPO	centromere protein O	2
151556	GPR155	G protein-coupled receptor 155	2
6868	Adam17	ADAM metallopeptidase domain 17	2
2956	msh6	mutS homolog 6 (E. coli)	2
79840	Nhej1	nonhomologous end-joining factor 1	2
87178	Pnpt1	polyribonucleotide nucleotidyltransferase 1	2
151188	ARL6IP6	ADP-ribosylation-like factor 6 interacting protein 6	2
23518	R3hdm1	R3H domain containing 1	2
112942	ccdc104	coiled-coil domain containing 104	2
3344	foxn2	forkhead box N2	2
65977	PLEKHA3	pleckstrin homology domain containing, family A (phosphoinositide binding specific) member 3	2
98	Acyp2	acylphosphatase 2, muscle type	2
84524	ZC3H8	zinc finger CCCH-type containing 8	2
114790	Stk11ip	serine/threonine kinase 11 interacting protein	2
129531	Mitd1	MIT, microtubule interacting and transport, domain containing 1	2
85461	TANC1	tetratricopeptide repeat, ankyrin repeat and coiled-coil containing 1	2
80204	fbxo11	F-box protein 11	2
51239	ankrd39	ankyrin repeat domain 39	2
5000	ORC4L	origin recognition complex, subunit 4-like (yeast)	2
7260	Tssc1	tumor suppressing subtransferable candidate 1	2
6936	C2orf3	chromosome 2 open reading frame 3	2
55683	KIAA1310	KIAA1310	2
91526	ANKRD44	ankyrin repeat domain 44	2
57223	smek2	SMEK homolog 2, suppressor of mek1 (Dictyostelium)	2
84874	ZNF514	zinc finger protein 514	2
80775	Tmem177	transmembrane protein 177	2
1386	Atf2	activating transcription factor 2	2
729967	MORN2	MORN repeat containing 2	2
285148	IAH1	isoamyl acetate-hydrolyzing esterase 1 homolog (S. cerevisiae)	2
150590	C2orf15	chromosome 2 open reading frame 15	2
84128	WDR75	WD repeat domain 75	2
84289	ing5	inhibitor of growth family, member 5	2
55258	Thnsl2	threonine synthase-like 2 (S. cerevisiae)	2
4999	ORC2L	origin recognition complex, subunit 2-like (yeast)	2
790	cad	carbamoyl-phosphate synthetase 2, aspartate transcarbamylase, and dihydroorotase	2
3938	Lct	lactase	2
10199	mphosph10	M-phase phosphoprotein 10 (U3 small nucleolar ribonucleoprotein)	2
54978	C2orf18	chromosome 2 open reading frame 18	2
130617	ZFAND2B	zinc finger, AN1-type domain 2B	2
130355	C2orf76	chromosome 2 open reading frame 76	2
57703	CWC22	CWC22 spliceosome-associated protein homolog (S. cerevisiae)	2
389072	PLEKHM3	pleckstrin homology domain containing, family M, member 3	2
375287	RBM43	RNA binding motif protein 43	2
129563	DIS3L2	DIS3 mitotic control homolog (S. cerevisiae)-like 2	2
54497	HEATR5B	HEAT repeat containing 5B	2
129831	RBM45	RNA binding motif protein 45	2
285172	FAM126B	family with sequence similarity 126, member B	2
339804	C2orf74	chromosome 2 open reading frame 74	2
84281	C2orf88	chromosome 2 open reading frame 88	2
116143	WDR92	WD repeat domain 92	2
92935	MARS2	methionyl-tRNA synthetase 2, mitochondrial	2
55183	Rif1	RAP1 interacting factor homolog (yeast)	2
130502	TTC32	tetratricopeptide repeat domain 32	2
51602	NOP58	NOP58 ribonucleoprotein homolog (yeast)	2
285074	LOC285074	anaphase promoting complex subunit 1 pseudogene	2
79809	ttc21b	tetratricopeptide repeat domain 21B	2
25780	rasgrp3	RAS guanyl releasing protein 3 (calcium and DAG-regulated)	2
79823	c2orf34	chromosome 2 open reading frame 34	2
79828	Mettl8	methyltransferase like 8	2
1844	dusp2	dual specificity phosphatase 2	2
55037	Ptcd3	Pentatricopeptide repeat domain 3	2
6801	strN	striatin, calmodulin binding protein	2
11132	capn10	calpain 10	2
60509	agbl5	ATP/GTP binding protein-like 5	2
1876	e2f6	E2F transcription factor 6	2
151194	Fam119a	family with sequence similarity 119, member A	2
129450	C2orf60	chromosome 2 open reading frame 60	2
375190	C2orf84	chromosome 2 open reading frame 84; hypothetical protein LOC375190	2
100131211	tmem194b	transmembrane protein 194B	2
94097	Sfxn5	sideroflexin 5	2
1716	Dguok	deoxyguanosine kinase	2
23550	Psd4	pleckstrin and Sec7 domain containing 4	2
10865	Arid5a	AT rich interactive domain 5A (MRF1-like)	2
60491	Nif3l1	NIF3 NGG1 interacting factor 3-like 1 (S. pombe)	2
65080	mrpl44	mitochondrial ribosomal protein L44	2
2281	Fkbp1b	FK506 binding protein 1B, 12.6 kDa	2
3300	Dnajb2	DnaJ (Hsp40) homolog, subfamily B, member 2	2
1746	Dlx2	distal-less homeobox 2	2
728294	D2hgdh	D-2-hydroxyglutarate dehydrogenase	2
83444	Ino80b	INO80 complex subunit B	2
100131390	Sp9	solute carrier family 29 (nucleoside transporters), member 3; Sp9 transcription factor homolog (mouse)	2
84542	kiaa1841	KIAA1841	2
653140	C2orf84	chromosome 2 open reading frame 84; hypothetical protein LOC375190	2
8462	klf11	Kruppel-like factor 11	2
10791	vamp5	vesicle-associated membrane protein 5 (myobrevin)	2
9541	cir1	corepressor interacting with RBPJ	2
400961	Paip2b	poly(A) binding protein interacting protein 2B	2
254042	map1d	methionine aminopeptidase 1D	2
4052	Ltbp1	latent transforming growth factor beta binding protein 1	2
30845	ehd3	EH-domain containing 3	2
130162	C2orf63	chromosome 2 open reading frame 63	2
51232	Crim1	cysteine rich transmembrane BMP regulator 1 (chordin-like)	2
5966	rel	v-rel reticuloendotheliosis viral oncogene homolog (avian)	2
391356	c2orf79	chromosome 2 open reading frame 79	2
54465	etaa1	Ewing tumor-associated antigen 1	2
91404	Sestd1	SEC14 and spectrin domains 1	2
5194	Pex13	peroxisomal biogenesis factor 13	2
57007	cxcr7	chemokine (C-X-C motif) receptor 7	2
129880	bbs5	Bardet-Biedl syndrome 5	2
51141	Insig2	insulin induced gene 2	2
9451	eif2ak3	eukaryotic translation initiation factor 2-alpha kinase 3	2
388962	bola3	similar to bolA-like 3; bolA homolog 3 (E. coli)	2
151050	c2orf67	chromosome 2 open reading frame 67	2
388969	c2orf68	chromosome 2 open reading frame 68	2
200576	Pikfyve	phosphoinositide kinase, FYVE finger containing	2
54520	Ccdc93	coiled-coil domain containing 93	2
5068	Reg3a	regenerating islet-derived 3 alpha	2
25927	Cnrip1	cannabinoid receptor interacting protein 1	2
200539	Ankrd23	ankyrin repeat domain 23	2
25940	Fam98a	family with sequence similarity 98, member A	2
493753	c2orf64	chromosome 2 open reading frame 64	2
84865	Ccdc142	coiled-coil domain containing 142	2
9330	Gtf3c3	general transcription factor IIIC, polypeptide 3, 102kDa	2
80745	Thumpd2	THUMP domain containing 2	2
23198	Psme4	proteasome (prosome, macropain) activator subunit 4	2
51057	C2orf86	chromosome 2 open reading frame 86	2
285193	Dusp28	dual specificity phosphatase 28	2
26504	Cnnm4	cyclin M4	2
51072	LOC645175	mediator of cell motility 1; similar to mediator of cell motility 1	2
843	casp10	caspase 10, apoptosis-related cysteine peptidase	2
8604	slc25a12	solute carrier family 25 (mitochondrial carrier, Aralar), member 12	2
3795	Khk	ketohexokinase (fructokinase)	2
79411	glb1l	galactosidase, beta 1-like	2
4133	map2	microtubule-associated protein 2	2
64859	OBFC2A	oligonucleotide/oligosaccharide-binding fold containing 2A	2
57404	cyp20a1	cytochrome P450, family 20, subfamily A, polypeptide 1	2
90957	Dhx57	DEAH (Asp-Glu-Ala-Asp/His) box polypeptide 57	2
57448	birc6	baculoviral IAP repeat-containing 6	2
55230	usp40	ubiquitin specific peptidase 40	2
151393	fam82a1	family with sequence similarity 82, member A1	2
150709	ankar	ankyrin and armadillo repeat containing	2
130497	Osr1	odd-skipped related 1 (Drosophila)	2
150759	LOC150759	hypothetical protein LOC150759	2
5534	Ppp3r1	protein phosphatase 3 (formerly 2B), regulatory subunit B, alpha isoform	2
6697	spr	sepiapterin reductase (7,8-dihydrobiopterin:NADP+ oxidoreductase)	2
7701	znf142	zinc finger protein 142	2
130589	galM	galactose mutarotase (aldose 1-epimerase)	2
150864	fam117b	family with sequence similarity 117, member B	2
55139	Ankzf1	ankyrin repeat and zinc finger domain containing 1	2
55120	fancl	Fanconi anemia, complementation group L	2
130535	Kctd18	potassium channel tetramerisation domain containing 18	2
129285	KLRAQ1	KLRAQ motif containing 1	2
79954	Nol10	nucleolar protein 10	2
55054	atg16l1	ATG16 autophagy related 16-like 1 (S. cerevisiae)	2
57669	epb41l5	erythrocyte membrane protein band 4.1 like 5	2
5433	Polr2d	polymerase (RNA) II (DNA directed) polypeptide D	2
6509	slc1a4	solute carrier family 1 (glutamate/neutral amino acid transporter), member 4	2
545	ATR	ataxia telangiectasia and Rad3 related; similar to ataxia telangiectasia and Rad3 related protein	3
5793	PTPRG	protein tyrosine phosphatase, receptor type, G	3
5468	PPARG	peroxisome proliferator-activated receptor gamma	3
5364	PLXNB1	plexin B1	3
5337	PLD1	phospholipase D1, phosphatidylcholine-specific	3
10039	PARP3	poly (ADP-ribose) polymerase family, member 3	3
79885	HDAC11	histone deacetylase 11	3
9711	KIAA0226	KIAA0226	3
4690	NCK1	NCK adaptor protein 1	3
2272	FHIT	fragile histidine triad gene	3
2815	GP9	glycoprotein IX (platelet)	3
11102	RPP14	ribonuclease P/MRP 14kDa subunit	3
23473	CAPN7	calpain 7	3
51304	ZDHHC3	zinc finger, DHHC-type containing 3	3
95	ACY1	aminoacylase 1	3
5290	PIK3CA	phosphoinositide-3-kinase, catalytic, alpha polypeptide	3
8372	HYAL3	hyaluronoglucosaminidase 3	3
3592	IL12A	interleukin 12A (natural killer cell stimulatory factor 1, cytotoxic lymphocyte maturation factor 1, p35)	3
942	CD86	CD86 molecule	3
51099	ABHD5	abhydrolase domain containing 5	3
23101	MCF2L2	MCF.2 cell line derived transforming sequence-like 2	3
141	ADPRH	ADP-ribosylarginine hydrolase	3
7182	NR2C2	nuclear receptor subfamily 2, group C, member 2	3
7869	SEMA3B	sema domain, immunoglobulin domain (Ig), short basic domain, secreted, (semaphorin) 3B	3
23043	TNIK	TRAF2 and NCK interacting kinase	3
7862	BRPF1	bromodomain and PHD finger containing, 1	3
7110	TMF1	TATA element modulatory factor 1	3
285282	RABL3	RAB, member of RAS oncogene family-like 3	3
6314	ATXN7	ataxin 7	3
10274	STAG1	stromal antigen 1	3
9175	MAP3K13	mitogen-activated protein kinase kinase kinase 13	3
1181	CLCN2	chloride channel 2	3
6657	SOX2	SRY (sex determining region Y)-box 2	3
622	BDH1	3-hydroxybutyrate dehydrogenase, type 1	3
6599	SMARCC1	SWI/SNF related, matrix associated, actin dependent regulator of chromatin, subfamily c, member 1	3
686	BTD	biotinidase	3
9975	NR1D2	nuclear receptor subfamily 1, group D, member 2	3
23228	PLCL2	phospholipase C-like 2	3
5361	PLXNA1	plexin A1	3
7584	ZNF35	zinc finger protein 35	3
63899	NSUN3	NOL1/NOP2/Sun domain family, member 3	3
9657	IQCB1	IQ motif containing B1	3
55892	MYNN	myoneurin	3
84561	SLC12A8	solute carrier family 12 (potassium/chloride transporters), member 8	3
85403	EAF1	ELL associated factor 1	3
57060	PCBP4	poly(rC) binding protein 4	3
51163	DBR1	debranching enzyme homolog 1 (S. cerevisiae)	3
80012	PHC3	polyhomeotic homolog 3 (Drosophila)	3
151987	PPP4R2	protein phosphatase 4, regulatory subunit 2	3
55689	YEATS2	YEATS domain containing 2	3
54554	WDR5B	WD repeat domain 5B	3
22906	TRAK1	trafficking protein, kinesin binding 1	3
84859	LRCH3	leucine-rich repeats and calponin homology (CH) domain containing 3	3
51095	TRNT1	tRNA nucleotidyl transferase, CCA-adding, 1	3
64110	MAGEF1	melanoma antigen family F, 1	3
64145	ZFYVE20	zinc finger, FYVE domain containing 20	3
1295	COL8A1	collagen, type VIII, alpha 1	3
170506	DHX36	DEAH (Asp-Glu-Ala-His) box polypeptide 36	3
57406	ABHD6	abhydrolase domain containing 6	3
285296	UNC93B1	unc-93 homolog B1 (C. elegans); unc-93 homolog B6 (C. elegans); unc-93 homolog B3 pseudogene (C. elegans); similar to unc-93 homolog B1 (C. elegans)	3
4968	OGG1	8-oxoguanine DNA glycosylase	3
57493	HEG1	HEG homolog 1 (zebrafish)	3
9819	TSC22D2	TSC22 domain family, member 2	3
10168	ZNF197	zinc finger protein 197	3
9901	SRGAP3	SLIT-ROBO Rho GTPase activating protein 3	3
23276	KLHL18	kelch-like 18 (Drosophila)	3
23243	ANKRD28	ankyrin repeat domain 28	3
1894	ECT2	epithelial cell transforming sequence 2 oncogene	3
55032	SLC35A5	solute carrier family 35, member A5	3
80254	CEP63	centrosomal protein 63kDa	3
55802	DCP1A	DCP1 decapping enzyme homolog A (S. cerevisiae)	3
389125	TMEM110	transmembrane protein 110; musculoskeletal, embryonic nuclear protein 1	3
51319	RSRC1	arginine/serine-rich coiled-coil 1	3
79691	QTRTD1	queuine tRNA-ribosyltransferase domain containing 1	3
24142	NAT6	N-acetyltransferase 6 (GCN5-related)	3
57088	PLSCR4	phospholipid scramblase 4	3
348793	WDR53	WD repeat domain 53	3
54585	LZTFL1	leucine zipper transcription factor-like 1	3
29072	SETD2	SET domain containing 2	3
23132	RAD54L2	RAD54-like 2 (S. cerevisiae)	3
64147	KIF9	kinesin family member 9	3
653659	TMEM183A	transmembrane protein 183A; transmembrane protein 183B	3
79364	ZXDC	ZXD family zinc finger C	3
64866	CDCP1	CUB domain containing protein 1	3
55279	ZNF654	zinc finger protein 654	3
56925	LXN	latexin	3
200845	KCTD6	potassium channel tetramerisation domain containing 6	3
57560	IFT80	intraflagellar transport 80 homolog (Chlamydomonas)	3
375346	TMEM110	transmembrane protein 110; musculoskeletal, embryonic nuclear protein 1	3
131544	CRYBG3	beta-gamma crystallin domain containing 3	3
26043	UBXN7	UBX domain protein 7	3
83666	PARP9	poly (ADP-ribose) polymerase family, member 9	3
28990	ASTE1	asteroid homolog 1 (Drosophila)	3
54995	OXSM	3-oxoacyl-ACP synthase, mitochondrial	3
201626	PDE12	phosphodiesterase 12	3
200942	KLHDC8B	kelch domain containing 8B	3
80325	ABTB1	ankyrin repeat and BTB (POZ) domain containing 1	3
54464	XRN1	5'-3' exoribonuclease 1	3
28512	NKIRAS1	NFKB inhibitor interacting Ras-like 1	3
205717	KIAA2018	KIAA2018	3
64943	NT5DC2	5'-nucleotidase domain containing 2	3
285268	ZNF621	zinc finger protein 621	3
57577	KIAA1407	KIAA1407	3
26984	SEC22A	SEC22 vesicle trafficking protein homolog A (S. cerevisiae)	3
55167	MSL2	male-specific lethal 2 homolog (Drosophila)	3
55171	TBCCD1	TBCC domain containing 1	3
56852	RAD18	RAD18 homolog (S. cerevisiae)	3
4634	Myl3	myosin, light chain 3, alkali; ventricular, skeletal, slow	3
55773	tbc1d23	TBC1 domain family, member 23	3
9730	Vprbp	Vpr (HIV-1) binding protein	3
131076	Ccdc58	coiled-coil domain containing 58	3
51368	Tex264	testis expressed 264	3
286827	Trim59	tripartite motif-containing 59	3
5276	serpini2	serpin peptidase inhibitor, clade I (pancpin), member 2	3
91392	ZNF502	zinc finger protein 502	3
64770	CCDC14	coiled-coil domain containing 14	3
51122	COMMD2	COMM domain containing 2	3
353274	ZNF445	zinc finger protein 445	3
5021	Oxtr	oxytocin receptor	3
151903	ccdc12	coiled-coil domain containing 12	3
25981	DNAH1	dynein, axonemal, heavy chain 1	3
6498	Skil	SKI-like oncogene	3
29925	gmppb	GDP-mannose pyrophosphorylase B	3
132158	glyctk	glycerate kinase	3
132160	PPM1M	protein phosphatase 1M (PP2C domain containing)	3
23129	Plxnd1	plexin D1	3
6419	setmar	SET domain and mariner transposase fusion gene	3
115286	Slc25a26	solute carrier family 25, member 26	3
285267	ZNF619	zinc finger protein 619	3
131616	TMEM42	transmembrane protein 42	3
776	Cacna1d	calcium channel, voltage-dependent, L type, alpha 1D subunit	3
55164	Shq1	SHQ1 homolog (S. cerevisiae)	3
84223	Iqcg	IQ motif containing G	3
93109	TMEM44	transmembrane protein 44	3
152189	CMTM8	CKLF-like MARVEL transmembrane domain containing 8	3
51533	Phf7	PHD finger protein 7	3
200958	MUC20	mucin 20, cell surface associated	3
84315	MON1A	MON1 homolog A (yeast)	3
200916	RPL22L1	ribosomal protein L22-like 1	3
6533	slc6a6	solute carrier family 6 (neurotransmitter transporter, taurine), member 6	3
256356	GK5	glycerol kinase 5 (putative)	3
389168	LOC389168	similar to SET translocation	3
255758	TCTEX1D2	Tctex1 domain containing 2	3
205428	C3orf58	chromosome 3 open reading frame 58	3
51244	C3orf19	chromosome 3 open reading frame 19	3
285343	C3orf23	chromosome 3 open reading frame 23	3
285331	CCDC66	coiled-coil domain containing 66	3
348801	LNP1	leukemia NUP98 fusion partner 1	3
440957	LOC440957	similar to CG32736-PA	3
132001	C3orf31	chromosome 3 open reading frame 31	3
91775	FAM55C	family with sequence similarity 55, member C	3
84126	ATRIP	ATR interacting protein	3
23350	SR140	U2-associated SR140 protein	3
92999	ZBTB47	zinc finger and BTB domain containing 47	3
57514	ARHGAP31	Cdc42 GTPase-activating protein	3
152185	CCDC52	coiled-coil domain containing 52	3
3280	hes1	hairy and enhancer of split 1, (Drosophila)	3
23609	mkrn2	makorin ring finger protein 2	3
317649	eif4e3	eukaryotic translation initiation factor 4E family member 3	3
55779	Wdr52	WD repeat domain 52	3
51409	hemK1	HemK methyltransferase family member 1	3
25871	c3orf17	chromosome 3 open reading frame 17	3
10869	usp19	ubiquitin specific peptidase 19	3
11070	Tmem115	transmembrane protein 115	3
55830	glt8d1	glycosyltransferase 8 domain containing 1	3
646450	C3orf71	chromosome 3 open reading frame 71	3
5291	Pik3cb	phosphoinositide-3-kinase, catalytic, beta polypeptide	3
131870	Nudt16	nudix (nucleoside diphosphate linked moiety X)-type motif 16	3
7325	Ube2e2	ubiquitin-conjugating enzyme E2E 2 (UBC4/5 homolog, yeast)	3
5130	Pcyt1a	phosphate cytidylyltransferase 1, choline, alpha	3
79663	Hspbap1	HSPB (heat shock 27kDa) associated protein 1	3
65010	Slc26a6	solute carrier family 26, member 6; cadherin, EGF LAG seven-pass G-type receptor 3 (flamingo homolog, Drosophila)	3
166336	prickle2	prickle homolog 2 (Drosophila)	3
285367	Rpusd3	RNA pseudouridylate synthase domain containing 3	3
5947	Rbp1	retinol binding protein 1, cellular	3
131965	Mettl6	methyltransferase like 6	3
205564	Senp5	SUMO1/sentrin specific peptidase 5	3
5915	Rarb	retinoic acid receptor, beta	3
9497	Slc4a7	solute carrier family 4, sodium bicarbonate cotransporter, member 7	3
25886	poc1a	WD repeat domain 51A	3
60678	eefsec	eukaryotic elongation factor, selenocysteine-tRNA-specific	3
11277	trex1	three prime repair exonuclease 1	3
55669	mfn1	mitofusin 1	3
11344	Twf2	twinfilin, actin-binding protein, homolog 2 (Drosophila)	3
5062	Pak2	p21 protein (Cdc42/Rac)-activated kinase 2	3
131474	Chchd4	coiled-coil-helix-coiled-coil-helix domain containing 4	3
23200	Atp11b	ATPase, class VI, type 11B	3
80746	Tsen2	tRNA splicing endonuclease 2 homolog (S. cerevisiae)	3
7068	thrB	thyroid hormone receptor, beta (erythroblastic leukemia viral (v-erb-a) oncogene homolog 2, avian)	3
339122	LOC100131426	RAB43, member RAS oncogene family; hypothetical LOC100131426	3
440944	LOC440944	hypothetical LOC440944	3
10533	Atg7	ATG7 autophagy related 7 homolog (S. cerevisiae)	3
8536	camk1	calcium/calmodulin-dependent protein kinase I	3
151636	dtx3l	deltex 3-like (Drosophila)	3
57337	Senp7	SUMO1/sentrin specific peptidase 7	3
846	Casr	calcium-sensing receptor	3
868	Cblb	Cas-Br-M (murine) ecotropic retroviral transforming sequence b	3
93973	actr8	ARP8 actin-related protein 8 homolog (yeast)	3
285203	c3orf64	chromosome 3 open reading frame 64	3
10425	Arih2	ariadne homolog 2 (Drosophila)	3
6304	Satb1	SATB homeobox 1	3
54106	tlr9	toll-like receptor 9	3
55254	Tmem39a	transmembrane protein 39A	3
8702	b4galt4	UDP-Gal:betaGlcNAc beta 1,4- galactosyltransferase, polypeptide 4	3
56983	Ktelc1	KTEL (Lys-Tyr-Glu-Leu) containing 1	3
54859	c3orf75	chromosome 3 open reading frame 75	3
9117	sec22c	SEC22 vesicle trafficking protein homolog C (S. cerevisiae)	3
3081	hgd	homogentisate 1,2-dioxygenase (homogentisate oxidase)	3
64393	zmat3	zinc finger, matrin type 3	3
23395	Lars2	leucyl-tRNA synthetase 2, mitochondrial	3
92106	oxnad1	oxidoreductase NAD-binding domain containing 1	3
91869	Rft1	RFT1 homolog (S. cerevisiae)	3
152002	c3orf21	chromosome 3 open reading frame 21	3
55129	Ano10	anoctamin 10	3
54931	rg9mtd1	RNA (guanine-9-) methyltransferase domain containing 1	3
9941	exog	endo/exonuclease (5'-3'), endonuclease G-like	3
10201	Nme6	non-metastatic cells 6, protein expressed in (nucleoside-diphosphate kinase)	3
23225	Nup210	nucleoporin 210kDa	3
201627	Fam116a	family with sequence similarity 116, member A	3
84343	Hps3	Hermansky-Pudlak syndrome 3	3
51517	nckipsd	NCK interacting protein with SH3 domain	3
1951	Slc26a6	solute carrier family 26, member 6; cadherin, EGF LAG seven-pass G-type receptor 3 (flamingo homolog, Drosophila)	3
200931	Ostalpha	organic solute transporter alpha	3
57205	ATP10D	ATPase, class V, type 10D	4
1363	CPE	carboxypeptidase E	4
839	CASP6	caspase 6, apoptosis-related cysteine peptidase	4
166647	GPR125	G protein-coupled receptor 125	4
5471	PPAT	phosphoribosyl pyrophosphate amidotransferase	4
5393	EXOSC9	exosome component 9	4
7424	VEGFC	vascular endothelial growth factor C	4
7358	UGDH	UDP-glucose dehydrogenase	4
8467	SMARCA5	SWI/SNF related, matrix associated, actin dependent regulator of chromatin, subfamily a, member 5	4
4889	NPY5R	neuropeptide Y receptor Y5	4
55534	MAML3	mastermind-like 3 (Drosophila)	4
10692	RRH	retinal pigment epithelium-derived rhodopsin homolog	4
7096	TLR1	toll-like receptor 1	4
7006	TEC	tec protein tyrosine kinase	4
84162	KIAA1109	KIAA1109	4
10333	TLR6	toll-like receptor 6	4
8819	SAP30	Sin3A-associated protein, 30kDa	4
23324	MAN2B2	mannosidase, alpha, class 2B, member 2	4
23240	KIAA0922	KIAA0922	4
4306	NR3C2	nuclear receptor subfamily 3, group C, member 2	4
1040	CDS1	CDP-diacylglycerol synthase (phosphatidate cytidylyltransferase) 1	4
4636	MYL5	myosin, light chain 5, regulatory	4
57728	WDR19	WD repeat domain 19	4
2250	FGF5	fibroblast growth factor 5	4
11019	LIAS	lipoic acid synthetase	4
9662	CEP135	centrosomal protein 135kDa	4
27235	COQ2	coenzyme Q2 homolog, prenyltransferase (yeast)	4
5978	REST	RE1-silencing transcription factor	4
10608	MXD4	MAX dimerization protein 4	4
152559	PAQR3	progestin and adipoQ receptor family member III	4
1447	CSN2	casein beta	4
9364	RAB28	RAB28, member RAS oncogene family	4
29063	ZCCHC4	zinc finger, CCHC domain containing 4	4
83891	SNX25	sorting nexin 25	4
4126	MANBA	mannosidase, beta A, lysosomal	4
9871	SEC24D	SEC24 family, member D (S. cerevisiae)	4
3954	LETM1	leucine zipper-EF-hand containing transmembrane protein 1	4
6696	SPP1	secreted phosphoprotein 1	4
7700	ZNF141	zinc finger protein 141	4
56034	PDGFC	platelet derived growth factor C	4
1060	CENPC1	centromere protein C 1	4
79725	THAP9	THAP domain containing 9	4
80306	MED28	mediator complex subunit 28	4
83452	RAB33B	RAB33B, member RAS oncogene family	4
255743	NPNT	nephronectin	4
27163	NAAA	N-acylethanolamine acid amidase	4
80216	ALPK1	alpha-kinase 1	4
57050	UTP3	UTP3, small subunit (SSU) processome component, homolog (S. cerevisiae)	4
100129583	FAM47E	family with sequence similarity 47, member E	4
51191	HERC5	hect domain and RLD 5	4
11275	KLHL2	kelch-like 2, Mayven (Drosophila)	4
23158	TBC1D9	TBC1 domain family, member 9 (with GRAM domain)	4
55294	FBXW7	F-box and WD repeat domain containing 7	4
3064	HTT	huntingtin	4
113612	CYP2U1	cytochrome P450, family 2, subfamily U, polypeptide 1	4
339970	GCOM1	glutamate receptor, ionotropic, N-methyl D-aspartate-like 1B; glutamate receptor, ionotropic, N-methyl D-aspartate-like 1A; GRINL1A complex locus	4
51574	LARP7	La ribonucleoprotein domain family, member 7	4
23244	PDS5A	PDS5, regulator of cohesion maintenance, homolog A (S. cerevisiae)	4
55013	CCDC109B	coiled-coil domain containing 109B	4
57721	METTL14	methyltransferase like 14	4
7469	WHSC2	Wolf-Hirschhorn syndrome candidate 2	4
80167	C4orf29	chromosome 4 open reading frame 29	4
201931	TMEM192	transmembrane protein 192	4
84640	USP38	ubiquitin specific peptidase 38	4
54502	RBM47	RNA binding motif protein 47	4
153020	RASGEF1B	RasGEF domain family, member 1B	4
152579	SCFD2	sec1 family domain containing 2	4
55602	CDKN2AIP	CDKN2A interacting protein	4
255520	ELMOD2	ELMO/CED-12 domain containing 2	4
57117	INTS12	integrator complex subunit 12	4
55435	AP1AR	chromosome 4 open reading frame 16	4
92345	NAF1	nuclear assembly factor 1 homolog (S. cerevisiae)	4
64151	NCAPG	non-SMC condensin I complex, subunit G	4
254251	LCORL	ligand dependent nuclear receptor corepressor-like	4
55325	UFSP2	UFM1-specific peptidase 2	4
132864	CPEB2	cytoplasmic polyadenylation element binding protein 2	4
54876	DCAF16	chromosome 4 open reading frame 30	4
266812	NAP1L5	nucleosome assembly protein 1-like 5	4
57587	KIAA1430	KIAA1430	4
166785	MMAA	methylmalonic aciduria (cobalamin deficiency) cblA type	4
5356	PLRG1	pleiotropic regulator 1 (PRL1 homolog, Arabidopsis)	4
5311	Pkd2	polycystic kidney disease 2 (autosomal dominant)	4
166815	Tigd2	tigger transposable element derived 2	4
55008	herc6	hect domain and RLD 6	4
166929	sgms2	sphingomyelin synthase 2	4
285521	cox18	COX18 cytochrome c oxidase assembly homolog (S. cerevisiae)	4
57732	ZFYVE28	zinc finger, FYVE domain containing 28	4
26269	FBXO8	F-box protein 8	4
10815	cplx1	complexin 1	4
27236	arfip1	ADP-ribosylation factor interacting protein 1	4
323	Apbb2	amyloid beta (A4) precursor protein-binding, family B, member 2	4
65008	MRPL1	mitochondrial ribosomal protein L1	4
92597	Mobkl1a	MOB1, Mps One Binder kinase activator-like 1A (yeast)	4
93587	RG9MTD2	RNA (guanine-9-) methyltransferase domain containing 2	4
55601	Ddx60	DEAD (Asp-Glu-Ala-Asp) box polypeptide 60	4
4750	nek1	NIMA (never in mitosis gene a)-related kinase 1	4
84068	slc10a7	solute carrier family 10 (sodium/bile acid cotransporter family), member 7	4
132949	AASDH	aminoadipate-semialdehyde dehydrogenase	4
51091	sepsecs	Sep (O-phosphoserine) tRNA:Sec (selenocysteine) tRNA synthase	4
175	aga	aspartylglucosaminidase	4
152815	Thap6	THAP domain containing 6	4
259282	BOD1L	biorientation of chromosomes in cell division 1-like	4
56916	Smarcad1	SWI/SNF-related, matrix-associated actin-dependent regulator of chromatin, subfamily a, containing DEAD/H box 1	4
55132	Larp1b	La ribonucleoprotein domain family, member 1B	4
79960	phf17	PHD finger protein 17	4
53842	Cldn22	claudin 22	4
2549	gab1	GRB2-associated binding protein 1	4
91351	DDX60L	DEAD (Asp-Glu-Ala-Asp) box polypeptide 60-like	4
85460	ZNF518B	zinc finger protein 518B	4
132320	SCLT1	sodium channel and clathrin linker 1	4
201973	CCDC111	coiled-coil domain containing 111	4
255403	ZNF718	zinc finger protein 718	4
256471	MFSD8	major facilitator superfamily domain containing 8	4
54790	TET2	tet oncogene family member 2	4
133015	PACRGL	PARK2 co-regulated-like	4
84286	TMEM175	transmembrane protein 175	4
132660	LIN54	lin-54 homolog (C. elegans)	4
166793	ZBTB49	zinc finger protein 509	4
57619	SHROOM3	shroom family member 3	4
57600	FNIP2	folliculin interacting protein 2	4
57654	KIAA1530	KIAA1530	4
2110	Etfdh	electron-transferring-flavoprotein dehydrogenase	4
2983	gucy1b3	guanylate cyclase 1, soluble, beta 3	4
60592	Scoc	short coiled-coil protein	4
5308	pitx2	paired-like homeodomain 2	4
8916	Herc3	hect domain and RLD 3	4
133308	NHEDC2	Na+/H+ exchanger domain containing 2	4
60558	Guf1	GUF1 GTPase homolog (S. cerevisiae)	4
55728	N4bp2	NEDD4 binding protein 2	4
353322	Ankrd37	ankyrin repeat domain 37	4
85013	Tmem128	transmembrane protein 128	4
202018	tapt1	transmembrane anterior posterior transformation 1	4
150159	LOC100134412	similar to CG10806-like; similar to Na+/H+ exchanger domain containing 1; Na+/H+ exchanger domain containing 1	4
306	anxa3	annexin A3	4
1609	dgkq	diacylglycerol kinase, theta 110kDa	4
132321	c4orf33	chromosome 4 open reading frame 33	4
3426	Cfi	complement factor I	4
3425	Idua	iduronidase, alpha-L-	4
80155	naa15	NMDA receptor regulated 1	4
79644	Srd5a3	steroid 5 alpha-reductase 3	4
79658	arhgap10	Rho GTPase activating protein 10	4
441024	Mthfd2l	methylenetetrahydrofolate dehydrogenase (NADP+ dependent) 2-like	4
5981	rfc1	replication factor C (activator 1) 1, 145kDa	4
8310	Acox3	acyl-Coenzyme A oxidase 3, pristanoyl	4
51166	aadat	aminoadipate aminotransferase	4
5910	Rap1gds1	RAP1, GTP-GDP dissociation stimulator 1	4
60684	c4orf41	chromosome 4 open reading frame 41	4
132299	ociad2	OCIA domain containing 2	4
81579	Pla2g12a	phospholipase A2, group XIIA	4
23142	dcun1d4	DCN1, defective in cullin neddylation 1, domain containing 4 (S. cerevisiae)	4
51809	Galnt7	UDP-N-acetyl-alpha-D-galactosamine:polypeptide N-acetylgalactosaminyltransferase 7 (GalNAc-T7)	4
493856	cisd2	CDGSH iron sulfur domain 2	4
6452	Sh3bp2	SH3-domain binding protein 2	4
55330	cno	cappuccino homolog (mouse)	4
84179	Mfsd7	major facilitator superfamily domain containing 7	4
836	Casp3	caspase 3, apoptosis-related cysteine peptidase	4
80817	kiaa1712	KIAA1712	4
55300	Pi4k2b	phosphatidylinositol 4-kinase type 2 beta	4
10393	ANAPC10P1	anaphase promoting complex subunit 10; anaphase promoting complex subunit 10 pseudogene	4
92305	tmem129	transmembrane protein 129	4
79441	haus3	HAUS augmin-like complex, subunit 3	4
84142	fam175a	family with sequence similarity 175, member A	4
55296	tbc1d19	TBC1 domain family, member 19	4
132789	Gnpda2	glucosamine-6-phosphate deaminase 2	4
57484	Rnf150	ring finger protein 150	4
132720	c4orf32	chromosome 4 open reading frame 32	4
56978	prdm8	PR domain containing 8	4
152992	c4orf23	chromosome 4 open reading frame 23	4
152926	Ppm1k	protein phosphatase 1K (PP2C domain containing)	4
57563	Klhl8	kelch-like 8 (Drosophila)	4
152905	LOC152905	reticulon protein 3 pseudogene	4
91050	ccdc149	coiled-coil domain containing 149	4
53834	Fgfrl1	fibroblast growth factor receptor-like 1	4
23231	Sel1l3	KIAA0746 protein	4
57620	Stim2	stromal interaction molecule 2	4
92070	C4orf42	chromosome 4 open reading frame 42	4
3340	NDST1	N-deacetylase/N-sulfotransferase (heparan glucosaminyl) 1	5
4552	MTRR	5-methyltetrahydrofolate-homocysteine methyltransferase reductase	5
5562	PRKAA1	protein kinase, AMP-activated, alpha 1 catalytic subunit	5
9765	ZFYVE16	zinc finger, FYVE domain containing 16	5
285643	KIF4A	kinesin family member 4B; kinesin family member 4A	5
1627	DBN1	drebrin 1	5
79646	PANK3	pantothenate kinase 3	5
55568	GALNT10	UDP-N-acetyl-alpha-D-galactosamine:polypeptide N-acetylgalactosaminyltransferase 10 (GalNAc-T10)	5
9456	HOMER1	homer homolog 1 (Drosophila)	5
11285	B4GALT7	xylosylprotein beta 1,4-galactosyltransferase, polypeptide 7 (galactosyltransferase I)	5
6940	ZNF354A	zinc finger protein 354A	5
5097	PCDH1	protocadherin 1	5
4214	MAP3K1	mitogen-activated protein kinase kinase kinase 1	5
4163	MCC	mutated in colorectal cancers	5
3035	HARS	histidyl-tRNA synthetase	5
9812	KIAA0141	KIAA0141	5
5521	PPP2R2B	protein phosphatase 2 (formerly 2A), regulatory subunit B, beta isoform	5
57556	SEMA6A	sema domain, transmembrane domain (TM), and cytoplasmic domain, (semaphorin) 6A	5
8817	FGF18	fibroblast growth factor 18	5
7690	ZNF131	zinc finger protein 131	5
206358	SLC36A1	solute carrier family 36 (proton/amino acid symporter), member 1	5
2561	GABRB2	gamma-aminobutyric acid (GABA) A receptor, beta 2	5
79810	PTCD2	pentatricopeptide repeat domain 2	5
8293	SERF1A	small EDRK-rich factor 1A (telomeric); small EDRK-rich factor 1B (centromeric)	5
256987	SERINC5	serine incorporator 5	5
55781	RIOK2	RIO kinase 2 (yeast)	5
94081	SFXN1	sideroflexin 1	5
79772	MCTP1	multiple C2 domains, transmembrane 1	5
65980	BRD9	bromodomain containing 9	5
10636	RGS14	regulator of G-protein signaling 14	5
3578	IL9	interleukin 9	5
23138	N4BP3	Nedd4 binding protein 3	5
133746	JMY	junction mediating and regulatory protein, p53 cofactor	5
64924	SLC30A5	solute carrier family 30 (zinc transporter), member 5	5
891	CCNB1	cyclin B1	5
81789	TIGD6	tigger transposable element derived 6	5
89848	FCHSD1	FCH and double SH3 domains 1	5
51735	RAPGEF6	Rap guanine nucleotide exchange factor (GEF) 6	5
55255	WDR41	WD repeat domain 41	5
56929	FEM1C	fem-1 homolog c (C. elegans)	5
64324	NSD1	nuclear receptor binding SET domain protein 1	5
1161	ERCC8	excision repair cross-complementing rodent repair deficiency, complementation group 8	5
55109	AGGF1	angiogenic factor with G patch and FHA domains 1	5
728492	SERF1A	small EDRK-rich factor 1A (telomeric); small EDRK-rich factor 1B (centromeric)	5
79930	DOK3	docking protein 3	5
1036	CDO1	cysteine dioxygenase, type I	5
134510	UBLCP1	ubiquitin-like domain containing CTD phosphatase 1	5
55814	BDP1	B double prime 1, subunit of RNA polymerase III transcription initiation factor IIIB	5
65983	GRAMD3	GRAM domain containing 3	5
79685	SAP30L	SAP30-like	5
11282	MGAT4B	mannosyl (alpha-1,3-)-glycoprotein beta-1,4-N-acetylglucosaminyltransferase, isozyme B	5
57113	TRPC7	transient receptor potential cation channel, subfamily C, member 7	5
3672	ITGA1	integrin, alpha 1	5
23176	2015-09-08	septin 8	5
55322	C5orf22	chromosome 5 open reading frame 22	5
57472	CNOT6	CCR4-NOT transcription complex, subunit 6	5
64374	SIL1	SIL1 homolog, endoplasmic reticulum chaperone (S. cerevisiae)	5
55100	WDR70	WD repeat domain 70	5
23548	TTC33	tetratricopeptide repeat domain 33	5
64417	C5orf28	chromosome 5 open reading frame 28	5
54540	FAM193B	hypothetical protein FLJ10404	5
96459	FNIP1	folliculin interacting protein 1	5
113829	SLC35A4	solute carrier family 35, member A4	5
64979	MRPL36	mitochondrial ribosomal protein L36	5
55374	TMCO6	transmembrane and coiled-coil domains 6	5
55299	BRIX1	brix domain containing 2	5
115548	FCHO2	FCH domain only 2	5
114825	PWWP2A	PWWP domain containing 2A	5
54826	GIN1	gypsy retrotransposon integrase 1	5
79072	FASTKD3	FAST kinase domains 3	5
64396	GMCL1	germ cell-less homolog 1 (Drosophila)-like; germ cell-less homolog 1 (Drosophila)	5
51523	CXXC5	CXXC finger 5	5
728554	THOC3	similar to THO complex 3; THO complex 3	5
84321	THOC3	similar to THO complex 3; THO complex 3	5
10111	rad50	RAD50 homolog (S. cerevisiae)	5
5229	Pggt1b	protein geranylgeranyltransferase type I, beta subunit	5
134549	SHROOM1	shroom family member 1	5
23567	ZNF346	zinc finger protein 346	5
64411	arap3	ArfGAP with RhoGAP domain, ankyrin repeat and PH domain 3	5
91368	cdkn2aipnl	CDKN2A interacting protein N-terminal like	5
56477	CCL28	chemokine (C-C motif) ligand 28	5
373	trim23	tripartite motif-containing 23	5
643836	ZFP62	zinc finger protein 62 homolog (mouse)	5
90268	Fam105b	family with sequence similarity 105, member B	5
153129	slc38a9	solute carrier family 38, member 9	5
84135	UTP15	UTP15, U3 small nucleolar ribonucleoprotein, homolog (S. cerevisiae)	5
84105	pcbd2	pterin-4 alpha-carbinolamine dehydratase/dimerization cofactor of hepatocyte nuclear factor 1 alpha (TCF1) 2	5
117608	ZNF354B	zinc finger protein 354B	5
83594	NUDT12	nudix (nucleoside diphosphate linked moiety X)-type motif 12	5
167153	papd4	PAP associated domain containing 4	5
134266	GRPEL2	GrpE-like 2, mitochondrial (E. coli)	5
23262	ppip5k2	histidine acid phosphatase domain containing 1	5
441108	C5orf56	chromosome 5 open reading frame 56	5
285636	C5orf51	chromosome 5 open reading frame 51	5
285668	FLJ37543	hypothetical protein FLJ37543	5
134553	C5orf24	chromosome 5 open reading frame 24	5
345645	LOC345645	similar to hCG2002932	5
153241	CEP120	centrosomal protein 120kDa	5
202243	CCDC125	coiled-coil domain containing 125	5
79925	SPEF2	sperm flagellar 2	5
153396	TMEM161B	transmembrane protein 161B	5
65250	c5orf42	chromosome 5 open reading frame 42	5
133383	C5orf35	chromosome 5 open reading frame 35	5
353376	tmed7	transmembrane emp24 protein transport domain containing 7; toll-like receptor adaptor molecule 2	5
153642	arsk	arylsulfatase family, member K	5
10112	kif20a	kinesin family member 20A	5
25845	LOC25845	hypothetical LOC25845	5
411	arsB	arylsulfatase B	5
2870	grk6	G protein-coupled receptor kinase 6	5
2241	fer	fer (fps/fes related) tyrosine kinase	5
166968	Mier3	mesoderm induction early response 1, family member 3	5
6715	srd5a1	steroid-5-alpha-reductase, alpha polypeptide 1 (3-oxo-5 alpha-steroid delta 4-dehydrogenase alpha 1)	5
345757	Fam174a	family with sequence similarity 174, member A	5
100132916	SFRS12IP1	SFRS12-interacting protein 1; family with sequence similarity 159, member B	5
26262	Tspan17	tetraspanin 17	5
10827	Fam114a2	family with sequence similarity 114, member A2	5
83463	Mxd3	MAX dimerization protein 3	5
10011	Sra1	steroid receptor RNA activator 1	5
285672	SFRS12IP1	SFRS12-interacting protein 1; family with sequence similarity 159, member B	5
83989	fam172a	family with sequence similarity 172, member A	5
9547	Cxcl14	chemokine (C-X-C motif) ligand 14	5
54491	Fam105a	family with sequence similarity 105, member A	5
84674	Card6	caspase recruitment domain family, member 6	5
644754	bola3	similar to bolA-like 3; bolA homolog 3 (E. coli)	5
4090	Smad5	SMAD family member 5	5
80006	c5orf44	chromosome 5 open reading frame 44	5
1456	Csnk1g3	casein kinase 1, gamma 3	5
5019	oxct1	3-oxoacid CoA transferase 1	5
54545	Mtmr12	myotubularin related protein 12	5
10569	slu7	SLU7 splicing factor homolog (S. cerevisiae)	5
51014	tmed7	transmembrane emp24 protein transport domain containing 7; toll-like receptor adaptor molecule 2	5
22993	Hmgxb3	HMG box domain containing 3	5
51808	Phax	phosphorylated adaptor for RNA export	5
90933	Trim41	tripartite motif-containing 41	5
64848	Ythdc2	YTH domain containing 2	5
92255	Lmbrd2	LMBR1 domain containing 2	5
22885	Ablim3	actin binding LIM protein family, member 3	5
643155	C5orf43	chromosome 5 open reading frame 43	5
112574	Snx18	sorting nexin 18	5
9140	Atg12	ATG12 autophagy related 12 homolog (S. cerevisiae)	5
54819	Zcchc10	zinc finger, CCHC domain containing 10	5
10283	Cwc27	serologically defined colon cancer antigen 10	5
6607	smn2	survival of motor neuron 1, telomeric; survival of motor neuron 2, centromeric	5
6606	smn2	survival of motor neuron 1, telomeric; survival of motor neuron 2, centromeric	5
134265	afap1l1	actin filament associated protein 1-like 1	5
9879	ddx46	DEAD (Asp-Glu-Ala-Asp) box polypeptide 46	5
134218	Dnajc21	DnaJ (Hsp40) homolog, subfamily C, member 21	5
4437	msh3	mutS homolog 3 (E. coli)	5
84240	zcchc9	zinc finger, CCHC domain containing 9	5
92181	Ubtd2	ubiquitin domain containing 2	5
57507	Znf608	zinc finger protein 608	5
81555	yipf5	Yip1 domain family, member 5	5
9945	gfpt2	glutamine-fructose-6-phosphate transaminase 2	5
54974	thg1l	tRNA-histidine guanylyltransferase 1-like (S. cerevisiae)	5
83734	atg10	ATG10 autophagy related 10 homolog (S. cerevisiae)	5
133686	c5orf33	chromosome 5 open reading frame 33	5
6584	slc22a5	solute carrier family 22 (organic cation/carnitine transporter), member 5	5
57688	Zswim6	zinc finger, SWIM-type containing 6	5
375484	C5orf25	chromosome 5 open reading frame 25	5
6502	Skp2	S-phase kinase-associated protein 2 (p45)	5
594	BCKDHB	branched chain keto acid dehydrogenase E1, beta polypeptide	6
9532	BAG2	BCL2-associated athanogene 2	6
6196	RPS6KA2	ribosomal protein S6 kinase, 90kDa, polypeptide 2; hypothetical LOC100127984	6
4216	MAP3K4	mitogen-activated protein kinase kinase kinase 4	6
7915	ALDH5A1	aldehyde dehydrogenase 5 family, member A1	6
22881	ANKRD6	ankyrin repeat domain 6	6
8737	RIPK1	receptor (TNFRSF)-interacting serine-threonine kinase 1	6
6891	TAP2	transporter 2, ATP-binding cassette, sub-family B (MDR/TAP)	6
10973	ASCC3	activating signal cointegrator 1 complex subunit 3	6
10919	EHMT2	euchromatic histone-lysine N-methyltransferase 2	6
56658	TRIM39	tripartite motif-containing 39	6
10846	PDE10A	phosphodiesterase 10A	6
9656	MDC1	mediator of DNA-damage checkpoint 1	6
11104	KATNA1	katanin p60 (ATPase-containing) subunit A 1	6
23469	PHF3	PHD finger protein 3	6
5272	SERPINB9	serpin peptidase inhibitor, clade B (ovalbumin), member 9	6
24149	ZNF318	zinc finger protein 318	6
5190	PEX6	peroxisomal biogenesis factor 6	6
9465	AKAP7	A kinase (PRKA) anchor protein 7	6
2070	EYA4	eyes absent homolog 4 (Drosophila)	6
9425	CDYL	chromodomain protein, Y-like	6
7957	EPM2A	epilepsy, progressive myoclonus type 2A, Lafora disease (laforin)	6
23195	MDN1	MDN1, midasin homolog (yeast)	6
7164	TPD52L1	tumor protein D52-like 1	6
3841	KPNA5	karyopherin alpha 5 (importin alpha 6)	6
3833	KIFC1	kinesin family member C1	6
22858	ICK	intestinal cell (MAK-like) kinase	6
4988	OPRM1	opioid receptor, mu 1	6
23408	SIRT5	sirtuin (silent mating type information regulation 2 homolog) 5 (S. cerevisiae)	6
3077	HFE	hemochromatosis	6
7738	ZNF184	zinc finger protein 184	6
4439	MSH5	mutS homolog 5 (E. coli)	6
670	BPHL	biphenyl hydrolase-like (serine hydrolase)	6
7629	ZNF76	zinc finger protein 76 (expressed in testis)	6
2968	GTF2H4	general transcription factor IIH, polypeptide 4, 52kDa	6
10799	RPP40	ribonuclease P/MRP 40kDa subunit	6
51167	CYB5R4	cytochrome b5 reductase 4	6
4835	NQO2	NAD(P)H dehydrogenase, quinone 2	6
54516	MTRF1L	mitochondrial translational release factor 1-like	6
7942	TFEB	transcription factor EB	6
51805	COQ3	coenzyme Q3 homolog, methyltransferase (S. cerevisiae)	6
51069	MRPL2	mitochondrial ribosomal protein L2	6
387263	C6orf120	chromosome 6 open reading frame 120	6
7162	TPBG	trophoblast glycoprotein	6
134957	STXBP5	syntaxin binding protein 5 (tomosyn)	6
7146	TNXB	tenascin XB; tenascin XA pseudogene	6
7148	TNXB	tenascin XB; tenascin XA pseudogene	6
56995	TULP4	tubby like protein 4	6
56895	AGPAT4	1-acylglycerol-3-phosphate O-acyltransferase 4 (lysophosphatidic acid acyltransferase, delta)	6
28962	OSTM1	osteopetrosis associated transmembrane protein 1	6
23304	UBR2	ubiquitin protein ligase E3 component n-recognin 2	6
3127	HLA-DRB5	major histocompatibility complex, class II, DR beta 5	6
5429	POLH	polymerase (DNA directed), eta	6
63943	FKBPL	FK506 binding protein like	6
729515	TTC28	chromosome 6 open reading frame 35; hCG1820764; tetratricopeptide repeat domain 28	6
2178	FANCE	Fanconi anemia, complementation group E	6
26230	TIAM2	T-cell lymphoma invasion and metastasis 2	6
79627	OGFRL1	opioid growth factor receptor-like 1	6
79694	MANEA	mannosidase, endo-alpha	6
112611	RWDD2A	RWD domain containing 2A	6
64780	MICAL1	microtubule associated monoxygenase, calponin and LIM domain containing 1	6
643854	CTAGE4	CTAGE family, member 5 pseudogene; CTAGE family member; CTAGE family, member 4; CTAGE family, member 5	6
84816	RTN4IP1	reticulon 4 interacting protein 1	6
9477	MED20	mediator complex subunit 20	6
10695	CNPY3	canopy 3 homolog (zebrafish)	6
81847	RNF146	ring finger protein 146	6
221476	PI16	peptidase inhibitor 16	6
55633	TBC1D22B	TBC1 domain family, member 22B	6
57120	GOPC	golgi associated PDZ and coiled-coil motif containing	6
57380	MRS2	MRS2 magnesium homeostasis factor homolog (S. cerevisiae)	6
9278	ZBTB22	zinc finger and BTB domain containing 22	6
254394	MCM9	minichromosome maintenance complex component 9	6
23070	FTSJD2	FtsJ methyltransferase domain containing 2	6
23097	CDK19	cell division cycle 2-like 6 (CDK8-like)	6
22832	KIAA1009	KIAA1009	6
10385	BTN2A2	butyrophilin, subfamily 2, member A2	6
28978	TMEM14A	transmembrane protein 14A	6
85015	USP45	ubiquitin specific peptidase 45	6
65989	DLK2	delta-like 2 homolog (Drosophila)	6
80345	ZSCAN16	zinc finger and SCAN domain containing 16	6
114781	BTBD9	BTB (POZ) domain containing 9	6
27154	BRPF3	bromodomain and PHD finger containing, 3	6
221496	LEMD2	LEM domain containing 2	6
57128	LYRM4	LYR motif containing 4	6
57226	LYRM2	LYR motif containing 2	6
57231	SNX14	sorting nexin 14	6
387119	C6orf204	chromosome 6 open reading frame 204	6
57480	PLEKHG1	pleckstrin homology domain containing, family G (with RhoGef domain) member 1	6
57492	ARID1B	AT rich interactive domain 1B (SWI1-like)	6
116150	NUS1	nuclear undecaprenyl pyrophosphate synthase 1 pseudogene; nuclear undecaprenyl pyrophosphate synthase 1 homolog (S. cerevisiae)	6
57531	HACE1	HECT domain and ankyrin repeat containing, E3 ubiquitin protein ligase 1	6
57505	AARS2	alanyl-tRNA synthetase 2, mitochondrial (putative)	6
8831	SYNGAP1	synaptic Ras GTPase activating protein 1 homolog (rat)	6
57621	ZBTB2	zinc finger and BTB domain containing 2	6
257218	SHPRH	SNF2 histone linker PHD RING helicase	6
55005	Rmnd1	required for meiotic nuclear division 1 homolog (S. cerevisiae)	6
84498	Fam120b	family with sequence similarity 120B	6
55780	C6orf70	chromosome 6 open reading frame 70	6
116843	c6orf192	chromosome 6 open reading frame 192	6
23506	KIAA0240	KIAA0240	6
246269	LACE1	lactation elevated 1	6
26240	Fam50b	family with sequence similarity 50, member B	6
6239	Rreb1	ras responsive element binding protein 1	6
401262	CRIP3	cysteine-rich protein 3	6
30834	ZNRD1	zinc ribbon domain containing 1	6
135154	C6orf57	chromosome 6 open reading frame 57	6
6941	TCF19	transcription factor 19	6
135114	HINT3	histidine triad nucleotide binding protein 3	6
135112	NCOA7	nuclear receptor coactivator 7	6
11329	stk38	serine/threonine kinase 38	6
4795	nfkbil1	nuclear factor of kappa light polypeptide gene enhancer in B-cells inhibitor-like 1	6
221442	LOC221442	adenylate cyclase 10 pseudogene	6
221443	C6orf130	chromosome 6 open reading frame 130	6
57150	C6orf162	chromosome 6 open reading frame 162	6
29940	dse	dermatan sulfate epimerase	6
84918	Lrp11	low density lipoprotein receptor-related protein 11	6
9277	wdr46	WD repeat domain 46	6
285753	C6orf182	chromosome 6 open reading frame 182	6
89953	KLC4	kinesin light chain 4	6
7746	ZNF193	zinc finger protein 193	6
7741	ZNF187	zinc finger protein 187	6
253769	WDR27	WD repeat domain 27	6
57510	Xpo5	exportin 5	6
4337	Mocs1	molybdenum cofactor synthesis 1	6
57691	KIAA1586	KIAA1586	6
221749	C6orf145	chromosome 6 open reading frame 145	6
441150	C6orf226	chromosome 6 open reading frame 226	6
134637	ADAT2	adenosine deaminase, tRNA-specific 2, TAD2 homolog (S. cerevisiae)	6
154007	SNRNP48	small nuclear ribonucleoprotein 48kDa (U11/U12)	6
135293	PM20D2	peptidase M20 domain containing 2	6
221302	ZUFSP	zinc finger with UFM1-specific peptidase domain	6
129685	TAF8	TAF8 RNA polymerase II, TATA box binding protein (TBP)-associated factor, 43kDa	6
84154	RPF2	brix domain containing 1 pseudogene; brix domain containing 1	6
83861	RSPH3	radial spoke 3 homolog (Chlamydomonas)	6
7745	ZNF192	zinc finger protein 192	6
54887	UHRF1BP1	UHRF1 binding protein 1	6
57583	TMEM181	transmembrane protein 181	6
116254	C6orf72	chromosome 6 open reading frame 72	6
3298	hsf2	heat shock transcription factor 2	6
63971	Kif13a	kinesin family member 13A	6
154214	Rnf217	ring finger protein 217	6
79897	rpp21	ribonuclease P/MRP 21kDa subunit	6
221504	Zbtb9	zinc finger and BTB domain containing 9	6
221545	c6orf136	chromosome 6 open reading frame 136	6
60487	Trmt11	tRNA methyltransferase 11 homolog (S. cerevisiae)	6
23564	ddah2	dimethylarginine dimethylaminohydrolase 2	6
3305	Hspa1l	heat shock 70kDa protein 1-like	6
55862	echdc1	enoyl Coenzyme A hydratase domain containing 1	6
10817	Frs3	fibroblast growth factor receptor substrate 3	6
26271	Fbxo5	F-box protein 5	6
26235	fbxl4	F-box and leucine-rich repeat protein 4	6
8464	Supt3h	suppressor of Ty 3 homolog (S. cerevisiae)	6
5134	pdcd2	programmed cell death 2	6
79683	Zdhhc14	zinc finger, DHHC-type containing 14	6
79692	ZNF322A	zinc finger protein 322A	6
9533	Polr1c	polymerase (RNA) I polypeptide C, 30kDa	6
51175	tube1	tubulin, epsilon 1	6
645175	LOC645175	mediator of cell motility 1; similar to mediator of cell motility 1	6
85313	ppil4	peptidylprolyl isomerase (cyclophilin)-like 4	6
4794	Nfkbie	nuclear factor of kappa light polypeptide gene enhancer in B-cells inhibitor, epsilon	6
389362	Psmg4	proteasome (prosome, macropain) assembly chaperone 4	6
221472	Fgd2	FYVE, RhoGEF and PH domain containing 2	6
4739	Nedd9	neural precursor cell expressed, developmentally down-regulated 9	6
57176	Vars2	valyl-tRNA synthetase 2, mitochondrial (putative)	6
54535	cchcr1	coiled-coil alpha-helical rod protein 1	6
25998	Ibtk	inhibitor of Bruton agammaglobulinemia tyrosine kinase	6
57107	pdss2	prenyl (decaprenyl) diphosphate synthase, subunit 2	6
80742	Prr3	proline rich 3	6
642489	FKBP1C	FK506 binding protein 1C	6
84062	Dtnbp1	dystrobrevin binding protein 1	6
255488	Rnf144b	ring finger protein 144B	6
23113	Cul9	cullin 9	6
51000	slc35b3	solute carrier family 35, member B3	6
55362	Tmem63b	transmembrane protein 63B	6
80863	Prrt1	proline-rich transmembrane protein 1	6
80864	Egfl8	EGF-like-domain, multiple 8	6
221294	Nt5dc1	5'-nucleotidase domain containing 1	6
23033	dopey1	dopey family member 1	6
202559	khdrbs2	KH domain containing, RNA binding, signal transduction associated 2	6
4142	Mas1	MAS1 oncogene	6
1268	cnr1	cannabinoid receptor 1 (brain)	6
221264	Akd1	adenylate kinase domain containing 1	6
8732	Rngtt	RNA guanylyltransferase and 5'-phosphatase	6
55278	qrsl1	glutaminyl-tRNA synthase (glutamine-hydrolyzing)-like 1	6
285761	Dcbld1	discoidin, CUB and LCCL domain containing 1	6
90025	Ube2cbp	ubiquitin-conjugating enzyme E2C binding protein	6
2766	gmpr	guanosine monophosphate reductase	6
2762	Gmds	GDP-mannose 4,6-dehydratase	6
9841	Zbtb24	zinc finger and BTB domain containing 24	6
6610	smpd2	sphingomyelin phosphodiesterase 2, neutral membrane (neutral sphingomyelinase)	6
3097	hivep2	human immunodeficiency virus type I enhancer binding protein 2	6
3096	Hivep1	human immunodeficiency virus type I enhancer binding protein 1	6
51645	ppil1	peptidylprolyl isomerase (cyclophilin)-like 1	6
253714	c6orf167	chromosome 6 open reading frame 167	6
5550	prep	prolyl endopeptidase	6
55168	mrps18a	mitochondrial ribosomal protein S18A	6
55166	Cenpq	centromere protein Q	6
54901	cdkal1	CDK5 regulatory subunit associated protein 1-like 1	6
9025	Rnf8	ring finger protein 8	6
23294	Anks1a	ankyrin repeat and sterile alpha motif domain containing 1A	6
563	AZGP1	alpha-2-glycoprotein 1, zinc-binding pseudogene 1; alpha-2-glycoprotein 1, zinc-binding	7
10124	ARL4A	ADP-ribosylation factor-like 4A	7
5243	ABCB1	ATP-binding cassette, sub-family B (MDR/TAP), member 1	7
53616	ADAM22	ADAM metallopeptidase domain 22	7
5294	PIK3CG	phosphoinositide-3-kinase, catalytic, gamma polypeptide	7
4846	NOS3	nitric oxide synthase 3 (endothelial cell)	7
646282	AZGP1	alpha-2-glycoprotein 1, zinc-binding pseudogene 1; alpha-2-glycoprotein 1, zinc-binding	7
2050	EPHB4	EPH receptor B4	7
835	CASP2	caspase 2, apoptosis-related cysteine peptidase	7
9179	AP4M1	adaptor-related protein complex 4, mu 1 subunit	7
673	BRAF	v-raf murine sarcoma viral oncogene homolog B1	7
26053	AUTS2	autism susceptibility candidate 2	7
23658	LSM5	LSM5 homolog, U6 small nuclear RNA associated (S. cerevisiae)	7
64598	MOSPD3	motile sperm domain containing 3	7
9732	DOCK4	dedicator of cytokinesis 4	7
10922	FASTK	Fas-activated serine/threonine kinase	7
5224	PGAM2	phosphoglycerate mutase 2 (muscle)	7
10875	FGL2	fibrinogen-like 2	7
2887	GRB10	growth factor receptor-bound protein 10	7
3364	HUS1	HUS1 checkpoint homolog (S. pombe)	7
8427	ZNF282	zinc finger protein 282	7
4899	NRF1	nuclear respiratory factor 1	7
4850	CNOT4	CCR4-NOT transcription complex, subunit 4	7
5982	RFC2	replication factor C (activator 1) 2, 40kDa	7
8379	MAD1L1	MAD1 mitotic arrest deficient-like 1 (yeast)	7
2041	EPHA1	EPH receptor A1	7
25913	POT1	POT1 protection of telomeres 1 homolog (S. pombe)	7
57154	SMURF1	SMAD specific E3 ubiquitin protein ligase 1	7
154881	KCTD7	potassium channel tetramerisation domain containing 7	7
3663	IRF5	interferon regulatory factor 5	7
7978	MTERF	mitochondrial transcription termination factor	7
23165	NUP205	nucleoporin 205kDa	7
4289	MKLN1	muskelin 1, intracellular mediator containing kelch motifs	7
1395	CRHR2	corticotropin releasing hormone receptor 2	7
10512	SEMA3C	sema domain, immunoglobulin domain (Ig), short basic domain, secreted, (semaphorin) 3C	7
5782	PTPN12	protein tyrosine phosphatase, non-receptor type 12	7
799	CALCR	calcitonin receptor	7
9844	ELMO1	engulfment and cell motility 1	7
10371	SEMA3A	sema domain, immunoglobulin domain (Ig), short basic domain, secreted, (semaphorin) 3A	7
3955	LFNG	LFNG O-fucosylpeptide 3-beta-N-acetylglucosaminyltransferase	7
26959	HBP1	HMG-box transcription factor 1	7
56829	ZC3HAV1	zinc finger CCCH-type, antiviral 1	7
23288	IQCE	IQ motif containing E	7
9678	PHF14	PHD finger protein 14	7
11062	DUS4L	dihydrouridine synthase 4-like (S. cerevisiae)	7
27241	BBS9	Bardet-Biedl syndrome 9	7
10734	STAG3	stromal antigen 3	7
84629	TNRC18	trinucleotide repeat containing 18	7
10652	YKT6	YKT6 v-SNARE homolog (S. cerevisiae)	7
57180	ACTR3B	ARP3 actin-related protein 3 homolog B (yeast)	7
5723	PSPH	phosphoserine phosphatase-like; phosphoserine phosphatase	7
84912	SLC35B4	solute carrier family 35, member B4	7
889	KRIT1	KRIT1, ankyrin repeat containing	7
9238	TBRG4	transforming growth factor beta regulator 4	7
90956	ADCK2	aarF domain containing kinase 2	7
55915	LANCL2	LanC lantibiotic synthetase component C-like 2 (bacterial)	7
79034	C7orf26	chromosome 7 open reading frame 26	7
6671	SP4	Sp4 transcription factor	7
8781	PSPH	phosphoserine phosphatase-like; phosphoserine phosphatase	7
55131	RBM28	RNA binding motif protein 28	7
23333	DPY19L1	dpy-19-like 1 (C. elegans); similar to hCG1645499	7
474344	GIMAP6	GTPase, IMAP family member 6	7
55063	ZCWPW1	zinc finger, CW type with PWWP domain 1	7
5420	PODXL	podocalyxin-like	7
26173	INTS1	integrator complex subunit 1	7
79872	CBLL1	Cas-Br-M (murine) ecotropic retroviral transforming sequence-like 1	7
85025	TMEM60	transmembrane protein 60	7
643641	ZNF862	zinc finger protein 862	7
7462	LAT2	linker for activation of T cells family, member 2	7
24146	CLDN15	claudin 15	7
389524	GTF2IRD2B	GTF2I repeat domain containing 2B	7
654817	NCF1C	neutrophil cytosolic factor 1; neutrophil cytosolic factor 1C pseudogene	7
64759	TNS3	tensin 3	7
401331	RASA4	RAS p21 protein activator 4; RAS p21 protein activator 4 pseudogene	7
27010	TPK1	thiamin pyrophosphokinase 1	7
29992	PILRA	paired immunoglobin-like type 2 receptor alpha	7
80761	UPK3B	uroplakin 3B	7
8621	CDK13	cell division cycle 2-like 5 (cholinesterase-related cell division controller)	7
29886	SNX8	sorting nexin 8	7
260294	NSUN5P2	NOL1/NOP2/Sun domain family, member 5C	7
155435	RBM33	RNA binding motif protein 33	7
84124	ZNF394	zinc finger protein 394	7
155400	NSUN5P1	NOL1/NOP2/Sun domain family, member 5B	7
23080	AVL9	AVL9 homolog (S. cerevisiase)	7
56975	FAM20C	family with sequence similarity 20, member C	7
51657	STYXL1	serine/threonine/tyrosine interacting-like 1	7
23353	SUN1	unc-84 homolog A (C. elegans)	7
5575	PRKAR1B	protein kinase, cAMP-dependent, regulatory, type I, beta	7
55972	SLC25A40	solute carrier family 25, member 40	7
55146	ZDHHC4	zinc finger, DHHC-type containing 4	7
27434	POLM	polymerase (DNA directed), mu	7
10156	RASA4	RAS p21 protein activator 4; RAS p21 protein activator 4 pseudogene	7
653361	NCF1C	neutrophil cytosolic factor 1; neutrophil cytosolic factor 1C pseudogene	7
100128553	CTAGE4	CTAGE family, member 5 pseudogene; CTAGE family member; CTAGE family, member 4; CTAGE family, member 5	7
168374	ZNF92	zinc finger protein 92	7
100271927	RASA4B	RAS p21 protein activator 4B	7
63979	FIGNL1	fidgetin-like 1	7
55750	AGK	acylglycerol kinase	7
55798	METTL2B	methyltransferase like 2B	7
442582	STAG3L1	stromal antigen 3-like 2; stromal antigen 3-like 1	7
54480	CHPF2	chondroitin sulfate glucuronyltransferase	7
54441	STAG3L1	stromal antigen 3-like 2; stromal antigen 3-like 1	7
100101267	POM121C	POM121 membrane glycoprotein C; POM121 membrane glycoprotein B (pseudogene)	7
54517	PUS7	pseudouridylate synthase 7 homolog (S. cerevisiae)	7
115330	GPR146	G protein-coupled receptor 146	7
29062	WDR91	WD repeat domain 91	7
64940	STAG3L4	stromal antigen 3-like 4	7
83862	TMEM120A	transmembrane protein 120A	7
10392	NOD1	nucleotide-binding oligomerization domain containing 1	7
255374	MBLAC1	metallo-beta-lactamase domain containing 1	7
54784	ALKBH4	alkB, alkylation repair homolog 4 (E. coli)	7
55281	TMEM140	transmembrane protein 140	7
84262	PSMG3	proteasome (prosome, macropain) assembly chaperone 3	7
28959	TMEM176B	transmembrane protein 176B	7
26958	COPG2	coatomer protein complex, subunit gamma 2	7
90637	ZFAND2A	zinc finger, AN1-type domain 2A	7
11194	abcb8	ATP-binding cassette, sub-family B (MDR/TAP), member 8	7
221785	ZNF498	zinc finger protein 498	7
441228	Xpot	exportin, tRNA (nuclear export receptor for tRNAs); similar to Exportin-T (tRNA exportin) (Exportin(tRNA))	7
402509	SLC29A4	solute carrier family 29 (nucleoside transporters), member 4; similar to solute carrier family 29 (nucleoside transporters), member 4	7
100132308	SLC29A4	solute carrier family 29 (nucleoside transporters), member 4; similar to solute carrier family 29 (nucleoside transporters), member 4	7
25851	Tecpr1	tectonin beta-propeller repeat containing 1	7
3382	Ica1	islet cell autoantigen 1, 69kDa	7
64434	NOM1	nucleolar protein with MIF4G domain 1	7
221895	JAZF1	JAZF zinc finger 1	7
65999	Lrrc61	leucine rich repeat containing 61	7
245812	Cnpy4	canopy 4 homolog (zebrafish)	7
221937	Foxk1	forkhead box K1	7
313	Aoah	acyloxyacyl hydrolase (neutrophil)	7
50640	pnpla8	patatin-like phospholipase domain containing 8	7
254048	ubn2	ubinuclein 2	7
5189	pex1	peroxisomal biogenesis factor 1	7
5001	ORC5L	origin recognition complex, subunit 5-like (yeast)	7
80028	Fbxl18	F-box and leucine-rich repeat protein 18	7
81844	TRIM56	tripartite motif-containing 56	7
55607	ppp1r9a	protein phosphatase 1, regulatory (inhibitor) subunit 9A	7
401320	LOC401320	hypothetical LOC401320	7
155382	VPS37D	vacuolar protein sorting 37 homolog D (S. cerevisiae)	7
340348	TSPAN33	tetraspanin 33	7
5799	Ptprn2	protein tyrosine phosphatase, receptor type, N polypeptide 2	7
168537	GIMAP7	GTPase, IMAP family member 7	7
80853	Jhdm1d	jumonji C domain containing histone demethylase 1 homolog D (S. cerevisiae)	7
4967	Ogdh	oxoglutarate (alpha-ketoglutarate) dehydrogenase (lipoamide)	7
2770	Gnai1	guanine nucleotide binding protein (G protein), alpha inhibiting activity polypeptide 1	7
79027	ZNF655	zinc finger protein 655	7
9069	cldn12	claudin 12	7
222962	SLC29A4	solute carrier family 29 (nucleoside transporters), member 4; similar to solute carrier family 29 (nucleoside transporters), member 4	7
1124	Chn2	chimerin (chimaerin) 2	7
84255	SLC37A3	solute carrier family 37 (glycerol-3-phosphate transporter), member 3	7
90639	COX19	COX19 cytochrome c oxidase assembly homolog (S. cerevisiae)	7
7589	ZSCAN21	zinc finger and SCAN domain containing 21	7
221786	FAM200A	chromosome 7 open reading frame 38	7
90693	CCDC126	coiled-coil domain containing 126	7
222236	NAPEPLD	N-acyl phosphatidylethanolamine phospholipase D	7
222229	LRWD1	leucine-rich repeats and WD repeat domain containing 1	7
136051	ZNF786	zinc finger protein 786	7
221927	C7orf27	chromosome 7 open reading frame 27	7
27153	ZNF777	zinc finger protein 777	7
401321	LOC401321	hypothetical LOC401321	7
154743	C7orf60	chromosome 7 open reading frame 60	7
168455	FLJ36031	hypothetical protein FLJ36031	7
80820	EEPD1	endonuclease/exonuclease/phosphatase family domain containing 1	7
57414	RHBDD2	rhomboid domain containing 2	7
83590	TMUB1	transmembrane and ubiquitin-like domain containing 1	7
51608	GET4	chromosome 7 open reading frame 20	7
285989	ZNF789	zinc finger protein 789	7
285971	ZNF775	zinc finger protein 775	7
57639	CCDC146	coiled-coil domain containing 146	7
64599	gigyf1	GRB10 interacting GYF protein 1	7
60561	rint1	RAD50 interactor 1	7
11179	znf277	zinc finger protein 277	7
9734	hdac9	histone deacetylase 9	7
10926	Dbf4	DBF4 homolog (S. cerevisiae)	7
27320	TNRC18B	trinucleotide repeat containing 18B	7
10142	Akap9	A kinase (PRKA) anchor protein (yotiao) 9	7
5218	cdk14	PFTAIRE protein kinase 1	7
222234	fam185a	family with sequence similarity 185, member A; family with sequence similarity 185, member B pseudogene	7
435	asl	argininosuccinate lyase	7
80228	Orai2	ORAI calcium release-activated calcium modulator 2	7
79778	micall2	MICAL-like 2	7
222255	Atxn7l1	ataxin 7-like 1	7
155066	Atp6v0e2	ATPase, H+ transporting V0 subunit e2	7
11112	hibadh	3-hydroxyisobutyrate dehydrogenase	7
4521	Nudt1	nudix (nucleoside diphosphate linked moiety X)-type motif 1	7
647087	PL-5283	PL-5283 protein	7
113263	glcci1	glucocorticoid induced transcript 1	7
221955	daglb	diacylglycerol lipase, beta	7
389541	C7orf59	chromosome 7 open reading frame 59	7
57002	c7orf36	chromosome 7 open reading frame 36	7
2006	Eln	elastin	7
8321	fzd1	frizzled homolog 1 (Drosophila)	7
10643	igf2bp3	insulin-like growth factor 2 mRNA binding protein 3	7
5814	purb	purine-rich element binding protein B	7
95681	Tsga14	testis specific, 14	7
80727	Ttyh3	tweety homolog 3 (Drosophila)	7
6469	shh	sonic hedgehog homolog (Drosophila)	7
64983	mRpL32	mitochondrial ribosomal protein L32	7
7975	mafk	v-maf musculoaponeurotic fibrosarcoma oncogene homolog K (avian)	7
154791	c7orf55	chromosome 7 open reading frame 55	7
196	ahr	aryl hydrocarbon receptor	7
9265	Cyth3	cytohesin 3	7
84132	Usp42	ubiquitin specific peptidase 42	7
340273	snrnp35	ATP-binding cassette, sub-family B (MDR/TAP), member 5; small nuclear ribonucleoprotein 35kDa (U11/U12)	7
340277	c7orf46	chromosome 7 open reading frame 46	7
54103	PION	pigeon homolog (Drosophila)	7
2768	Gna12	guanine nucleotide binding protein (G protein) alpha 12	7
51691	naa38	LSM8 homolog, U6 small nuclear RNA associated (S. cerevisiae)	7
3984	limk1	LIM domain kinase 1	7
55971	baiap2l1	BAI1-associated protein 2-like 1	7
55112	Wdr60	WD repeat domain 60	7
641808	fam185a	family with sequence similarity 185, member A; family with sequence similarity 185, member B pseudogene	7
26024	ptcd1	pentatricopeptide repeat domain 1	7
10157	aass	aminoadipate-semialdehyde synthase	7
9907	kiaa0415	KIAA0415	7
338436	BLACE	B-cell acute lymphoblastic leukemia expressed	7
1846	DUSP4	dual specificity phosphatase 4	8
2185	PTK2B	PTK2B protein tyrosine kinase 2 beta	8
4067	LYN	v-yes-1 Yamaguchi sarcoma viral related oncogene homolog	8
3551	IKBKB	inhibitor of kappa light polypeptide gene enhancer in B-cells, kinase beta	8
284	ANGPT1	angiopoietin 1	8
148	ADRA1A	adrenergic, alpha-1A-, receptor	8
8767	RIPK2	receptor-interacting serine-threonine kinase 2	8
5591	PRKDC	similar to protein kinase, DNA-activated, catalytic polypeptide; protein kinase, DNA-activated, catalytic polypeptide	8
649	BMP1	bone morphogenetic protein 1	8
23514	KIAA0146	KIAA0146	8
9684	LRRC14	leucine rich repeat containing 14	8
50626	CYHR1	cysteine/histidine-rich 1	8
79648	MCPH1	microcephalin 1	8
5747	PTK2	PTK2 protein tyrosine kinase 2	8
9258	MFHAS1	malignant fibrous histiocytoma amplified sequence 1	8
10395	DLC1	deleted in liver cancer 1	8
3786	KCNQ3	potassium voltage-gated channel, KQT-like subfamily, member 3	8
22882	ZHX2	zinc fingers and homeoboxes 2	8
55909	BIN3	bridging integrator 3	8
5533	PPP3CC	protein phosphatase 3 (formerly 2B), catalytic subunit, gamma isoform	8
5569	PKIA	protein kinase (cAMP-dependent, catalytic) inhibitor alpha	8
6641	SNTB1	syntrophin, beta 1 (dystrophin-associated protein A1, 59kDa, basic component 1)	8
23643	LY96	lymphocyte antigen 96	8
7564	ZNF16	zinc finger protein 16	8
65986	ZBTB10	zinc finger and BTB domain containing 10	8
137133	PSAT1	chromosome 8 open reading frame 62; phosphoserine aminotransferase 1	8
27257	LSM1	LSM1 homolog, U6 small nuclear RNA associated (S. cerevisiae)	8
26233	FBXL6	F-box and leucine-rich repeat protein 6	8
83988	NCALD	neurocalcin delta	8
51201	ZDHHC2	zinc finger, DHHC-type containing 2	8
2055	CLN8	ceroid-lipofuscinosis, neuronal 8 (epilepsy, progressive with mental retardation)	8
93594	WDR67	WD repeat domain 67	8
11244	ZHX1	zinc fingers and homeoboxes 1	8
6482	ST3GAL1	ST3 beta-galactoside alpha-2,3-sialyltransferase 1	8
80778	ZNF34	zinc finger protein 34	8
157697	ERICH1	glutamate-rich 1	8
157680	VPS13B	vacuolar protein sorting 13 homolog B (yeast)	8
157506	RDH10	retinol dehydrogenase 10 (all-trans)	8
84988	PPP1R16A	protein phosphatase 1, regulatory (inhibitor) subunit 16A	8
169270	ZNF596	zinc finger protein 596	8
22898	DENND3	DENN/MADD domain containing 3	8
58500	ZNF250	zinc finger protein 250	8
8694	DGAT1	diacylglycerol O-acyltransferase homolog 1 (mouse)	8
9831	ZNF623	zinc finger protein 623	8
54904	WHSC1L1	Wolf-Hirschhorn syndrome candidate 1-like 1	8
23246	BOP1	block of proliferation 1	8
6575	SLC20A2	solute carrier family 20 (phosphate transporter), member 2	8
79848	CSPP1	centrosome and spindle pole associated protein 1	8
23678	SGK3	serum/glucocorticoid regulated kinase family, member 3	8
55039	TRMT12	tRNA methyltransferase 12 homolog (S. cerevisiae)	8
65263	PYCRL	pyrroline-5-carboxylate reductase-like	8
85002	FAM86B1	family with sequence similarity 86, member B2; family with sequence similarity 86, member A; family with sequence similarity 86, member B1	8
27161	EIF2C2	eukaryotic translation initiation factor 2C, 2	8
80139	ZNF703	zinc finger protein 703	8
5150	PDE7A	phosphodiesterase 7A	8
157378	TMEM65	transmembrane protein 65	8
29967	LRP12	low density lipoprotein-related protein 12	8
64089	SNX16	sorting nexin 16	8
55284	UBE2W	ubiquitin-conjugating enzyme E2W (putative)	8
55290	BRF2	BRF2, subunit of RNA polymerase III transcription initiation factor, BRF1-like	8
653333	FAM86B1	family with sequence similarity 86, member B2; family with sequence similarity 86, member A; family with sequence similarity 86, member B1	8
55140	ELP3	elongation protein 3 homolog (S. cerevisiae)	8
79145	CHCHD7	coiled-coil-helix-coiled-coil-helix domain containing 7	8
64236	PDLIM2	PDZ and LIM domain 2 (mystique)	8
100131254	ESF1	similar to ABT1-associated protein; ESF1, nucleolar pre-rRNA processing protein, homolog (S. cerevisiae)	8
138050	HGSNAT	heparan-alpha-glucosaminide N-acetyltransferase	8
25897	RNF19A	ring finger protein 19A	8
55656	INTS8	integrator complex subunit 8	8
81858	Sharpin	SHANK-associated RH domain interactor	8
83940	TATDN1	TatD DNase domain containing 1	8
90987	ZNF251	zinc finger protein 251	8
28991	COMMD5	COMM domain containing 5	8
83696	TRAPPC9	trafficking protein particle complex 9	8
114907	FBXO32	F-box protein 32	8
91147	TMEM67	transmembrane protein 67	8
203062	TSNARE1	t-SNARE domain containing 1	8
203054	ADCK5	aarF domain containing kinase 5	8
401466	C8orf59	chromosome 8 open reading frame 59	8
23516	slc39a14	solute carrier family 39 (zinc transporter), member 14	8
2875	Gpt	glutamic-pyruvate transaminase (alanine aminotransferase)	8
7336	ube2v2	ubiquitin-conjugating enzyme E2 variant 2	8
85444	LRRCC1	leucine rich repeat and coiled-coil domain containing 1	8
7373	col14a1	collagen, type XIV, alpha 1	8
286128	ZFP41	zinc finger protein 41 homolog (mouse)	8
80124	Vcpip1	valosin containing protein (p97)/p47 complex interacting protein 1	8
79660	PPP1R3B	protein phosphatase 1, regulatory (inhibitor) subunit 3B	8
286075	ZNF707	zinc finger protein 707	8
84750	fut10	fucosyltransferase 10 (alpha (1,3) fucosyltransferase)	8
340371	NRBP2	nuclear receptor binding protein 2	8
252969	NEIL2	nei like 2 (E. coli)	8
116447	top1mt	topoisomerase (DNA) I, mitochondrial	8
84933	C8orf76	chromosome 8 open reading frame 76	8
6422	Sfrp1	secreted frizzled-related protein 1	8
115294	PCMTD1	protein-L-isoaspartate (D-aspartate) O-methyltransferase domain containing 1	8
340385	ZNF517	zinc finger protein 517	8
541565	C8orf58	chromosome 8 open reading frame 58	8
84948	TIGD5	tigger transposable element derived 5	8
84955	NUDCD1	NudC domain containing 1	8
81790	Rnf170	ring finger protein 170	8
4147	Matn2	matrilin 2	8
10404	Pgcp	plasma glutamate carboxypeptidase	8
51633	OTUD6B	OTU domain containing 6B	8
93100	naprt1	nicotinate phosphoribosyltransferase domain containing 1	8
55145	Thap1	THAP domain containing, apoptosis associated protein 1	8
54984	PINX1	PIN2-interacting protein 1	8
23221	Rhobtb2	Rho-related BTB domain containing 2	8
79581	GPR172A	G protein-coupled receptor 172A	8
414919	C8orf82	chromosome 8 open reading frame 82	8
137682	C8orf38	chromosome 8 open reading frame 38	8
84294	UTP23	UTP23, small subunit (SSU) processome component, homolog (yeast)	8
727957	LOC377711	KIAA1833-like; HEAT repeat containing 7A	8
2961	Gtf2e2	general transcription factor IIE, polypeptide 2, beta 34kDa	8
79873	Nudt18	nudix (nucleoside diphosphate linked moiety X)-type motif 18	8
23513	scrib	scribbled homolog (Drosophila)	8
10863	adam28	ADAM metallopeptidase domain 28	8
6788	Stk3	serine/threonine kinase 3 (STE20 homolog, yeast)	8
79792	Gsdmd	gasdermin D	8
55824	pAG1	phosphoprotein associated with glycosphingolipid microdomains 1	8
54332	Gdap1	ganglioside-induced differentiation-associated protein 1	8
9583	entpd4	ectonucleoside triphosphate diphosphohydrolase 4	8
90459	Eri1	exoribonuclease 1	8
9530	Bag4	BCL2-associated athanogene 4	8
55529	Tmem55a	transmembrane protein 55A	8
4061	Ly6e	lymphocyte antigen 6 complex, locus E	8
2053	Ephx2	epoxide hydrolase 2, cytoplasmic	8
2039	epb49	erythrocyte membrane protein band 4.9 (dematin)	8
55636	chd7	chromodomain helicase DNA binding protein 7	8
54512	Exosc4	exosome component 4	8
389677	Rbm12b	RNA binding motif protein 12B	8
51101	FAM164A	family with sequence similarity 164, member A	8
51115	Fam82b	family with sequence similarity 82, member B	8
84197	sgk196	protein kinase-like protein SgK196	8
8629	Jrk	jerky homolog (mouse)	8
23087	Trim35	tripartite motif-containing 35	8
54108	Chrac1	chromatin accessibility complex 1	8
4986	oprk1	opioid receptor, kappa 1	8
9166	ebag9	estrogen receptor binding site associated, antigen, 9	8
9172	myom2	myomesin (M-protein) 2, 165kDa	8
2738	gli4	GLI family zinc finger 4	8
8795	tnfrsf10b	tumor necrosis factor receptor superfamily, member 10b	8
55124	piwil2	hydroxy-delta-5-steroid dehydrogenase, 3 beta- and steroid delta-isomerase 7; piwi-like 2 (Drosophila)	8
661	Polr3d	polymerase (RNA) III (DNA directed) polypeptide D, 44kDa	8
137964	Agpat6	1-acylglycerol-3-phosphate O-acyltransferase 6 (lysophosphatidic acid acyltransferase, zeta)	8
55074	oxr1	oxidation resistance 1	8
50484	Rrm2b	ribonucleotide reductase M2 B (TP53 inducible)	8
57623	Zfat	zinc finger and AT hook domain containing	8
4686	NCBP1	nuclear cap binding protein subunit 1, 80kDa	9
3371	TNC	tenascin C	9
20	ABCA2	ATP-binding cassette, sub-family A (ABC1), member 2	9
4915	NTRK2	neurotrophic tyrosine kinase, receptor, type 2	9
219	ALDH1B1	aldehyde dehydrogenase 1 family, member B1	9
23203	PMPCA	peptidase (mitochondrial processing) alpha	9
5711	PSMD5	proteasome (prosome, macropain) 26S subunit, non-ATPase, 5	9
8789	FBP2	fructose-1,6-bisphosphatase 2	9
23299	BICD2	bicaudal D homolog 2 (Drosophila)	9
23287	AGTPBP1	ATP/GTP binding protein 1	9
8939	FUBP3	far upstream element (FUSE) binding protein 3	9
23511	NUP188	nucleoporin 188kDa	9
203197	C9orf91	chromosome 9 open reading frame 91	9
10868	USP20	ubiquitin specific peptidase 20	9
2889	RAPGEF1	Rap guanine nucleotide exchange factor (GEF) 1	9
7410	VAV2	vav 2 guanine nucleotide exchange factor	9
2022	ENG	endoglin	9
9414	TJP2	tight junction protein 2 (zona occludens 2)	9
3590	IL11RA	interleukin 11 receptor, alpha	9
8555	CDC14B	CDC14 cell division cycle 14 homolog B (S. cerevisiae)	9
1271	CNTFR	ciliary neurotrophic factor receptor	9
7111	TMOD1	tropomodulin 1	9
2395	FXN	frataxin	9
23404	EXOSC2	exosome component 2	9
9853	RUSC2	RUN and SH3 domain containing 2	9
6621	SNAPC4	small nuclear RNA activating complex, polypeptide 4, 190kDa	9
7743	ZNF189	zinc finger protein 189	9
8777	MPDZ	multiple PDZ domain protein	9
26953	RANBP6	RAN binding protein 6	9
2650	GCNT1	glucosaminyl (N-acetyl) transferase 1, core 2 (beta-1,6-N-acetylglucosaminyltransferase)	9
7633	ZNF79	zinc finger protein 79	9
23230	VPS13A	vacuolar protein sorting 13 homolog A (S. cerevisiae)	9
4300	MLLT3	myeloid/lymphoid or mixed-lineage leukemia (trithorax homolog, Drosophila); translocated to, 3	9
138162	C9orf116	chromosome 9 open reading frame 116	9
55755	CDK5RAP2	CDK5 regulatory subunit associated protein 2	9
25822	DNAJB5	DnaJ (Hsp40) homolog, subfamily B, member 5	9
57720	GPR107	G protein-coupled receptor 107	9
57704	GBA2	glucosidase, beta (bile acid) 2	9
157922	CAMSAP1	calmodulin regulated spectrin-associated protein 1	9
9649	RALGPS1	Ral GEF with PH domain and SH3 binding motif 1	9
10807	SDCCAG3	serologically defined colon cancer antigen 3; similar to Serologically defined colon cancer antigen 3	9
79695	GALNT12	UDP-N-acetyl-alpha-D-galactosamine:polypeptide N-acetylgalactosaminyltransferase 12 (GalNAc-T12)	9
80142	PTGES2	prostaglandin E synthase 2	9
375743	PTAR1	protein prenyltransferase alpha subunit repeat containing 1	9
27090	ST6GALNAC4	ST6 (alpha-N-acetyl-neuraminyl-2,3-beta-galactosyl-1,3)-N-acetylgalactosaminide alpha-2,6-sialyltransferase 4	9
29988	SLC2A8	solute carrier family 2 (facilitated glucose transporter), member 8	9
29968	PSAT1	chromosome 8 open reading frame 62; phosphoserine aminotransferase 1	9
7099	TLR4	toll-like receptor 4	9
54836	BSPRY	B-box and SPRY domain containing	9
9128	PRPF4	PRP4 pre-mRNA processing factor 4 homolog (yeast)	9
55071	C9orf40	chromosome 9 open reading frame 40	9
79813	EHMT1	euchromatic histone-lysine N-methyltransferase 1	9
138151	NACC2	NACC family member 2, BEN and BTB (POZ) domain containing	9
6837	MED22	mediator complex subunit 22	9
56654	NPDC1	neural proliferation, differentiation and control, 1	9
2218	FKTN	fukutin	9
65083	NOL6	nucleolar protein family 6 (RNA-associated)	9
318	NUDT2	nudix (nucleoside diphosphate linked moiety X)-type motif 2	9
80173	IFT74	intraflagellar transport 74 homolog (Chlamydomonas)	9
30815	ST6GALNAC6	ST6 (alpha-N-acetyl-neuraminyl-2,3-beta-galactosyl-1,3)-N-acetylgalactosaminide alpha-2,6-sialyltransferase 6	9
64768	IPPK	inositol 1,3,4,5,6-pentakisphosphate 2-kinase	9
55357	TBC1D2	TBC1 domain family, member 2	9
89846	FGD3	FYVE, RhoGEF and PH domain containing 3	9
23081	KDM4C	lysine (K)-specific demethylase 4C	9
51754	TMEM8B	transmembrane protein 8B	9
2733	GLE1	GLE1 RNA export mediator homolog (yeast)	9
114991	ZNF618	zinc finger protein 618	9
1955	MEGF9	multiple EGF-like-domains 9	9
10999	SLC27A4	solute carrier family 27 (fatty acid transporter), member 4	9
138199	C9orf41	chromosome 9 open reading frame 41	9
6836	SURF4	surfeit 4	9
138241	C9orf85	chromosome 9 open reading frame 85	9
55871	CBWD1	COBW domain containing 6; COBW domain containing 1	9
64425	POLR1E	polymerase (RNA) I polypeptide E, 53kDa	9
64420	SUSD1	sushi domain containing 1	9
51280	GOLM1	golgi membrane protein 1	9
203228	C9orf72	chromosome 9 open reading frame 72	9
51148	CERCAM	cerebral endothelial cell adhesion molecule	9
644019	CBWD1	COBW domain containing 6; COBW domain containing 1	9
55667	DENND4C	DENN/MADD domain containing 4C	9
153090	DAB2IP	DAB2 interacting protein	9
54542	RC3H2	ring finger and CCCH-type zinc finger domains 2	9
693185	MIR600	microRNA 600; chromosome 9 open reading frame 45	9
158358	KIAA2026	KIAA2026	9
81571	MIR600	microRNA 600; chromosome 9 open reading frame 45	9
55342	STRBP	spermatid perinuclear RNA binding protein	9
57462	KIAA1161	KIAA1161	9
9858	KIAA0649	KIAA0649	9
152007	GLIPR2	GLI pathogenesis-related 2	9
90871	C9orf123	chromosome 9 open reading frame 123	9
57589	KIAA1432	KIAA1432	9
340481	ZDHHC21	zinc finger, DHHC-type containing 21	9
90678	lrsam1	leucine rich repeat and sterile alpha motif containing 1	9
6838	SURF6	surfeit 6	9
65268	WNK2	WNK lysine deficient protein kinase 2	9
56623	Inpp5e	inositol polyphosphate-5-phosphatase, 72 kDa	9
57706	dennd1a	DENN/MADD domain containing 1A	9
11091	WDR5	WD repeat domain 5	9
2800	Golga1	golgi autoantigen, golgin subfamily a, 1	9
138311	Fam69b	family with sequence similarity 69, member B	9
401541	cenpp	centromere protein P	9
27158	Ndor1	NADPH dependent diflavin oxidoreductase 1	9
4957	Odf2	outer dense fiber of sperm tails 2	9
203245	Naif1	nuclear apoptosis inducing factor 1	9
4851	notch1	Notch homolog 1, translocation-associated (Drosophila)	9
11253	Man1b1	mannosidase, alpha, class 1B, member 1	9
85365	ALG2	asparagine-linked glycosylation 2, alpha-1,3-mannosyltransferase homolog (S. cerevisiae)	9
84895	fam73b	family with sequence similarity 73, member B	9
80709	Akna	AT-hook transcription factor	9
7046	tgfbr1	transforming growth factor, beta receptor 1	9
5727	ptch1	patched homolog 1 (Drosophila)	9
22954	trim32	tripartite motif-containing 32	9
158219	Ttc39b	tetratricopeptide repeat domain 39B	9
158234	RG9MTD3	RNA (guanine-9-) methyltransferase domain containing 3	9
56262	LRRC8A	leucine rich repeat containing 8 family, member A	9
286343	C9orf150	chromosome 9 open reading frame 150	9
23064	Setx	senataxin	9
286319	Tusc1	tumor suppressor candidate 1	9
84270	C9orf89	chromosome 9 open reading frame 89	9
158135	Ttll11	tubulin tyrosine ligase-like family, member 11	9
728611	LOC653557	BMS1 homolog, ribosome assembly protein (yeast) pseudogene; BMS1 homolog, ribosome assembly protein (yeast)	9
2649	Nr6a1	nuclear receptor subfamily 6, group A, member 1	9
116225	zmynd19	zinc finger, MYND-type containing 19	9
92014	MCART1	mitochondrial carrier triple repeat 1	9
195827	C9orf21	chromosome 9 open reading frame 21	9
100287171	WASH1	similar to WAS protein family homolog 1	9
414328	C9orf103	chromosome 9 open reading frame 103	9
203260	CCDC107	coiled-coil domain containing 107	9
375757	C9orf119	chromosome 9 open reading frame 119	9
169714	QSOX2	quiescin Q6 sulfhydryl oxidase 2	9
286257	C9orf142	chromosome 9 open reading frame 142	9
90120	C9orf69	chromosome 9 open reading frame 69	9
138428	PTRH1	peptidyl-tRNA hydrolase 1 homolog (S. cerevisiae)	9
728489	DNLZ	DNL-type zinc finger	9
79937	CNTNAP3	contactin associated protein-like 3; contactin associated protein-like 3B	9
728577	CNTNAP3	contactin associated protein-like 3; contactin associated protein-like 3B	9
401505	tomm5	translocase of outer mitochondrial membrane 5 homolog (yeast)	9
10044	Sh2d3c	SH2 domain containing 3C	9
692094	MSMP	microseminoprotein, prostate associated	9
389766	C9orf153	chromosome 9 open reading frame 153	9
10912	Gadd45g	growth arrest and DNA-damage-inducible, gamma	9
26147	phf19	PHD finger protein 19	9
7507	xpa	xeroderma pigmentosum, complementation group A	9
389792	Ier5l	immediate early response 5-like	9
27348	Tor1b	torsin family 1, member B (torsin B)	9
140459	Asb6	ankyrin repeat and SOCS box-containing 6	9
5253	Phf2	PHD finger protein 2	9
7436	vldlr	very low density lipoprotein receptor	9
401548	Snx30	sorting nexin family member 30	9
114789	Slc25a25	solute carrier family 25 (mitochondrial carrier; phosphate carrier), member 25	9
64794	Ddx31	DEAD (Asp-Glu-Ala-Asp) box polypeptide 31	9
10773	Zbtb6	zinc finger and BTB domain containing 6	9
91373	Uap1l1	UDP-N-acteylglucosamine pyrophosphorylase 1-like 1	9
4010	lmx1b	LIM homeobox transcription factor 1, beta	9
26301	Gbgt1	globoside alpha-1,3-N-acetylgalactosaminyltransferase 1	9
27130	Invs	inversin	9
375748	c9orf102	chromosome 9 open reading frame 102	9
5998	rgs3	regulator of G-protein signaling 3	9
203	ak1	adenylate kinase 1	9
51162	egfl7	EGF-like-domain, multiple 7	9
2021	endog	endonuclease G	9
210	Alad	aminolevulinate, delta-, dehydratase	9
7270	Ttf1	transcription termination factor, RNA polymerase I	9
80010	Rmi1	RMI1, RecQ mediated genome instability 1, homolog (S. cerevisiae)	9
51104	FAM108B1	family with sequence similarity 108, member B1	9
84720	pigo	phosphatidylinositol glycan anchor biosynthesis, class O	9
57109	rexo4	REX4, RNA exonuclease 4 homolog (S. cerevisiae)	9
84885	Zdhhc12	zinc finger, DHHC-type containing 12	9
22927	habp4	hyaluronan binding protein 4	9
9328	gtf3c5	general transcription factor IIIC, polypeptide 5, 63kDa	9
92400	rbm18	RNA binding motif protein 18	9
79269	Dcaf10	WD repeat domain 32	9
3717	Jak2	Janus kinase 2	9
92399	mrrf	mitochondrial ribosome recycling factor	9
26578	ostf1	osteoclast stimulating factor 1	9
7091	Tle4	transducin-like enhancer of split 4 (E(sp1) homolog, Drosophila)	9
1306	Col15a1	collagen, type XV, alpha 1	9
89853	Fam125b	family with sequence similarity 125, member B	9
645345	CHCHD9	coiled-coil-helix-coiled-coil-helix domain containing 9	9
7186	traF2	TNF receptor-associated factor 2	9
7185	Traf1	TNF receptor-associated factor 1	9
10444	zer1	zer-1 homolog (C. elegans)	9
64855	Fam129b	family with sequence similarity 129, member B	9
10422	ubac1	UBA domain containing 1	9
22869	znf510	zinc finger protein 510	9
23424	tdrd7	tudor domain containing 7	9
83543	aif1l	allograft inflammatory factor 1-like	9
54801	haus6	HAUS augmin-like complex, subunit 6	9
9827	rgp1	RGP1 retrograde golgi transport homolog (S. cerevisiae)	9
84263	hsdl2	hydroxysteroid dehydrogenase like 2	9
8818	Dpm2	dolichyl-phosphate mannosyltransferase polypeptide 2, regulatory subunit	9
27433	tor2a	torsin family 2, member A	9
54942	c9orf6	chromosome 9 open reading frame 6	9
116224	fam122a	family with sequence similarity 122A	9
2592	galT	galactose-1-phosphate uridylyltransferase	9
10210	Topors	topoisomerase I binding, arginine/serine-rich	9
51531	c9orf156	chromosome 9 open reading frame 156	9
57684	Zbtb26	zinc finger and BTB domain containing 26	9
94134	ARHGAP12	Rho GTPase activating protein 12	10
2869	GRK5	G protein-coupled receptor kinase 5	10
240	ALOX5	arachidonate 5-lipoxygenase	10
5791	PTPRE	protein tyrosine phosphatase, receptor type, E	10
29760	BLNK	B-cell linker	10
1147	CHUK	conserved helix-loop-helix ubiquitous kinase	10
11196	SEC23IP	SEC23 interacting protein	10
[truncated: 2,354 more rows]

## Sheet: Common
Entrez gene ID	Gene Symbol	Description	Chromosome
515	ATP5F1	ATP synthase, H+ transporting, mitochondrial F0 complex, subunit B1	1
405	ARNT	aryl hydrocarbon receptor nuclear translocator	1
6723	SRM	spermidine synthase	1
476	ATP1A1	ATPase, Na+/K+ transporting, alpha 1 polypeptide	1
4921	DDR2	discoidin domain receptor tyrosine kinase 2	1
4893	NRAS	neuroblastoma RAS viral (v-ras) oncogene homolog	1
644790	RPS15A	ribosomal protein S15a pseudogene 17; ribosomal protein S15a pseudogene 19; ribosomal protein S15a pseudogene 12; ribosomal protein S15a pseudogene 24; ribosomal protein S15a pseudogene 11; ribosomal protein S15a	1
1520	CTSS	cathepsin S	1
5876	RABGGTB	Rab geranylgeranyltransferase, beta subunit	1
100129243	RPS15A	ribosomal protein S15a pseudogene 17; ribosomal protein S15a pseudogene 19; ribosomal protein S15a pseudogene 12; ribosomal protein S15a pseudogene 24; ribosomal protein S15a pseudogene 11; ribosomal protein S15a	1
8548	BLZF1	basic leucine zipper nuclear factor 1	1
4116	MAGOH	mago-nashi homolog, proliferation-associated (Drosophila)	1
2330	FMO5	flavin containing monooxygenase 5	1
23095	KIF1B	kinesin family member 1B	1
7133	TNFRSF1B	tumor necrosis factor receptor superfamily, member 1B	1
51742	ARID4B	AT rich interactive domain 4B (RBP1-like)	1
8703	B4GALT3	UDP-Gal:betaGlcNAc beta 1,4- galactosyltransferase, polypeptide 3	1
2752	GLUL	glutamate-ammonia ligase (glutamine synthetase)	1
23385	NCSTN	nicastrin	1
5565	PRKAB2	protein kinase, AMP-activated, beta 2 non-catalytic subunit	1
9939	RBM8A	RNA binding motif protein 8A	1
10092	ARPC5	actin related protein 2/3 complex, subunit 5, 16kDa	1
644131	CCT8	similar to chaperonin containing TCP1, subunit 8 (theta); chaperonin containing TCP1, subunit 8 (theta)	1
100129492	SNRPD1	small nuclear ribonucleoprotein D1 polypeptide 16kDa; hypothetical protein LOC100129492	1
9641	IKBKE	inhibitor of kappa light polypeptide gene enhancer in B-cells, kinase epsilon	1
5293	PIK3CD	phosphoinositide-3-kinase, catalytic, delta polypeptide	1
8317	CDC7	cell division cycle 7 homolog (S. cerevisiae)	1
9453	GGPS1	geranylgeranyl diphosphate synthase 1	1
647150	ABCE1	similar to ATP-binding cassette, sub-family E, member 1; ATP-binding cassette, sub-family E (OABP), member 1	1
3716	JAK1	Janus kinase 1	1
729952	HMGB3	similar to high mobility group box 3; high-mobility group box 3	1
159	ADSS	adenylosuccinate synthase	1
9261	MAPKAPK2	mitogen-activated protein kinase-activated protein kinase 2	1
22826	DNAJC8	DnaJ (Hsp40) homolog, subfamily C, member 8	1
284685	EWSR1	similar to Ewing sarcoma breakpoint region 1; Ewing sarcoma breakpoint region 1	1
9129	PRPF3	PRP3 pre-mRNA processing factor 3 homolog (S. cerevisiae)	1
6635	SNRPE	small nuclear ribonucleoprotein polypeptide E-like 1; small nuclear ribonucleoprotein polypeptide E; similar to hCG23490	1
10262	SF3B4	splicing factor 3b, subunit 4, 49kDa	1
1969	EPHA2	EPH receptor A2	1
1810	DR1	down-regulator of transcription 1, TBP-binding (negative cofactor 2)	1
2946	GSTM2	glutathione S-transferase mu 2 (muscle)	1
23633	KPNA6	karyopherin alpha 6 (importin alpha 7)	1
10962	MLLT11	myeloid/lymphoid or mixed-lineage leukemia (trithorax homolog, Drosophila); translocated to, 11	1
10969	EBNA1BP2	EBNA1 binding protein 2	1
2987	GUK1	guanylate kinase 1	1
6814	STXBP3	syntaxin binding protein 3	1
1889	ECE1	endothelin converting enzyme 1	1
8991	SELENBP1	selenium binding protein 1	1
55746	NUP133	nucleoporin 133kDa	1
117178	SSX2IP	synovial sarcoma, X breakpoint 2 interacting protein	1
55735	DNAJC11	DnaJ (Hsp40) homolog, subfamily C, member 11	1
4660	PPP1R12B	protein phosphatase 1, regulatory (inhibitor) subunit 12B	1
140609	NEK7	NIMA (never in mitosis gene a)-related kinase 7	1
10905	MAN1A2	mannosidase, alpha, class 1A, member 2	1
2882	GPX7	glutathione peroxidase 7	1
23576	DDAH1	dimethylarginine dimethylaminohydrolase 1	1
34	ACADM	acyl-Coenzyme A dehydrogenase, C-4 to C-12 straight chain	1
55870	ASH1L	ash1 (absent, small, or homeotic)-like (Drosophila)	1
58	ACTA1	actin, alpha 1, skeletal muscle	1
473	RERE	arginine-glutamic acid dipeptide (RE) repeats	1
23499	MACF1	microtubule-actin crosslinking factor 1	1
10768	AHCYL1	adenosylhomocysteinase-like 1	1
729708	TPI1	TPI1 pseudogene; triosephosphate isomerase 1	1
1650	DDOST	dolichyl-diphosphooligosaccharide-protein glycosyltransferase	1
1676	DFFA	DNA fragmentation factor, 45kDa, alpha polypeptide	1
4898	NRD1	nardilysin (N-arginine dibasic convertase)	1
389	RHOC	ras homolog gene family, member C	1
5996	RGS1	regulator of G-protein signaling 1	1
10628	TXNIP	thioredoxin interacting protein	1
10625	IVNS1ABP	influenza virus NS1A binding protein	1
223	ALDH9A1	aldehyde dehydrogenase 9 family, member A1	1
10654	PMVK	phosphomevalonate kinase	1
5928	RBBP4	hypothetical LOC642954; retinoblastoma binding protein 4	1
5906	RAP1A	RAP1A, member of RAS oncogene family	1
4817	NIT1	nitrilase 1	1
60676	PAPPA2	pappalysin 2	1
1465	CSRP1	cysteine and glycine-rich protein 1	1
25932	CLIC4	chloride intracellular channel 4	1
81611	ANP32E	acidic (leucine-rich) nuclear phosphoprotein 32 family, member E	1
81609	SNX27	sorting nexin family member 27	1
648822	HMGN2	hypothetical LOC729505; similar to hCG2040565; high-mobility group nucleosomal binding domain 2; similar to high-mobility group nucleosomal binding domain 2	1
23126	POGZ	pogo transposable element with ZNF domain	1
81563	C1orf21	chromosome 1 open reading frame 21	1
5710	PSMD4	proteasome (prosome, macropain) 26S subunit, non-ATPase, 4	1
8574	AKR7A2	aldo-keto reductase family 7, member A2 (aflatoxin aldehyde reductase)	1
824	CAPN2	calpain 2, (m/II) large subunit	1
829	CAPZA1	capping protein (actin filament) muscle Z-line, alpha 1	1
832	CAPZB	capping protein (actin filament) muscle Z-line, beta	1
2331	FMOD	fibromodulin	1
7188	TRAF5	TNF receptor-associated factor 5	1
83941	TM2D1	TM2 domain containing 1	1
100134230	PDE4DIP	hypothetical protein LOC100134230; similar to KIAA0454 protein; similar to phosphodiesterase 4D interacting protein isoform 2; phosphodiesterase 4D interacting protein	1
8682	PEA15	phosphoprotein enriched in astrocytes 15	1
8761	PABPC4	poly(A) binding protein, cytoplasmic 4 (inducible form)	1
8718	TNFRSF25	tumor necrosis factor receptor superfamily, member 25	1
23443	SLC35A3	solute carrier family 35 (UDP-N-acetylglucosamine (UDP-GlcNAc) transporter), member A3	1
9804	TOMM20	similar to translocase of outer mitochondrial membrane 20 homolog; similar to mitochondrial outer membrane protein 19; translocase of outer mitochondrial membrane 20 homolog (yeast)	1
23421	ITGB3BP	integrin beta 3 binding protein (beta3-endonexin)	1
2773	GNAI3	guanine nucleotide binding protein (G protein), alpha inhibiting activity polypeptide 3	1
2782	GNB1	guanine nucleotide binding protein (G protein), beta polypeptide 1	1
23435	TARDBP	TAR DNA binding protein	1
5538	PPT1	palmitoyl-protein thioesterase 1	1
5546	PRCC	papillary renal cell carcinoma (translocation-associated)	1
5567	PRKACB	protein kinase, cAMP-dependent, catalytic, beta	1
8799	PEX11B	peroxisomal biogenesis factor 11 beta	1
55970	GNG12	guanine nucleotide binding protein (G protein), gamma 12	1
8790	FPGT	TNNI3 interacting kinase; fucose-1-phosphate guanylyltransferase	1
8880	FUBP1	far upstream element (FUSE) binding protein 1	1
26009	ZZZ3	zinc finger, ZZ-type containing 3	1
9927	MFN2	mitofusin 2	1
9906	SLC35E2	solute carrier family 35, member E2	1
2633	GBP1	guanylate binding protein 1, interferon-inducible, 67kDa	1
23266	LPHN2	latrophilin 2	1
23261	CAMTA1	calmodulin binding transcription activator 1	1
1063	CENPF	centromere protein F, 350/400ka (mitosin)	1
4332	MNDA	myeloid cell nuclear differentiation antigen	1
64222	TOR3A	torsin family 3, member A	1
63827	BCAN	brevican	1
8289	ARID1A	AT rich interactive domain 1A (SWI-like)	1
5226	PGD	phosphogluconate dehydrogenase	1
26292	MYCBP	c-myc binding protein	1
2224	FDPS	farnesyl diphosphate synthase (farnesyl pyrophosphate synthetase, dimethylallyltranstransferase, geranyltranstransferase)	1
9698	PUM1	pumilio homolog 1 (Drosophila)	1
9670	IPO13	importin 13	1
9659	PDE4DIP	hypothetical protein LOC100134230; similar to KIAA0454 protein; similar to phosphodiesterase 4D interacting protein isoform 2; phosphodiesterase 4D interacting protein	1
65979	PHACTR4	phosphatase and actin regulator 4	1
8407	TAGLN2	transgelin 2	1
8443	GNPAT	glyceronephosphate O-acyltransferase	1
8476	CDC42BPA	CDC42 binding protein kinase alpha (DMPK-like)	1
6284	S100A13	S100 calcium binding protein A13	1
6281	S100A10	S100 calcium binding protein A10	1
6282	S100A11	S100 calcium binding protein A11; S100 calcium binding protein A11 pseudogene	1
6271	S100A1	S100 calcium binding protein A1	1
3428	IFI16	interferon, gamma-inducible protein 16	1
730107	GCSH	similar to Glycine cleavage system H protein, mitochondrial precursor; glycine cleavage system protein H (aminomethyl carrier); similar to Glycine cleavage system H protein, mitochondrial	1
64746	ACBD3	acyl-Coenzyme A binding domain containing 3	1
375790	AGRN	agrin	1
5192	PEX10	peroxisomal biogenesis factor 10	1
8349	HIST2H2BE	histone cluster 2, H2be	1
9462	RASAL2	RAS protein activator like 2	1
8394	PIP5K1A	phosphatidylinositol-4-phosphate 5-kinase, type I, alpha	1
2060	EPS15	epidermal growth factor receptor pathway substrate 15	1
2029	ENSA	endosulfine alpha	1
11332	ACOT7	acyl-CoA thioesterase 7	1
11315	PARK7	Parkinson disease (autosomal recessive, early onset) 7	1
11313	LYPLA2	lysophospholipase II pseudogene 1; lysophospholipase II	1
5052	PRDX1	peroxiredoxin 1	1
5087	PBX1	pre-B-cell leukemia homeobox 1	1
51086	FPGT	TNNI3 interacting kinase; fucose-1-phosphate guanylyltransferase	1
400750	HSPA5	hypothetical gene supported by AF216292; NM_005347; heat shock 70kDa protein 5 (glucose-regulated protein, 78kDa)	1
6464	SHC1	SHC (Src homology 2 domain containing) transforming protein 1	1
10456	HAX1	HCLS1 associated protein X-1	1
22883	CLSTN1	calsyntenin 1	1
6301	SARS	seryl-tRNA synthetase	1
10420	TESK2	testis-specific kinase 2	1
6342	SCP2	sterol carrier protein 2	1
7799	PRDM2	PR domain containing 2, with ZNF domain	1
10286	BCAS2	breast carcinoma amplified sequence 2	1
727927	PDE4DIP	hypothetical protein LOC100134230; similar to KIAA0454 protein; similar to phosphodiesterase 4D interacting protein isoform 2; phosphodiesterase 4D interacting protein	1
56950	SMYD2	SET and MYND domain containing 2	1
3075	CFH	complement factor H	1
3915	LAMC1	laminin, gamma 1 (formerly LAMB2)	1
22796	COG2	component of oligomeric golgi complex 2	1
10327	AKR1A1	aldo-keto reductase family 1, member A1 (aldehyde reductase)	1
3930	LBR	lamin B receptor	1
26994	RNF11	ring finger protein 11	1
6675	UAP1	UDP-N-acteylglucosamine pyrophosphorylase 1	1
3151	HMGN2	hypothetical LOC729505; similar to hCG2040565; high-mobility group nucleosomal binding domain 2; similar to high-mobility group nucleosomal binding domain 2	1
56882	CDC42SE1	CDC42 small effector 1	1
9019	MPZL1	myelin protein zero-like 1	1
6566	SLC16A1	solute carrier family 16, member 1 (monocarboxylic acid transporter 1)	1
23648	SSBP3	single stranded DNA binding protein 3; hypothetical LOC100131851	1
2948	GSTM4	glutathione S-transferase mu 4	1
1855	DVL1	dishevelled, dsh homolog 1 (Drosophila); dishevelled, dsh homolog 1 (Drosophila)-like 1	1
25832	NBPF10	neuroblastoma breakpoint family, member 15; neuroblastoma breakpoint family, member 14; neuroblastoma breakpoint family, member 9; neuroblastoma breakpoint family, member 11; neuroblastoma breakpoint family, member 11-like; neuroblastoma breakpoint family, member 10; neuroblastoma breakpoint family, member 12; neuroblastoma breakpoint family, member 20; neuroblastoma breakpoint family, member 1; …	1
100130802	RPL39	ribosomal protein L39 pseudogene 10; ribosomal protein L39 pseudogene 20; ribosomal protein L39 pseudogene 27; ribosomal protein L39; ribosomal protein L39 pseudogene 13; ribosomal protein L39 pseudogene 32	1
23596	OPN3	opsin 3	1
51441	YTHDF2	YTH domain family, member 2	1
10903	MTMR11	myotubularin related protein 11	1
51377	UCHL5	ubiquitin carboxyl-terminal hydrolase L5	1
1718	DHCR24	24-dehydrocholesterol reductase	1
23528	ZNF281	zinc finger protein 281	1
1744	DLST	dihydrolipoamide S-succinyltransferase (E2 component of 2-oxo-glutarate complex); dihydrolipoamide S-succinyltransferase pseudogene (E2 component of 2-oxo-glutarate complex)	1
65108	MARCKSL1	MARCKS-like 1	1
85440	DOCK7	dedicator of cytokinesis 7	1
1629	DBT	dihydrolipoamide branched chain transacylase E2	1
5997	RGS2	regulator of G-protein signaling 2, 24kDa	1
10691	GMEB1	glucocorticoid modulatory element binding protein 1	1
90326	THAP3	THAP domain containing, apoptosis associated protein 3	1
25909	AHCTF1	AT hook containing transcription factor 1; AT hook containing transcription factor 1 pseudogene	1
55672	NBPF10	neuroblastoma breakpoint family, member 15; neuroblastoma breakpoint family, member 14; neuroblastoma breakpoint family, member 9; neuroblastoma breakpoint family, member 11; neuroblastoma breakpoint family, member 11-like; neuroblastoma breakpoint family, member 10; neuroblastoma breakpoint family, member 12; neuroblastoma breakpoint family, member 20; neuroblastoma breakpoint family, member 1; …	1
947	CD34	CD34 molecule	1
723790	HIST2H2AA3	histone cluster 2, H2aa3; histone cluster 2, H2aa4	1
81669	CCR6	cyclin L2; chemokine (C-C motif) receptor 6	1
8560	DEGS1	degenerative spermatocyte homolog 1, lipid desaturase (Drosophila)	1
7170	TPM3	tropomyosin 3	1
23038	WDTC1	WD and tetratricopeptide repeats 1	1
51706	CYB5R1	cytochrome b5 reductase 1	1
7115	TMSB4X	thymosin-like 2 (pseudogene); thymosin-like 1 (pseudogene); thymosin beta 4, X-linked	1
8659	ALDH4A1	aldehyde dehydrogenase 4 family, member A1	1
5692	PSMB4	proteasome (prosome, macropain) subunit, beta type, 4	1
79084	WDR77	WD repeat domain 77	1
713	C1QB	complement component 1, q subcomponent, B chain	1
54834	GDAP2	ganglioside induced differentiation associated protein 2	1
200030	NBPF10	neuroblastoma breakpoint family, member 15; neuroblastoma breakpoint family, member 14; neuroblastoma breakpoint family, member 9; neuroblastoma breakpoint family, member 11; neuroblastoma breakpoint family, member 11-like; neuroblastoma breakpoint family, member 10; neuroblastoma breakpoint family, member 12; neuroblastoma breakpoint family, member 20; neuroblastoma breakpoint family, member 1; …	1
1122	CHML	choroideremia-like (Rab escort protein 2)	1
1130	LYST	lysosomal trafficking regulator	1
8804	CREG1	cellular repressor of E1A-stimulated genes 1	1
93185	IGSF8	immunoglobulin superfamily, member 8	1
632	BGLAP	bone gamma-carboxyglutamate (gla) protein; polyamine-modulated factor 1	1
79169	C1orf35	chromosome 1 open reading frame 35	1
54998	AURKAIP1	aurora kinase A interacting protein 1	1
2590	GALNT2	UDP-N-acetyl-alpha-D-galactosamine:polypeptide N-acetylgalactosaminyltransferase 2 (GalNAc-T2)	1
8891	EIF2B3	eukaryotic translation initiation factor 2B, subunit 3 gamma, 58kDa	1
26092	TOR1AIP1	torsin A interacting protein 1	1
5351	PLOD1	procollagen-lysine 1, 2-oxoglutarate 5-dioxygenase 1	1
2152	F3	coagulation factor III (thromboplastin, tissue factor)	1
11124	FAF1	Fas (TNFRSF6) associated factor 1	1
387509	GPR153	G protein-coupled receptor 153	1
5394	EXOSC10	exosome component 10	1
2207	FCER1G	Fc fragment of IgE, high affinity I, receptor for; gamma polypeptide	1
2212	FCGR2A	Fc fragment of IgG, low affinity IIa, receptor (CD32)	1
5202	PFDN2	prefoldin subunit 2	1
80232	WDR26	WD repeat domain 26	1
2271	FH	fumarate hydratase	1
11079	RER1	RER1 retention in endoplasmic reticulum 1 homolog (S. cerevisiae)	1
83442	SH3BGRL3	SH3 domain binding glutamic acid-rich protein like 3	1
100132406	NBPF10	neuroblastoma breakpoint family, member 15; neuroblastoma breakpoint family, member 14; neuroblastoma breakpoint family, member 9; neuroblastoma breakpoint family, member 11; neuroblastoma breakpoint family, member 11-like; neuroblastoma breakpoint family, member 10; neuroblastoma breakpoint family, member 12; neuroblastoma breakpoint family, member 20; neuroblastoma breakpoint family, member 1; …	1
26227	PHGDH	phosphoglycerate dehydrogenase	1
27245	AHDC1	AT hook, DNA binding motif, containing 1	1
9580	SOX13	SRY (sex determining region Y)-box 13	1
30836	DNTTIP2	deoxynucleotidyltransferase, terminal, interacting protein 2	1
57035	C1orf63	chromosome 1 open reading frame 63	1
27101	CACYBP	similar to calcyclin binding protein; calcyclin binding protein	1
8337	HIST2H2AA3	histone cluster 2, H2aa3; histone cluster 2, H2aa4	1
8370	HIST1H4E	histone cluster 1, H4l; histone cluster 1, H4k; histone cluster 4, H4; histone cluster 1, H4h; histone cluster 1, H4j; histone cluster 1, H4i; histone cluster 1, H4d; histone cluster 1, H4c; histone cluster 1, H4f; histone cluster 1, H4e; histone cluster 1, H4b; histone cluster 1, H4a; histone cluster 2, H4a; histone cluster 2, H4b	1
9411	ARHGAP29	Rho GTPase activating protein 29	1
6118	RPA2	replication protein A2, 32kDa	1
11243	BGLAP	bone gamma-carboxyglutamate (gla) protein; polyamine-modulated factor 1	1
440670	NBPF10	neuroblastoma breakpoint family, member 15; neuroblastoma breakpoint family, member 14; neuroblastoma breakpoint family, member 9; neuroblastoma breakpoint family, member 11; neuroblastoma breakpoint family, member 11-like; neuroblastoma breakpoint family, member 10; neuroblastoma breakpoint family, member 12; neuroblastoma breakpoint family, member 20; neuroblastoma breakpoint family, member 1; …	1
728912	NBPF10	neuroblastoma breakpoint family, member 15; neuroblastoma breakpoint family, member 14; neuroblastoma breakpoint family, member 9; neuroblastoma breakpoint family, member 11; neuroblastoma breakpoint family, member 11-like; neuroblastoma breakpoint family, member 10; neuroblastoma breakpoint family, member 12; neuroblastoma breakpoint family, member 20; neuroblastoma breakpoint family, member 1; …	1
440672	NUDT4	nudix (nucleoside diphosphate linked moiety X)-type motif 4; nudix (nucleoside diphosphate linked moiety X)-type motif 4 pseudogene 1	1
440675	NBPF10	neuroblastoma breakpoint family, member 15; neuroblastoma breakpoint family, member 14; neuroblastoma breakpoint family, member 9; neuroblastoma breakpoint family, member 11; neuroblastoma breakpoint family, member 11-like; neuroblastoma breakpoint family, member 10; neuroblastoma breakpoint family, member 12; neuroblastoma breakpoint family, member 20; neuroblastoma breakpoint family, member 1; …	1
81875	ISG20L2	interferon stimulated exonuclease gene 20kDa-like 2	1
57198	ATP8B2	ATPase, class I, type 8B, member 2	1
261726	TIPRL	TIP41, TOR signaling pathway regulator-like (S. cerevisiae)	1
400818	NBPF10	neuroblastoma breakpoint family, member 15; neuroblastoma breakpoint family, member 14; neuroblastoma breakpoint family, member 9; neuroblastoma breakpoint family, member 11; neuroblastoma breakpoint family, member 11-like; neuroblastoma breakpoint family, member 10; neuroblastoma breakpoint family, member 12; neuroblastoma breakpoint family, member 20; neuroblastoma breakpoint family, member 1; …	1
22911	WDR47	WD repeat domain 47	1
29937	NENF	neuron derived neurotrophic factor	1
554313	HIST1H4E	histone cluster 1, H4l; histone cluster 1, H4k; histone cluster 4, H4; histone cluster 1, H4h; histone cluster 1, H4j; histone cluster 1, H4i; histone cluster 1, H4d; histone cluster 1, H4c; histone cluster 1, H4f; histone cluster 1, H4e; histone cluster 1, H4b; histone cluster 1, H4a; histone cluster 2, H4a; histone cluster 2, H4b	1
89796	NAV1	neuron navigator 1	1
10561	IFI44	interferon-induced protein 44	1
64960	MRPS15	mitochondrial ribosomal protein S15	1
6403	SELP	selectin P (granule membrane protein 140kDa, antigen CD62)	1
51022	GLRX2	glutaredoxin 2	1
728841	NBPF10	neuroblastoma breakpoint family, member 15; neuroblastoma breakpoint family, member 14; neuroblastoma breakpoint family, member 9; neuroblastoma breakpoint family, member 11; neuroblastoma breakpoint family, member 11-like; neuroblastoma breakpoint family, member 10; neuroblastoma breakpoint family, member 12; neuroblastoma breakpoint family, member 20; neuroblastoma breakpoint family, member 1; …	1
91624	NEXN	nexilin (F actin binding protein)	1
284565	NBPF10	neuroblastoma breakpoint family, member 15; neuroblastoma breakpoint family, member 14; neuroblastoma breakpoint family, member 9; neuroblastoma breakpoint family, member 11; neuroblastoma breakpoint family, member 11-like; neuroblastoma breakpoint family, member 10; neuroblastoma breakpoint family, member 12; neuroblastoma breakpoint family, member 20; neuroblastoma breakpoint family, member 1; …	1
10390	CEPT1	choline/ethanolamine phosphotransferase 1	1
9295	SFRS11	splicing factor, arginine/serine-rich 11	1
10487	CAP1	CAP, adenylate cyclase-associated protein 1 (yeast)	1
10440	TIMM17A	translocase of inner mitochondrial membrane 17 homolog A (yeast)	1
7832	BTG2	BTG family, member 2	1
10451	VAV3	vav 3 guanine nucleotide exchange factor	1
84146	ZNF644	zinc finger protein 644	1
7805	LAPTM5	lysosomal multispanning membrane protein 5	1
7818	DAP3	death associated protein 3	1
22823	MTF2	metal response element binding transcription factor 2	1
149013	NBPF10	neuroblastoma breakpoint family, member 15; neuroblastoma breakpoint family, member 14; neuroblastoma breakpoint family, member 9; neuroblastoma breakpoint family, member 11; neuroblastoma breakpoint family, member 11-like; neuroblastoma breakpoint family, member 10; neuroblastoma breakpoint family, member 12; neuroblastoma breakpoint family, member 20; neuroblastoma breakpoint family, member 1; …	1
90806	ANGEL2	angel homolog 2 (Drosophila)	1
7798	LUZP1	leucine zipper protein 1	1
100129952	RPL39	ribosomal protein L39 pseudogene 10; ribosomal protein L39 pseudogene 20; ribosomal protein L39 pseudogene 27; ribosomal protein L39; ribosomal protein L39 pseudogene 13; ribosomal protein L39 pseudogene 32	1
55143	CDCA8	cell division cycle associated 8	1
10236	HNRNPR	heterogeneous nuclear ribonucleoprotein R	1
10250	SRRM1	serine/arginine repetitive matrix 1	1
1912	PHC2	polyhomeotic homolog 2 (Drosophila)	1
1942	EFNA1	ephrin-A1	1
55707	NECAP2	NECAP endocytosis associated 2	1
6791	AURKA	aurora kinase A; aurora kinase A pseudogene 1	1
65123	INTS3	integrator complex subunit 3	1
10712	FAM189B	chromosome 1 open reading frame 2	1
51278	IER5	immediate early response 5	1
10765	KDM5B	similar to Jumonji, AT rich interactive domain 1B (RBP2-like); lysine (K)-specific demethylase 5B	1
51150	SDF4	stromal cell derived factor 4	1
127703	C1orf216	chromosome 1 open reading frame 216	1
55657	ZNF692	zinc finger protein 692	1
4774	NFIA	nuclear factor I/A	1
375056	MIA3	melanoma inhibitory activity family, member 3	1
25912	C1orf43	chromosome 1 open reading frame 43	1
55631	LRRC40	leucine rich repeat containing 40	1
51118	UTP11L	UTP11-like, U3 small nucleolar ribonucleoprotein, (yeast)	1
25936	NSL1	NSL1, MIND kinetochore complex component, homolog (S. cerevisiae)	1
5872	RAB13	RAB13, member RAS oncogene family; similar to hCG24991	1
984	CDK11A	similar to cell division cycle 2-like 1 (PITSLRE proteins); cell division cycle 2-like 1 (PITSLRE proteins); cell division cycle 2-like 2 (PITSLRE proteins)	1
81627	C1orf25	chromosome 1 open reading frame 25	1
2537	IFI6	interferon, alpha-inducible protein 6	1
64121	RRAGC	Ras-related GTP binding C	1
64129	TINAGL1	tubulointerstitial nephritis antigen-like 1	1
1325	CORT	cortistatin; apoptosis-inducing, TAF9-like domain 1	1
100130383	HIGD1A	similar to HIG1 domain family, member 1A; HIG1 hypoxia inducible domain family, member 1A; HIG1 hypoxia inducible domain family, member 1D	1
23028	KDM1A	lysine (K)-specific demethylase 1	1
8668	EIF3I	eukaryotic translation initiation factor 3, subunit I	1
7107	GPR137B	G protein-coupled receptor 137B	1
55920	RCC2	regulator of chromosome condensation 2	1
60313	GPBP1L1	GC-rich promoter binding protein 1-like 1	1
79005	SCNM1	sodium channel modifier 1	1
23456	ABCB10	ATP-binding cassette, sub-family B (MDR/TAP), member 10	1
79033	ERI3	exoribonuclease 3	1
54856	YY1AP1	YY1 associated protein 1; gon-4-like (C. elegans)	1
9857	CEP350	centrosomal protein 350kDa	1
9859	CEP170	centrosomal protein 170kDa	1
114883	OSBPL9	oxysterol binding protein-like 9	1
9887	SMG7	Smg-7 homolog, nonsense mediated mRNA decay factor (C. elegans)	1
23352	UBR4	ubiquitin protein ligase E3 component n-recognin 4	1
51611	DPH5	DPH5 homolog (S. cerevisiae)	1
378708	CORT	cortistatin; apoptosis-inducing, TAF9-like domain 1	1
9967	THRAP3	thyroid hormone receptor associated protein 3	1
51538	ZCCHC17	zinc finger, CCHC domain containing 17	1
440575	RPL21P28	ribosomal protein L21 pseudogene 134; ribosomal protein L21 pseudogene 80; ribosomal protein L21 pseudogene 20; ribosomal protein L21 pseudogene 46; ribosomal protein L21 pseudogene 45; ribosomal protein L21 pseudogene 131; ribosomal protein L21 pseudogene 16; ribosomal protein L21 pseudogene 53; ribosomal protein L21 pseudogene 120; ribosomal protein L21 pseudogene 37; ribosomal protein L21 pseu…	1
440567	UQCRHL	ubiquinol-cytochrome c reductase hinge protein-like; ubiquinol-cytochrome c reductase hinge protein	1
163590	TOR1AIP2	torsin A interacting protein 2	1
388677	NOTCH2NL	Notch homolog 2 (Drosophila) N-terminal like	1
388621	RPL21P28	ribosomal protein L21 pseudogene 134; ribosomal protein L21 pseudogene 80; ribosomal protein L21 pseudogene 20; ribosomal protein L21 pseudogene 46; ribosomal protein L21 pseudogene 45; ribosomal protein L21 pseudogene 131; ribosomal protein L21 pseudogene 16; ribosomal protein L21 pseudogene 53; ribosomal protein L21 pseudogene 120; ribosomal protein L21 pseudogene 37; ribosomal protein L21 pseu…	1
100131205	RPL21P28	ribosomal protein L21 pseudogene 134; ribosomal protein L21 pseudogene 80; ribosomal protein L21 pseudogene 20; ribosomal protein L21 pseudogene 46; ribosomal protein L21 pseudogene 45; ribosomal protein L21 pseudogene 131; ribosomal protein L21 pseudogene 16; ribosomal protein L21 pseudogene 53; ribosomal protein L21 pseudogene 120; ribosomal protein L21 pseudogene 37; ribosomal protein L21 pseu…	1
79707	NOL9	nucleolar protein 9	1
388707	RPSAP58	ribosomal protein SA pseudogene 9; ribosomal protein SA pseudogene 8; ribosomal protein SA pseudogene 58; ribosomal protein SA pseudogene 19; ribosomal protein SA pseudogene 18; ribosomal protein SA; ribosomal protein SA pseudogene 15; ribosomal protein SA pseudogene 61; ribosomal protein SA pseudogene 29; ribosomal protein SA pseudogene 12	1
730029	RPSAP58	ribosomal protein SA pseudogene 9; ribosomal protein SA pseudogene 8; ribosomal protein SA pseudogene 58; ribosomal protein SA pseudogene 19; ribosomal protein SA pseudogene 18; ribosomal protein SA; ribosomal protein SA pseudogene 15; ribosomal protein SA pseudogene 61; ribosomal protein SA pseudogene 29; ribosomal protein SA pseudogene 12	1
27246	RNF115	ring finger protein 115	1
5298	PI4KB	phosphatidylinositol 4-kinase, catalytic, beta	1
339487	ZBTB8OS	zinc finger and BTB domain containing 8 opposite strand; similar to hCG1645309; similar to zinc finger and BTB domain containing 8 opposite strand	1
7388	UQCRHL	ubiquinol-cytochrome c reductase hinge protein-like; ubiquinol-cytochrome c reductase hinge protein	1
9554	SEC22B	SEC22 vesicle trafficking protein homolog B (S. cerevisiae)	1
6277	S100A6	S100 calcium binding protein A6	1
100133692	CDK11A	similar to cell division cycle 2-like 1 (PITSLRE proteins); cell division cycle 2-like 1 (PITSLRE proteins); cell division cycle 2-like 2 (PITSLRE proteins)	1
64766	S100PBP	S100P binding protein	1
347735	SERINC2	serine incorporator 2	1
9403	2015-09-15	15 kDa selenoprotein	1
728936	NBPF16	neuroblastoma breakpoint family, member 16	1
57185	NIPAL3	NIPA-like domain containing 3	1
27005	USP21	ubiquitin specific peptidase 21	1
50809	HP1BP3	heterochromatin protein 1, binding protein 3	1
55432	YOD1	YOD1 OTU deubiquinating enzyme 1 homolog (S. cerevisiae)	1
22955	SCMH1	sex comb on midleg homolog 1 (Drosophila)	1
642393	MRPL20	similar to mitochondrial ribosomal protein L20; mitochondrial ribosomal protein L20	1
64858	DCLRE1B	DNA cross-link repair 1B (PSO2 homolog, S. cerevisiae)	1
64801	ARV1	ARV1 homolog (S. cerevisiae)	1
7812	CSDE1	cold shock domain containing E1, RNA-binding	1
55229	PANK4	pantothenate kinase 4	1
55249	YY1AP1	YY1 associated protein 1; gon-4-like (C. elegans)	1
3925	STMN1	stathmin 1	1
728642	CDK11A	similar to cell division cycle 2-like 1 (PITSLRE proteins); cell division cycle 2-like 1 (PITSLRE proteins); cell division cycle 2-like 2 (PITSLRE proteins)	1
55108	BSDC1	BSD domain containing 1	1
55127	HEATR1	HEAT repeat containing 1	1
56893	UBQLN4	ubiquilin 4	1
55052	MRPL20	similar to mitochondrial ribosomal protein L20; mitochondrial ribosomal protein L20	1
1901	S1PR1	sphingosine-1-phosphate receptor 1	1
55700	MAP7D1	MAP7 domain containing 1	1
51430	C1orf9	chromosome 1 open reading frame 9	1
25874	BRP44	brain protein 44	1
55827	DCAF6	IQ motif and WD repeats 1	1
205	AK3L1	adenylate kinase 3-like 2; adenylate kinase 3-like 1	1
60672	MIIP	migration and invasion inhibitory protein	1
84958	SYTL1	synaptotagmin-like 1	1
54707	GPN2	GPN-loop GTPase 2	1
51727	CMPK1	cytidine monophosphate (UMP-CMP) kinase 1, cytosolic	1
57568	SIPA1L2	signal-induced proliferation-associated 1 like 2	1
84455	EFCAB7	EF-hand calcium binding domain 7	1
163732	CITED4	Cbp/p300-interacting transactivator, with Glu/Asp-rich carboxy-terminal domain, 4	1
339448	C1orf174	chromosome 1 open reading frame 174	1
79647	AKIRIN1	akirin 1	1
80135	RPF1	brix domain containing 5	1
359948	IRF2BP2	interferon regulatory factor 2 binding protein 2	1
64769	MEAF6	chromosome 1 open reading frame 149	1
116362	RBP7	retinol binding protein 7, cellular	1
26523	EIF2C1	eukaryotic translation initiation factor 2C, 1	1
9213	XPR1	xenotropic and polytropic retrovirus receptor	1
116496	FAM129A	family with sequence similarity 129, member A	1
84275	SLC25A33	solute carrier family 25, member 33	1
56957	OTUD7B	OTU domain containing 7B	1
533	Atp6v0b	ATPase, H+ transporting, lysosomal 21kDa, V0 subunit b	1
2959	Gtf2b	general transcription factor IIB	1
55706	Tmem48	transmembrane protein 48	1
55740	Enah	enabled homolog (Drosophila)	1
23585	Tmem50a	transmembrane protein 50A	1
54206	ERRFI1	ERBB receptor feedback inhibitor 1	1
51478	hsd17b7	hydroxysteroid (17-beta) dehydrogenase 7	1
10899	Jtb	jumping translocation breakpoint	1
467	atf3	activating transcription factor 3	1
286826	LIN9	lin-9 homolog (C. elegans)	1
4548	mtr	5-methyltetrahydrofolate-homocysteine methyltransferase	1
23463	icmt	isoprenylcysteine carboxyl methyltransferase	1
481	Atp1b1	ATPase, Na+/K+ transporting, beta 1 polypeptide	1
2787	gng5	guanine nucleotide binding protein (G protein), gamma 5	1
204851	hipk1	homeodomain interacting protein kinase 1	1
51253	MRPL37	mitochondrial ribosomal protein L37	1
127829	ARL8A	ADP-ribosylation factor-like 8A	1
4904	ybx1	Y box binding protein 1	1
4853	Notch2	Notch homolog 2 (Drosophila)	1
65018	Pink1	PTEN induced putative kinase 1	1
55599	RNPC3	RNA-binding region (RNP1, RRM) containing 3	1
54460	MRPS21	mitochondrial ribosomal protein S21	1
375	Arf1	ADP-ribosylation factor 1	1
1503	CTPS	CTP synthase	1
1486	ctbs	chitobiase, di-N-acetyl-	1
90231	KIAA2013	KIAA2013; hypothetical LOC728138	1
23208	Syt11	synaptotagmin XI	1
23215	Bat2l2	BAT2 domain containing 1	1
7049	Tgfbr3	transforming growth factor, beta receptor III	1
5768	Qsox1	quiescin Q6 sulfhydryl oxidase 1	1
1382	crabp2	cellular retinoic acid binding protein 2	1
1314	copA	coatomer protein complex, subunit alpha	1
84967	LSM10	LSM10, U7 small nuclear RNA associated	1
83858	ATAD3B	similar to AAA-ATPase TOB3; ATPase family, AAA domain containing 3B	1
7175	tpr	translocated promoter region (to activated MET oncogene)	1
55917	CTTNBP2NL	CTTNBP2 N-terminal like	1
9813	KIAA0494	KIAA0494	1
9898	Ubap2l	ubiquitin associated protein 2-like	1
5586	pkn2	protein kinase N2	1
9923	Zbtb40	zinc finger and BTB domain containing 40	1
9926	lpgat1	lysophosphatidylglycerol acyltransferase 1	1
83667	SESN2	sestrin 2	1
9903	klhl21	kelch-like 21 (Drosophila)	1
54935	DUSP23	dual specificity phosphatase 23	1
54936	adprhl2	ADP-ribosylhydrolase like 2	1
2635	GBP3	guanylate binding protein 3	1
23271	camsap1l1	calmodulin regulated spectrin-associated protein 1-like 1	1
51592	trim33	tripartite motif-containing 33	1
2582	galE	UDP-galactose-4-epimerase	1
57648	KIAA1522	KIAA1522	1
149603	Rnf187	ring finger protein 187	1
6018	rlf	rearranged L-myc fusion	1
9731	kiaa0562	KIAA0562	1
26155	noc2l	nucleolar complex associated 2 homolog (S. cerevisiae)	1
9653	Hs2st1	heparan sulfate 2-O-sulfotransferase 1	1
11000	Slc27a3	solute carrier family 27 (fatty acid transporter), member 3	1
388753	C1orf31	chromosome 1 open reading frame 31	1
100130289	LOC100130289	hypothetical protein LOC100132425; similar to small nuclear ribonucleoprotein polypeptide G; small nuclear ribonucleoprotein polypeptide G; small nuclear ribonucleoprotein G-like protein	1
27173	slc39a1	solute carrier family 39 (zinc transporter), member 1	1
7371	uck2	uridine-cytidine kinase 2	1
79699	ZYG11B	zyg-11 homolog B (C. elegans)	1
4000	lmna	lamin A/C	1
9528	tmem59	transmembrane protein 59	1
64710	Nucks1	nuclear casein kinase and cyclin-dependent kinase substrate 1	1
91408	BTF3L4	basic transcription factor 3-like 4; similar to hCG2008008	1
2023	eno1	enolase 1, (alpha)	1
7257	Tsnax	translin-associated factor X	1
9406	Zranb2	zinc finger, RAN-binding domain containing 2	1
6146	rpl22	ribosomal protein L22 pseudogene 11; ribosomal protein L22	1
6135	rpl11	ribosomal protein L11	1
3608	ilf2	interleukin enhancer binding factor 2, 45kDa	1
149224	RPS7P10	ribosomal protein S7; ribosomal protein S7 pseudogene 11; ribosomal protein S7 pseudogene 4; ribosomal protein S7 pseudogene 10	1
29920	PYCR2	pyrroline-5-carboxylate reductase family, member 2	1
653566	spcs2	signal peptidase complex subunit 2 homolog (S. cerevisiae); signal peptidase complex subunit 2 homolog pseudogene	1
51094	adipor1	adiponectin receptor 1	1
3707	Itpkb	inositol 1,4,5-trisphosphate 3-kinase B	1
127687	C1orf122	chromosome 1 open reading frame 122	1
6421	sfpq	splicing factor proline/glutamine-rich (polypyrimidine tract binding protein associated)	1
51060	TXNDC12	thioredoxin domain containing 12 (endoplasmic reticulum)	1
6429	sfrs4	splicing factor, arginine/serine-rich 4	1
9202	Zmym4	zinc finger, MYM-type 4	1
93974	Atpif1	ATPase inhibitory factor 1	1
645317	Chchd2	coiled-coil-helix-coiled-coil-helix domain containing 2; similar to coiled-coil-helix-coiled-coil-helix domain containing 2	1
9181	Arhgef2	Rho/Rac guanine nucleotide exchange factor (GEF) 2	1
646817	set	SET nuclear oncogene; similar to SET translocation	1
84134	TOMM40L	translocase of outer mitochondrial membrane 40 homolog (yeast)-like	1
22887	Foxj3	forkhead box J3	1
149420	PDIK1L	PDLIM1 interacting kinase 1 like	1
55219	tmem57	transmembrane protein 57	1
254428	SLC41A1	solute carrier family 41, member 1	1
55182	Rnf220	ring finger protein 220	1
84224	NBPF3	neuroblastoma breakpoint family, member 3	1
55103	ralgps2	Ral GEF with PH domain and SH3 binding motif 2	1
128338	DRAM2	DNA-damage regulated autophagy modulator 2	1
84886	C1orf198	chromosome 1 open reading frame 198	1
126917	IFFO2	intermediate filament family orphan 2	1
376693	RPS10P7	ribosomal protein S10; ribosomal protein S10 pseudogene 4; ribosomal protein S10 pseudogene 11; ribosomal protein S10 pseudogene 22; ribosomal protein S10 pseudogene 7; ribosomal protein S10 pseudogene 13	1
714	C1QC	complement component 1, q subcomponent, C chain	1
56063	C1orf91	chromosome 1 open reading frame 91	1
440577	LOC440577	nucleophosmin 1 (nucleolar phosphoprotein B23, numatrin) pseudogene 21; hypothetical LOC100131044; similar to nucleophosmin 1; nucleophosmin (nucleolar phosphoprotein B23, numatrin)	1
64744	SMAP2	small ArfGAP2	1
127262	TPRG1L	tumor protein p63 regulated 1-like	1
1939	LGTN	ligatin	1
63931	mRpS14	mitochondrial ribosomal protein S14	1
2944	gstm1	glutathione S-transferase mu 1	1
729500	RPL12P6	ribosomal protein L12 pseudogene 2; ribosomal protein L12 pseudogene 32; ribosomal protein L12 pseudogene 35; ribosomal protein L12 pseudogene 19; ribosomal protein L12 pseudogene 6; ribosomal protein L12; ribosomal protein L12 pseudogene 14	1
23623	Rusc1	RUN and SH3 domain containing 1	1
1893	Ecm1	extracellular matrix protein 1	1
55758	Rcor3	REST corepressor 3	1
55793	fam63a	family with sequence similarity 63, member A	1
4681	Nbl1	neuroblastoma, suppression of tumorigenicity 1	1
10946	sf3a3	splicing factor 3a, subunit 3, 60kDa	1
65220	nadK	NAD kinase	1
6746	ssr2	signal sequence receptor, beta (translocon-associated protein beta)	1
23557	Snapin	SNAP-associated protein	1
112950	Med8	mediator complex subunit 8	1
6726	SRP9L1	signal recognition particle 9-like 1; signal recognition particle 9kDa	1
6738	Trove2	TROVE domain family, member 2	1
112970	Kti12	KTI12 homolog, chromatin associated (S. cerevisiae)	1
127933	Uhmk1	U2AF homology motif (UHM) kinase 1	1
4580	Mtx1	metaxin 1	1
493	atp2b4	ATPase, Ca++ transporting, plasma membrane 4	1
10726	nudC	nuclear distribution gene C homolog (A. nidulans)	1
1604	Cd55	CD55 molecule, decay accelerating factor for complement (Cromer blood group)	1
10772	SFRS13A	FUS interacting protein (serine/arginine-rich) 1; similar to FUS interacting protein (serine-arginine rich) 1	1
51249	tmem69	transmembrane protein 69	1
1660	dhx9	DEAH (Asp-Glu-Ala-His) box polypeptide 9	1
54499	tmco1	transmembrane and coiled-coil domains 1	1
65005	mRpL9	mitochondrial ribosomal protein L9	1
100131787	RPS27P13	ribosomal protein S27 pseudogene 29; ribosomal protein S27 pseudogene 9; ribosomal protein S27 pseudogene 23; ribosomal protein S27 pseudogene 13; ribosomal protein S27; ribosomal protein S27 pseudogene 21; ribosomal protein S27 pseudogene 7; ribosomal protein S27 pseudogene 6; ribosomal protein S27 pseudogene 19	1
51205	acp6	acid phosphatase 6, lysophosphatidic	1
55585	Ube2q1	ubiquitin-conjugating enzyme E2Q family member 1	1
204	Ak2	adenylate kinase 2	1
10657	Khdrbs1	KH domain containing, RNA binding, signal transduction associated 1	1
644928	RPS26P15	ribosomal protein S26 pseudogene 15	1
1513	Ctsk	cathepsin K	1
112770	c1orf85	chromosome 1 open reading frame 85	1
4802	nfyc	nuclear transcription factor Y, gamma	1
6944	Vps72	vacuolar protein sorting 72 homolog (S. cerevisiae)	1
4808	Nhlh2	nescient helix loop helix 2	1
4811	nid1	nidogen 1	1
6924	Tceb3	transcription elongation factor B (SIII), polypeptide 3 (110kDa, elongin A)	1
128272	Arhgef19	Rho guanine nucleotide exchange factor (GEF) 19	1
55629	pnrc2	proline-rich nuclear receptor coactivator 2; similar to hCG1728885	1
4725	Ndufs5	similar to NADH dehydrogenase (ubiquinone) Fe-S protein 5, 15kDa (NADH-coenzyme Q reductase); NADH dehydrogenase (ubiquinone) Fe-S protein 5, 15kDa (NADH-coenzyme Q reductase)	1
4720	ndufs2	NADH dehydrogenase (ubiquinone) Fe-S protein 2, 49kDa (NADH-coenzyme Q reductase)	1
271	ampd2	adenosine monophosphate deaminase 2 (isoform L)	1
51100	sh3glb1	SH3-domain GRB2-like endophilin B1	1
51107	aph1a	anterior pharynx defective 1 homolog A (C. elegans)	1
5824	pex19	peroxisomal biogenesis factor 19	1
55699	iars2	isoleucyl-tRNA synthetase 2, mitochondrial	1
25949	Syf2	SYF2 homolog, RNA splicing factor (S. cerevisiae)	1
5867	rab4a	RAB4A, member RAS oncogene family	1
54587	Mxra8	matrix-remodelling associated 8	1
54583	egln1	egl nine homolog 1 (C. elegans)	1
1429	cryz	crystallin, zeta (quinone reductase)	1
1435	csf1	colony stimulating factor 1 (macrophage)	1
963	Cd53	CD53 molecule	1
751867	SNHG3-RCC1	regulator of chromosome condensation 1; SNHG3-RCC1 readthrough transcript	1
29089	Ube2t	ubiquitin-conjugating enzyme E2T (putative)	1
998	Cdc42	cell division cycle 42 (GTP binding protein, 25kDa); cell division cycle 42 pseudogene 2	1
23219	Fbxo28	F-box protein 28	1
2517	fucA1	fucosidase, alpha-L- 1, tissue	1
5738	Ptgfrn	prostaglandin F2 receptor negative regulator	1
7075	Tie1	tyrosine kinase with immunoglobulin-like and EGF-like domains 1	1
4259	Mgst3	microsomal glutathione S-transferase 3	1
64175	lepre1	leucine proline-enriched proteoglycan (leprecan) 1	1
8543	Lmo4	LIM domain only 4	1
1376	cpt2	carnitine palmitoyltransferase 2	1
8565	Yars	tyrosyl-tRNA synthetase	1
8569	mknk1	MAP kinase interacting serine/threonine kinase 1	1
5792	ptprf	protein tyrosine phosphatase, receptor type, F	1
57326	Pbxip1	pre-B-cell leukemia homeobox interacting protein 1	1
5788	Ptprc	protein tyrosine phosphatase, receptor type, C	1
729086	LOC729086	similar to EGFR-coamplified and overexpressed protein; EGFR-coamplified and overexpressed protein	1
842	Casp9	caspase 9, apoptosis-related cysteine peptidase	1
84950	prpf38a	PRP38 pre-mRNA processing factor 38 (yeast) domain containing A	1
8634	rtcd1	RNA terminal phosphate cyclase domain 1	1
8613	Ppap2b	phosphatidic acid phosphatase type 2B	1
29101	ssu72	SSU72 RNA polymerase II CTD phosphatase homolog (S. cerevisiae)	1
54741	leprot	leptin receptor overlapping transcript	1
4179	Cd46	CD46 molecule, complement regulatory protein	1
4170	mcl1	myeloid cell leukemia sequence 1 (BCL2-related)	1
56267	ccbl2	cysteine conjugate-beta lyase 2	1
23013	spen	spen homolog, transcriptional regulator (Drosophila)	1
83931	Stk40	serine/threonine kinase 40	1
23032	usp33	ubiquitin specific peptidase 33	1
1269	Cnr2	cannabinoid receptor 2 (macrophage)	1
1266	cnn3	calponin 3, acidic	1
5686	psma5	proteasome (prosome, macropain) subunit, alpha type, 5	1
5690	psmb2	proteasome (prosome, macropain) subunit, beta type, 2	1
5664	psen2	presenilin 2 (Alzheimer disease 4)	1
57459	Gatad2b	GATA zinc finger domain containing 2B	1
7159	tp53bp2	tumor protein p53 binding protein, 2	1
8751	Adam15	ADAM metallopeptidase domain 15	1
712	C1qa	complement component 1, q subcomponent, A chain	1
83593	rassf5	Ras association (RalGDS/AF-6) domain family member 5	1
57470	Lrrc47	leucine rich repeat containing 47	1
343184	RPS2P17	ribosomal protein S2 pseudogene 8; ribosomal protein S2 pseudogene 11; ribosomal protein S2 pseudogene 5; ribosomal protein S2 pseudogene 12; ribosomal protein S2 pseudogene 51; ribosomal protein S2 pseudogene 17; ribosomal protein S2 pseudogene 55; ribosomal protein S2 pseudogene 20; ribosomal protein S2	1
729301	RPL17P18	ribosomal protein L17 pseudogene 22; ribosomal protein L17 pseudogene 36; ribosomal protein L17 pseudogene 20; similar to ribosomal protein L17; ribosomal protein L17 pseudogene 33; ribosomal protein L17 pseudogene 34; ribosomal protein L17 pseudogene 9; ribosomal protein L17; ribosomal protein L17 pseudogene 18; ribosomal protein L17 pseudogene 7; ribosomal protein L17 pseudogene 39	1
54865	gpatch4	G patch domain containing 4	1
9877	Zc3h11a	zinc finger CCCH-type containing 11A	1
729236	rps13	ribosomal protein S13 pseudogene 8; ribosomal protein S13; ribosomal protein S13 pseudogene 2	1
54874	fnbp1l	formin binding protein 1-like	1
23380	srgap2	SLIT-ROBO Rho GTPase activating protein 2	1
1104	SNHG3-RCC1	regulator of chromosome condensation 1; SNHG3-RCC1 readthrough transcript	1
1163	cks1b	CDC28 protein kinase regulatory subunit 1B	1
28956	ROBLD3	roadblock domain containing 3	1
79180	Efhd2	EF-hand domain family, member D2	1
54953	c1orf27	chromosome 1 open reading frame 27	1
54973	Cpsf3l	cleavage and polyadenylation specific factor 3-like	1
64216	Tfb2m	transcription factor B2, mitochondrial	1
474338	SUMO1P3	SMT3 suppressor of mif two 3 homolog 1 (S. cerevisiae); SUMO1 pseudogene 3	1
51506	ufc1	ubiquitin-fold modifier conjugating enzyme 1	1
1043	Cd52	CD52 molecule	1
26099	c1orf144	chromosome 1 open reading frame 144	1
26097	c1orf77	chromosome 1 open reading frame 77	1
113452	tmem54	transmembrane protein 54	1
113444	c1orf212	chromosome 1 open reading frame 212	1
648359	Fam108a1	family with sequence similarity 108, member A4; family with sequence similarity 108, member A5; family with sequence similarity 108, member A1	1
10076	ptpru	protein tyrosine phosphatase, receptor type, U	1
10067	Scamp3	secretory carrier membrane protein 3	1
50848	F11r	F11 receptor	1
2135	Extl2	exostoses (multiple)-like 2	1
440589	RPS2P17	ribosomal protein S2 pseudogene 8; ribosomal protein S2 pseudogene 11; ribosomal protein S2 pseudogene 5; ribosomal protein S2 pseudogene 12; ribosomal protein S2 pseudogene 51; ribosomal protein S2 pseudogene 17; ribosomal protein S2 pseudogene 55; ribosomal protein S2 pseudogene 20; ribosomal protein S2	1
79894	Znf672	zinc finger protein 672; hypothetical LOC100130262	1
6051	Rnpep	arginyl aminopeptidase (aminopeptidase B)	1
646347	Sms	spermine synthase; similar to spermine synthase	1
11218	ddx20	DEAD (Asp-Glu-Ala-Asp) box polypeptide 20	1
26135	serbp1	SERPINE1 mRNA binding protein 1	1
100131261	pnrc2	proline-rich nuclear receptor coactivator 2; similar to hCG1728885	1
650901	RPS2P17	ribosomal protein S2 pseudogene 8; ribosomal protein S2 pseudogene 11; ribosomal protein S2 pseudogene 5; ribosomal protein S2 pseudogene 12; ribosomal protein S2 pseudogene 51; ribosomal protein S2 pseudogene 17; ribosomal protein S2 pseudogene 55; ribosomal protein S2 pseudogene 20; ribosomal protein S2	1
50999	Tmed5	transmembrane emp24 protein transport domain containing 5	1
149501	KRT8P9	keratin 8 pseudogene 9; similar to keratin 8; keratin 8	1
2214	Fcgr3a	Fc fragment of IgG, low affinity IIIa, receptor (CD16a)	1
3399	Id3	inhibitor of DNA binding 3, dominant negative helix-loop-helix protein	1
5236	pgm1	phosphoglucomutase 1	1
374969	Ccdc23	coiled-coil domain containing 23	1
148479	phf13	PHD finger protein 13	1
127002	Atxn7l2	ataxin 7-like 2	1
9672	sdc3	syndecan 3	1
730010	BRI3P1	brain protein I3; brain protein I3 pseudogene 1	1
100132488	RPS27P13	ribosomal protein S27 pseudogene 29; ribosomal protein S27 pseudogene 9; ribosomal protein S27 pseudogene 23; ribosomal protein S27 pseudogene 13; ribosomal protein S27; ribosomal protein S27 pseudogene 21; ribosomal protein S27 pseudogene 7; ribosomal protein S27 pseudogene 6; ribosomal protein S27 pseudogene 19	1
100130262	Znf672	zinc finger protein 672; hypothetical LOC100130262	1
7412	Vcam1	vascular cell adhesion molecule 1	1
10000	Akt3	v-akt murine thymoma viral oncogene homolog 3 (protein kinase B, gamma)	1
83479	ddx59	DEAD (Asp-Glu-Ala-Asp) box polypeptide 59	1
3491	cyr61	cysteine-rich, angiogenic inducer, 61	1
5129	Cdk18	PCTAIRE protein kinase 3	1
7398	usp1	ubiquitin specific peptidase 1	1
9588	Prdx6	peroxiredoxin 6	1
7389	Urod	uroporphyrinogen decarboxylase	1
387338	nsun4	NOL1/NOP2/Sun domain family, member 4	1
8490	Rgs5	regulator of G-protein signaling 5	1
653702	RPL7P9	ribosomal protein L7 pseudogene 9	1
9563	H6pd	hexose-6-phosphate dehydrogenase (glucose 1-dehydrogenase)	1
6272	Sort1	sortilin 1	1
79654	hectd3	HECT domain containing 3	1
6232	RPS27P13	ribosomal protein S27 pseudogene 29; ribosomal protein S27 pseudogene 9; ribosomal protein S27 pseudogene 23; ribosomal protein S27 pseudogene 13; ribosomal protein S27; ribosomal protein S27 pseudogene 21; ribosomal protein S27 pseudogene 7; ribosomal protein S27 pseudogene 6; ribosomal protein S27 pseudogene 19	1
6202	RPS8P10	ribosomal protein S8; ribosomal protein S8 pseudogene 8; ribosomal protein S8 pseudogene 10	1
57095	c1orf128	chromosome 1 open reading frame 128	1
440737	RPL35P2	ribosomal protein L35; ribosomal protein L35 pseudogene 1; ribosomal protein L35 pseudogene 2	1
57085	Agtrap	angiotensin II receptor-associated protein	1
730144	LOC730144	similar to eukaryotic translation initiation factor 1; eukaryotic translation initiation factor 1	1
5142	Pde4b	phosphodiesterase 4B, cAMP-specific (phosphodiesterase E4 dunce homolog, Drosophila)	1
441876	RPS16P10	ribosomal protein S16 pseudogene 1; ribosomal protein S16 pseudogene 10; ribosomal protein S16	1
64756	Atpaf1	ATP synthase mitochondrial F1 complex assembly factor 1	1
5195	Pex14	peroxisomal biogenesis factor 14	1
7203	Cct3	chaperonin containing TCP1, subunit 3 (gamma)	1
27095	trappc3	trafficking protein particle complex 3	1
653884	SFRS13A	FUS interacting protein (serine/arginine-rich) 1; similar to FUS interacting protein (serine-arginine rich) 1	1
7268	ttc4	tetratricopeptide repeat domain 4	1
7286	Tuft1	tuftelin 1	1
79590	Mrpl24	mitochondrial ribosomal protein L24	1
644006	LOC644006	ring finger protein 4; hypothetical LOC644006	1
79573	Ttc13	tetratricopeptide repeat domain 13	1
6125	RPL5P34	ribosomal protein L5 pseudogene 34; ribosomal protein L5 pseudogene 1; ribosomal protein L5	1
2052	ephX1	epoxide hydrolase 1, microsomal (xenobiotic)	1
2058	eprs	glutamyl-prolyl-tRNA synthetase	1
2035	epb41	erythrocyte membrane protein band 4.1 (elliptocytosis 1, RH-linked)	1
81888	hyi	hydroxypyruvate isomerase homolog (E. coli)	1
11311	vps45	vacuolar protein sorting 45 homolog (S. cerevisiae)	1
100131572	RPS27P13	ribosomal protein S27 pseudogene 29; ribosomal protein S27 pseudogene 9; ribosomal protein S27 pseudogene 23; ribosomal protein S27 pseudogene 13; ribosomal protein S27; ribosomal protein S27 pseudogene 21; ribosomal protein S27 pseudogene 7; ribosomal protein S27 pseudogene 6; ribosomal protein S27 pseudogene 19	1
64645	Hiat1	hippocampus abundant transcript 1	1
22926	Atf6	activating transcription factor 6	1
29957	slc25a24	solute carrier family 25 (mitochondrial carrier; phosphate carrier), member 24	1
29956	lass2	LAG1 homolog, ceramide synthase 2	1
55450	Camk2n1	calcium/calmodulin-dependent protein kinase II inhibitor 1	1
29929	alg6	asparagine-linked glycosylation 6, alpha-1,3-glucosyltransferase homolog (S. cerevisiae)	1
9341	vamp3	vesicle-associated membrane protein 3 (cellubrevin)	1
100132742	RPL17P18	ribosomal protein L17 pseudogene 22; ribosomal protein L17 pseudogene 36; ribosomal protein L17 pseudogene 20; similar to ribosomal protein L17; ribosomal protein L17 pseudogene 33; ribosomal protein L17 pseudogene 34; ribosomal protein L17 pseudogene 9; ribosomal protein L17; ribosomal protein L17 pseudogene 18; ribosomal protein L17 pseudogene 7; ribosomal protein L17 pseudogene 39	1
3664	irf6	interferon regulatory factor 6	1
3725	Jun	jun oncogene	1
51097	sccpdh	saccharopine dehydrogenase (putative)	1
10542	hbxip	hepatitis B virus x interacting protein	1
51029	PPPDE1	PPPDE peptidase domain containing 1	1
51027	bola1	bolA homolog 1 (E. coli)	1
729973	LOC728416	coiled-coil domain containing 72; hypothetical LOC729973; hypothetical LOC728416	1
51042	znf593	zinc finger protein 593	1
178	agl	amylo-1, 6-glucosidase, 4-alpha-glucanotransferase	1
84196	usp48	ubiquitin specific peptidase 48	1
6390	SdhB	succinate dehydrogenase complex, subunit B, iron sulfur (Ip)	1
6391	sdhC	succinate dehydrogenase complex, subunit C, integral membrane protein, 15kDa	1
142	parp1	poly (ADP-ribose) polymerase 1	1
9249	Dhrs3	dehydrogenase/reductase (SDR family) member 3	1
653631	aidA	hypothetical LOC653631; hypothetical LOC646050; hypothetical LOC646890; axin interactor, dorsalization associated	1
9191	dedD	death effector domain containing	1
64834	Elovl1	elongation of very long chain fatty acids (FEN1/Elo2, SUR4/Elo3, yeast)-like 1	1
100128775	nedd8	neural precursor cell expressed, developmentally down-regulated 8; similar to neural precursor cell expressed, developmentally down-regulated gene 8	1
10459	mad2l2	MAD2 mitotic arrest deficient-like 2 (yeast)	1
64853	aidA	hypothetical LOC653631; hypothetical LOC646050; hypothetical LOC646890; axin interactor, dorsalization associated	1
22889	kiaa0907	KIAA0907	1
103	Adar	adenosine deaminase, RNA-specific	1
55204	Golph3l	golgi phosphoprotein 3-like	1
55277	fggy	FGGY carbohydrate kinase domain containing	1
55268	Echdc2	enoyl Coenzyme A hydratase domain containing 2	1
8073	ptp4a2	protein tyrosine phosphatase type IVA, member 2	1
4998	Orc1l	origin recognition complex, subunit 1-like (yeast)	1
58155	ptbp2	polypyrimidine tract binding protein 2	1
10277	Ube4b	ubiquitination factor E4B (UFD2 homolog, yeast)	1
3020	LOC440926	H3 histone, family 3B (H3.3B); H3 histone, family 3A pseudogene; H3 histone, family 3A; similar to H3 histone, family 3B; similar to histone H3.3B	1
114034	toe1	target of EGR1, member 1 (nuclear)	1
3065	Hdac1	histone deacetylase 1	1
3068	hdgf	hepatoma-derived growth factor (high-mobility group protein 1-like)	1
56900	Tmem167b	transmembrane protein 167B	1
10380	bpnt1	3'(2'), 5'-bisphosphate nucleotidase 1	1
553115	pef1	penta-EF-hand domain containing 1	1
646567	ostc	oligosaccharyltransferase complex subunit; similar to DC2 protein	1
6646	soat1	sterol O-acyltransferase 1	1
84265	Polr3gl	polymerase (RNA) III (DNA directed) polypeptide G (32kD)-like	1
55113	xkr8	XK, Kell blood group complex subunit-related family, member 8	1
3155	hmgcL	3-hydroxymethyl-3-methylglutaryl-Coenzyme A lyase	1
3192	Hnrnpu	heterogeneous nuclear ribonucleoprotein U (scaffold attachment factor A)	1
116228	Fam36a	family with sequence similarity 36, member A	1
10269	zmpste24	zinc metallopeptidase (STE24 homolog, S. cerevisiae)	1
6513	slc2a1	solute carrier family 2 (facilitated glucose transporter), member 1	1
728661	not translated	not translated	1
518	ATP5G3	ATP synthase, H+ transporting, mitochondrial F0 complex, subunit C3 (subunit 9)	2
14	AAMP	angio-associated, migratory cell protein	2
471	ATIC	5-aminoimidazole-4-carboxamide ribonucleotide formyltransferase/IMP cyclohydrolase	2
645870	BANF1	similar to barrier-to-autointegration factor; barrier to autointegration factor 1	2
4953	ODC1	ornithine decarboxylase 1	2
388	RHOB	ras homolog gene family, member B	2
10617	STAMBP	STAM binding protein	2
1545	CYP1B1	cytochrome P450, family 1, subfamily B, polypeptide 1	2
5707	PSMD1	proteasome (prosome, macropain) 26S subunit, non-ATPase, 1	2
8540	AGPS	alkylglycerone phosphate synthase	2
8648	NCOA1	nuclear receptor coactivator 1	2
51665	ASB1	ankyrin repeat and SOCS box-containing 1	2
10096	ACTR3	ARP3 actin-related protein 3 homolog (yeast)	2
7520	XRCC5	X-ray repair complementing defective repair in Chinese hamster cells 5 (double-strand-break rejoining)	2
7498	XDH	xanthine dehydrogenase	2
647302	LSM3	LSM3 homolog, U6 small nuclear RNA associated (S. cerevisiae); similar to Lsm3 protein	2
7360	UGP2	UDP-glucose pyrophosphorylase 2	2
9262	STK17B	serine/threonine kinase 17b	2
7852	CXCR4	chemokine (C-X-C motif) receptor 4	2
7840	ALMS1	Alstrom syndrome 1	2
10152	ABI2	abl interactor 2	2
3176	HNMT	histamine N-methyltransferase	2
1838	DTNB	dystrobrevin, beta	2
2995	GYPC	glycophorin C (Gerbich blood group)	2
10989	IMMT	inner membrane protein, mitochondrial (mitofilin)	2
4709	NDUFB3	NADH dehydrogenase (ubiquinone) 1 beta subcomplex, 3, 12kDa	2
245711	PPP1CB	protein phosphatase 1, catalytic subunit, beta isoform; speedy homolog A (Xenopus laevis)	2
100130819	RAB6A	RAB6C, member RAS oncogene family; RAB6A, member RAS oncogene family; hypothetical LOC100130819; RAB6C-like	2
51454	GULP1	GULP, engulfment adaptor PTB domain containing 1	2
6772	STAT1	signal transducer and activator of transcription 1, 91kDa	2
6711	SPTBN1	spectrin, beta, non-erythrocytic 1	2
55843	ARHGAP15	Rho GTPase activating protein 15	2
4528	MTIF2	mitochondrial translational initiation factor 2	2
23498	HAAO	3-hydroxyanthranilate 3,4-dioxygenase	2
10746	MAP3K2	mitogen-activated protein kinase kinase kinase 2	2
4929	NR4A2	nuclear receptor subfamily 4, group A, member 2	2
1622	DBI	diazepam binding inhibitor (GABA receptor modulator, acyl-Coenzyme A binding protein)	2
1639	DCTN1	dynactin 1 (p150, glued homolog, Drosophila)	2
1653	DDX1	DEAD (Asp-Glu-Ala-Asp) box polypeptide 1	2
1674	DES	desmin	2
5937	RBMS1	RNA binding motif, single stranded interacting protein 1	2
729634	KRT18	keratin 18; keratin 18 pseudogene 26; keratin 18 pseudogene 19	2
10618	TGOLN2	trans-golgi network protein 2	2
10602	CDC42EP3	CDC42 effector protein (Rho GTPase binding) 3	2
10651	MTX2	metaxin 2	2
5899	RALB	v-ral simian leukemia viral oncogene homolog B (ras related; GTP binding protein)	2
66008	TRAK2	trafficking protein, kinesin binding 2	2
5861	RAB1A	RAB1A, member RAS oncogene family	2
8502	PKP4	plakophilin 4	2
4211	MEIS1	Meis homeobox 1	2
2498	FTH1	ferritin, heavy polypeptide 1; ferritin, heavy polypeptide-like 16; similar to ferritin, heavy polypeptide 1; ferritin, heavy polypeptide-like 3 pseudogene	2
729009	FTH1	ferritin, heavy polypeptide 1; ferritin, heavy polypeptide-like 16; similar to ferritin, heavy polypeptide 1; ferritin, heavy polypeptide-like 3 pseudogene	2
8575	PRKRA	protein kinase, interferon-inducible double stranded RNA dependent activator	2
7035	TFPI	tissue factor pathway inhibitor (lipoprotein-associated coagulation inhibitor)	2
805	CALM3	calmodulin 3 (phosphorylase kinase, delta); calmodulin 2 (phosphorylase kinase, delta); calmodulin 1 (phosphorylase kinase, delta)	2
1329	COX5B	cytochrome c oxidase subunit Vb	2
8609	KLF7	Kruppel-like factor 7 (ubiquitous)	2
4175	MCM6	minichromosome maintenance complex component 6	2
5610	EIF2AK2	eukaryotic translation initiation factor 2-alpha kinase 2	2
1281	COL3A1	collagen, type III, alpha 1	2
2744	GLS	glutaminase	2
9801	MRPL19	mitochondrial ribosomal protein L19	2
114805	GALNT1	UDP-N-acetyl-alpha-D-galactosamine:polypeptide N-acetylgalactosaminyltransferase 13 (GalNAc-T13); UDP-N-acetyl-alpha-D-galactosamine:polypeptide N-acetylgalactosaminyltransferase 1 (GalNAc-T1)	2
150786	RAB6A	RAB6C, member RAS oncogene family; RAB6A, member RAS oncogene family; hypothetical LOC100130819; RAB6C-like	2
23369	PUM2	pumilio homolog 2 (Drosophila)	2
5500	PPP1CB	protein phosphatase 1, catalytic subunit, beta isoform; speedy homolog A (Xenopus laevis)	2
51652	RNF103	vacuolar protein sorting 24 homolog (S. cerevisiae); ring finger protein 103	2
4430	MYO1B	myosin IB	2
8886	DDX18	DEAD (Asp-Glu-Ala-Asp) box polypeptide 18	2
8864	PER2	period homolog 2 (Drosophila)	2
617	BCS1L	BCS1-like (yeast)	2
8837	CFLAR	CASP8 and FADD-like apoptosis regulator	2
8828	NRP2	neuropilin 2	2
23301	EHBP1	EH domain binding protein 1	2
81553	FAM49A	family with sequence similarity 49, member A	2
26056	RAB11FIP5	RAB11 family interacting protein 5 (class I)	2
5495	PPM1B	protein phosphatase 1B (formerly 2C), magnesium-dependent, beta isoform	2
8890	EIF2B4	eukaryotic translation initiation factor 2B, subunit 4 delta, 67kDa	2
648343	RPS29	ribosomal protein S29 pseudogene 11; ribosomal protein S29 pseudogene 16; ribosomal protein S29 pseudogene 17; ribosomal protein S29 pseudogene 3; ribosomal protein S29 pseudogene 9; ribosomal protein S29	2
9736	USP34	ubiquitin specific peptidase 34	2
9741	LAPTM4A	lysosomal protein transmembrane 4 alpha	2
11138	TBC1D8	TBC1 domain family, member 8 (with GRAM domain)	2
2181	ACSL3	acyl-CoA synthetase long-chain family member 3	2
27332	ZNF638	zinc finger protein 638	2
3398	ID2	inhibitor of DNA binding 2, dominant negative helix-loop-helix protein	2
3336	HSPE1	heat shock 10kDa protein 1 (chaperonin 10)	2
9654	TTLL4	tubulin tyrosine ligase-like family, member 4	2
9655	SOCS5	suppressor of cytokine signaling 5	2
2274	FHL2	four and a half LIM domains 2	2
9689	BZW1	basic leucine zipper and W2 domains 1 pseudogene 1; basic leucine zipper and W2 domains 1 like 1; basic leucine zipper and W2 domains 1	2
92856	IMP4	IMP4, U3 small nucleolar ribonucleoprotein, homolog (yeast)	2
10010	TANK	TRAF family member-associated NFKB activator	2
246243	RNASEH1	ribonuclease H1	2
3488	IGFBP5	insulin-like growth factor binding protein 5	2
8440	NCK2	NCK adaptor protein 2	2
8446	DUSP11	dual specificity phosphatase 11 (RNA/RNP complex 1-interacting)	2
9553	MRPL33	mitochondrial ribosomal protein L33	2
9577	BRE	brain and reproductive organ-expressed (TNFRSF1A modulator)	2
3417	IDH1	isocitrate dehydrogenase 1 (NADP+), soluble	2
3431	SP110	SP110 nuclear body protein	2
5163	PDK1	pyruvate dehydrogenase kinase, isozyme 1	2
9486	CHST10	carbohydrate sulfotransferase 10	2
7273	TTN	titin	2
9475	ROCK2	Rho-associated, coiled-coil containing protein kinase 2	2
9448	MAP4K4	mitogen-activated protein kinase kinase kinase kinase 4	2
100130009	HMGA1	hypothetical LOC100130009; high mobility group AT-hook 1	2
84084	RAB6A	RAB6C, member RAS oncogene family; RAB6A, member RAS oncogene family; hypothetical LOC100130819; RAB6C-like	2
22924	MAPRE3	microtubule-associated protein, RP/EB family, member 3	2
9360	PPIG	peptidylprolyl isomerase G (cyclophilin G)	2
55339	WDR33	WD repeat domain 33	2
339781	KRT18	keratin 18; keratin 18 pseudogene 26; keratin 18 pseudogene 19	2
7844	RNF103	vacuolar protein sorting 24 homolog (S. cerevisiae); ring finger protein 103	2
109	ADCY3	adenylate cyclase 3	2
3030	HADHA	hydroxyacyl-Coenzyme A dehydrogenase/3-ketoacyl-Coenzyme A thiolase/enoyl-Coenzyme A hydratase (trifunctional protein), alpha subunit	2
3069	HDLBP	high density lipoprotein binding protein	2
9125	RQCD1	RCD1 required for cell differentiation1 homolog (S. pombe)	2
56910	STARD7	StAR-related lipid transfer (START) domain containing 7	2
6670	SP3	Sp3 transcription factor	2
6654	SOS1	son of sevenless homolog 1 (Drosophila)	2
10213	PSMD14	proteasome (prosome, macropain) 26S subunit, non-ATPase, 14	2
10254	STAM2	signal transducing adaptor molecule (SH3 domain and ITAM motif) 2	2
6574	SLC20A1	solute carrier family 20 (phosphate transporter), member 1	2
2976	GTF3C2	general transcription factor IIIC, polypeptide 2, beta 110kDa	2
645691	HNRNPA1	heterogeneous nuclear ribonucleoprotein A1-like 3; similar to heterogeneous nuclear ribonucleoprotein A1; heterogeneous nuclear ribonucleoprotein A1 pseudogene 2; heterogeneous nuclear ribonucleoprotein A1; heterogeneous nuclear ribonucleoprotein A1 pseudogene	2
4705	NDUFA10	NADH dehydrogenase (ubiquinone) 1 alpha subcomplex, 10, 42kDa	2
4719	NDUFS1	NADH dehydrogenase (ubiquinone) Fe-S protein 1, 75kDa (NADH-coenzyme Q reductase)	2
51449	PCYOX1	prenylcysteine oxidase 1	2
10890	RAB10	RAB10, member RAS oncogene family	2
51374	C2orf28	chromosome 2 open reading frame 28	2
6744	SSFA2	sperm specific antigen 2	2
23549	DNPEP	aspartyl aminopeptidase	2
1781	DYNC1I2	similar to dynein cytoplasmic 1 intermediate chain 2; dynein, cytoplasmic 1, intermediate chain 2	2
51318	MRPL35	mitochondrial ribosomal protein L35	2
90411	MCFD2	multiple coagulation factor deficiency 2	2
10787	NCKAP1	NCK-associated protein 1	2
54431	DNAJC10	DnaJ (Hsp40) homolog, subfamily C, member 10	2
150465	TTL	tubulin tyrosine ligase	2
644877	CACYBP	similar to calcyclin binding protein; calcyclin binding protein	2
25972	UNC50	unc-50 homolog (C. elegans)	2
8520	HAT1	histone acetyltransferase 1	2
81618	ITM2C	integral membrane protein 2C	2
93034	RDH14	retinol dehydrogenase 14 (all-trans/9-cis/11-cis); 5'-nucleotidase, cytosolic IB	2
5757	PTMA	hypothetical LOC728026; prothymosin, alpha; hypothetical gene supported by BC013859; prothymosin, alpha pseudogene 4 (gene sequence 112)	2
81562	LMAN2L	lectin, mannose-binding 2-like	2
285116	AHCTF1	AT hook containing transcription factor 1; AT hook containing transcription factor 1 pseudogene	2
51776	ZAK	sterile alpha motif and leucine zipper containing kinase AZK	2
7116	TMSB4X	thymosin-like 2 (pseudogene); thymosin-like 1 (pseudogene); thymosin beta 4, X-linked	2
51646	YPEL5	yippee-like 5 (Drosophila)	2
51626	DYNC2LI1	dynein, cytoplasmic 2, light intermediate chain 1	2
64320	RNF25	ring finger protein 25	2
57504	MTA3	metastasis associated 1 family, member 3	2
678	ZFP36L2	zinc finger protein 36, C3H type-like 2	2
4358	MPV17	MpV17 mitochondrial inner membrane protein	2
57665	RDH14	retinol dehydrogenase 14 (all-trans/9-cis/11-cis); 5'-nucleotidase, cytosolic IB	2
644166	RPS26	ribosomal protein S26 pseudogene 38; ribosomal protein S26 pseudogene 39; ribosomal protein S26 pseudogene 35; ribosomal protein S26 pseudogene 31; ribosomal protein S26 pseudogene 20; ribosomal protein S26 pseudogene 54; ribosomal protein S26 pseudogene 2; ribosomal protein S26 pseudogene 53; ribosomal protein S26 pseudogene 25; ribosomal protein S26 pseudogene 50; ribosomal protein S26 pseudoge…	2
9792	SERTAD2	SERTA domain containing 2	2
10113	PREB	prolactin regulatory element binding	2
9648	GCC2	GRIP and coiled-coil domain containing 2	2
3329	HSPD1	heat shock 60kDa protein 1 (chaperonin) pseudogene 5; heat shock 60kDa protein 1 (chaperonin) pseudogene 6; heat shock 60kDa protein 1 (chaperonin) pseudogene 1; heat shock 60kDa protein 1 (chaperonin) pseudogene 4; heat shock 60kDa protein 1 (chaperonin)	2
80303	EFHD1	EF-hand domain family, member D1	2
151230	KLHL23	kelch-like 23 (Drosophila)	2
5270	SERPINE2	serpin peptidase inhibitor, clade E (nexin, plasminogen activator inhibitor type 1), member 2	2
9581	PREPL	prolyl endopeptidase-like	2
80146	UXS1	UDP-glucuronate decarboxylase 1	2
6233	RPS27A	ribosomal protein S27a pseudogene 12; ribosomal protein S27a; ribosomal protein S27a pseudogene 11; ribosomal protein S27a pseudogene 16	2
4084	MXD1	MAX dimerization protein 1	2
5147	PDE6D	phosphodiesterase 6D, cGMP-specific, rod, delta	2
64708	COPS7B	COP9 constitutive photomorphogenic homolog subunit 7B (Arabidopsis)	2
7247	TSN	translin	2
9470	EIF4E2	eukaryotic translation initiation factor 4E family member 2	2
6168	RPL37A	ribosomal protein L37a	2
79595	SAP130	Sin3A-associated protein, 130kDa	2
3628	INPP1	inositol polyphosphate-1-phosphatase	2
3667	IRS1	insulin receptor substrate 1	2
22950	SLC4A1AP	solute carrier family 4 (anion exchanger), member 1, adaptor protein	2
26505	CNNM3	cyclin M3	2
64844	2015-03-07	membrane-associated ring finger (C3HC4) 7	2
7837	PXDN	peroxidasin homolog (Drosophila)	2
10438	C1D	C1D nuclear receptor co-repressor; similar to nuclear DNA-binding protein; similar to hCG1791993	2
84272	YIPF4	Yip1 domain family, member 4	2
55252	ASXL2	additional sex combs like 2 (Drosophila)	2
9168	TMSB10	thymosin beta 10	2
3987	LIMS1	LIM and senescent cell antigen-like domains 1	2
56888	KCMF1	potassium channel modulatory factor 1	2
57730	ANKRD36B	similar to KIAA1641; similar to ankyrin repeat domain 26; ankyrin repeat domain 36B	2
23505	TMEM131	transmembrane protein 131	2
55818	KDM3A	lysine (K)-specific demethylase 3A	2
55854	ZC3H15	zinc finger CCCH-type containing 15	2
10678	B3GNT2	UDP-GlcNAc:betaGal beta-1,3-N-acetylglucosaminyltransferase 1; UDP-GlcNAc:betaGal beta-1,3-N-acetylglucosaminyltransferase 2	2
4735	2015-09-02	septin 2	2
55627	SMPD4	sphingomyelin phosphodiesterase 4, neutral membrane (neutral sphingomyelinase-3)	2
64114	TMBIM1	transmembrane BAX inhibitor motif containing 1	2
23190	UBXN4	UBX domain protein 4	2
23020	SNRNP200	similar to U5 snRNP-specific protein, 200 kDa; small nuclear ribonucleoprotein 200kDa (U5)	2
100129141	RPL21P28	ribosomal protein L21 pseudogene 134; ribosomal protein L21 pseudogene 80; ribosomal protein L21 pseudogene 20; ribosomal protein L21 pseudogene 46; ribosomal protein L21 pseudogene 45; ribosomal protein L21 pseudogene 131; ribosomal protein L21 pseudogene 16; ribosomal protein L21 pseudogene 53; ribosomal protein L21 pseudogene 120; ribosomal protein L21 pseudogene 37; ribosomal protein L21 pseu…	2
130814	PQLC3	PQ loop repeat containing 3	2
79065	ATG9A	ATG9 autophagy related 9 homolog A (S. cerevisiae)	2
64342	HS1BP3	HCLS1 binding protein 3	2
51594	NBAS	neuroblastoma amplified sequence	2
51542	VPS54	vacuolar protein sorting 54 homolog (S. cerevisiae)	2
26058	GIGYF2	GRB10 interacting GYF protein 2	2
3267	AGFG1	ArfGAP with FG repeats 1	2
26122	EPC2	enhancer of polycomb homolog 2 (Drosophila)	2
11017	SNRNP27	small nuclear ribonucleoprotein 27kDa (U4/U6.U5)	2
80210	ARMC9	armadillo repeat containing 9	2
84693	MCEE	methylmalonyl CoA epimerase	2
7277	TUBA4A	tubulin, alpha 4a	2
6120	LOC729020	rcRPE; ribulose-5-phosphate-3-epimerase	2
57162	PELI1	pellino homolog 1 (Drosophila)	2
9394	HS6ST1	heparan sulfate 6-O-sulfotransferase 1	2
440917	YWHAE	similar to 14-3-3 protein epsilon (14-3-3E) (Mitochondrial import stimulation factor L subunit) (MSF L); tyrosine 3-monooxygenase/tryptophan 5-monooxygenase activation protein, epsilon polypeptide	2
51078	THAP4	THAP domain containing 4	2
22868	FASTKD2	FAST kinase domains 2	2
729898	ZBTB8OS	zinc finger and BTB domain containing 8 opposite strand; similar to hCG1645309; similar to zinc finger and BTB domain containing 8 opposite strand	2
84269	CHCHD5	coiled-coil-helix-coiled-coil-helix domain containing 5	2
643896	ARPP19	cAMP-regulated phosphoprotein 19 pseudogene; cAMP-regulated phosphoprotein, 19kDa	2
730658	ANKRD36B	similar to KIAA1641; similar to ankyrin repeat domain 26; ankyrin repeat domain 36B	2
55704	CCDC88A	coiled-coil domain containing 88A	2
60526	C2orf43	chromosome 2 open reading frame 43	2
51455	REV1	REV1 homolog (S. cerevisiae)	2
1796	LOC220077	docking protein 1-like protein; docking protein 1, 62kDa (downstream of tyrosine kinase 1)	2
51315	KRCC1	lysine-rich coiled-coil 1	2
114793	FMNL2	formin-like 2	2
391358	TRMT112	tRNA methyltransferase 11-2 homolog (S. cerevisiae); similar to CG12975	2
30061	SLC40A1	solute carrier family 40 (iron-regulated transporter), member 1	2
55676	SLC30A6	solute carrier family 30 (zinc transporter), member 6	2
150684	COMMD1	copper metabolism (Murr1) domain containing 1	2
54812	AFTPH	aftiphilin	2
79074	C2orf49	chromosome 2 open reading frame 49	2
54891	INO80D	INO80 complex subunit D	2
51639	SF3B14	splicing factor 3B, 14 kDa subunit	2
130507	UBR3	ubiquitin protein ligase E3 component n-recognin 3 (putative)	2
79137	FAM134A	family with sequence similarity 134, member A	2
57695	USP37	ubiquitin specific peptidase 37	2
55006	TRMT61B	tRNA methyltransferase 61 homolog B (S. cerevisiae)	2
84450	ZNF512	zinc finger protein 512	2
94101	ORMDL1	ORM1-like 1 (S. cerevisiae)	2
79745	CLIP4	CAP-GLY domain containing linker protein family, member 4	2
27249	MMADHC	methylmalonic aciduria (cobalamin deficiency) cblD type, with homocystinuria	2
27148	STK36	serine/threonine kinase 36, fused homolog (Drosophila)	2
79675	FASTKD1	FAST kinase domains 1	2
80219	COQ10B	coenzyme Q10 homolog B (S. cerevisiae)	2
84804	MFSD9	major facilitator superfamily domain containing 9	2
57181	SLC39A10	solute carrier family 39 (zinc transporter), member 10	2
55437	STRADB	STE20-related kinase adaptor beta	2
51002	TPRKB	TP53RK binding protein	2
100129743	RPL7L1	ribosomal protein L7-like 1; ribosomal protein L7 pseudogene 14; ribosomal protein L7 pseudogene 21; ribosomal protein L7 pseudogene 22; ribosomal protein L7 pseudogene 46	2
55256	ADI1	acireductone dioxygenase 1	2
56947	MFF	mitochondrial fission factor	2
84236	RHBDD1	rhomboid domain containing 1	2
55133	SRBD1	S1 RNA binding domain 1	2
84317	CCDC115	coiled-coil domain containing 115	2
1841	dtymk	deoxythymidylate kinase (thymidylate kinase); similar to Deoxythymidylate kinase (thymidylate kinase)	2
23683	Prkd3	protein kinase D3	2
10971	ywhaq	tyrosine 3-monooxygenase/tryptophan 5-monooxygenase activation protein, theta polypeptide	2
55759	Wdr12	WD repeat domain 12	2
56655	Pole4	polymerase (DNA-directed), epsilon 4 (p12 subunit)	2
25843	MOBKL3	MOB1, Mps One Binder kinase activator-like 3 (yeast)	2
2820	Gpd2	glycerol-3-phosphate dehydrogenase 2 (mitochondrial)	2
85465	Ept1	selenoprotein I	2
10797	mthfd2	methylenetetrahydrofolate dehydrogenase (NADP+ dependent) 2, methenyltetrahydrofolate cyclohydrolase	2
130872	AHSA2	AHA1, activator of heat shock 90kDa protein ATPase homolog 2 (yeast)	2
220988	Hnrnpa3	heterogeneous nuclear ribonucleoprotein A3	2
54454	atad2b	ATPase family, AAA domain containing 2B	2
55654	Tmem127	transmembrane protein 127	2
51112	Ttc15	tetratricopeptide repeat domain 15	2
84826	Sft2d3	SFT2 domain containing 3	2
81606	lbh	limb bud and heart development homolog (mouse)	2
4249	LOC151162	mannosyl (alpha-1,6-)-glycoprotein beta-1,6-N-acetyl-glucosaminyltransferase; hypothetical LOC151162	2
220717	rplP0	ribosomal protein, large, P0 pseudogene 2; ribosomal protein, large, P0 pseudogene 3; ribosomal protein, large, P0 pseudogene 6; ribosomal protein, large, P0	2
84910	tmem87b	transmembrane protein 87B	2
84908	fam136a	family with sequence similarity 136, member A	2
285176	RPL10P15	ribosomal protein L10; ribosomal protein L10 pseudogene 15; ribosomal protein L10 pseudogene 6; ribosomal protein L10 pseudogene 16; ribosomal protein L10 pseudogene 9	2
402100	rpl22	ribosomal protein L22 pseudogene 11; ribosomal protein L22	2
130773	Rpl23a	ribosomal protein L23a pseudogene 63; ribosomal protein L23a pseudogene 75; ribosomal protein L23a pseudogene 37; ribosomal protein L23a pseudogene 65; ribosomal protein L23a pseudogene 43; ribosomal protein L23a pseudogene 44; ribosomal protein L23a	2
150678	myeov2	myeloma overexpressed 2	2
1293	Col6a3	collagen, type VI, alpha 3	2
23363	Obsl1	obscurin-like 1	2
57539	WDR35	WD repeat domain 35	2
253782	LASS6	LAG1 homolog, ceramide synthase 6	2
5581	Prkce	protein kinase C, epsilon	2
8884	slc5a6	solute carrier family 5 (sodium-dependent vitamin transporter), member 6	2
26003	gorasp2	golgi reassembly stacking protein 2, 55kDa	2
26010	Spats2l	spermatogenesis associated, serine-rich 2-like	2
376940	ZC3H6	zinc finger CCCH-type containing 6	2
644456	Ik	similar to CG18005; IK cytokine, down-regulator of HLA II	2
5378	Pms1	PMS1 postmeiotic segregation increased 1 (S. cerevisiae)	2
3241	hpcal1	hippocalcin-like 1	2
113419	tex261	testis expressed 261	2
9784	snx17	sorting nexin 17	2
284996	Rnf149	ring finger protein 149	2
151162	LOC151162	mannosyl (alpha-1,6-)-glycoprotein beta-1,6-N-acetyl-glucosaminyltransferase; hypothetical LOC151162	2
10130	pdia6	protein disulfide isomerase family A, member 6	2
26160	IFT172	intraflagellar transport 172 homolog (Chlamydomonas)	2
10109	arpc2	actin related protein 2/3 complex, subunit 2, 34kDa	2
27347	stk39	serine threonine kinase 39 (STE20/SPS1 homolog, yeast)	2
27247	nfu1	NFU1 iron-sulfur cluster scaffold homolog (S. cerevisiae)	2
50618	Itsn2	intersectin 2	2
64795	Rmnd5a	required for meiotic nuclear division 5 homolog A (S. cerevisiae)	2
8491	map4k3	mitogen-activated protein kinase kinase kinase kinase 3	2
6201	RPS7P10	ribosomal protein S7; ribosomal protein S7 pseudogene 11; ribosomal protein S7 pseudogene 4; ribosomal protein S7 pseudogene 10	2
27013	C2orf24	chromosome 2 open reading frame 24	2
57142	rtn4	reticulon 4	2
84058	WDR54	WD repeat domain 54	2
9320	Trip12	thyroid hormone receptor interactor 12	2
3685	Itgav	integrin, alpha V (vitronectin receptor, alpha polypeptide, antigen CD51)	2
53938	PPIL3	peptidylprolyl isomerase (cyclophilin)-like 3	2
727761	dtymk	deoxythymidylate kinase (thymidylate kinase); similar to Deoxythymidylate kinase (thymidylate kinase)	2
10575	cct4	chaperonin containing TCP1, subunit 4 (delta)	2
6382	sdc1	syndecan 1	2
116540	MRPL53	mitochondrial ribosomal protein L53	2
22837	Cobll1	COBL-like 1	2
22848	aak1	AP2 associated kinase 1	2
3032	hadhb	hydroxyacyl-Coenzyme A dehydrogenase/3-ketoacyl-Coenzyme A thiolase/enoyl-Coenzyme A hydratase (trifunctional protein), beta subunit	2
9111	nmi	N-myc (and STAT) interactor	2
58190	Ctdsp1	CTD (carboxy-terminal domain, RNA polymerase II, polypeptide A) small phosphatase 1	2
92906	hnrpll	heterogeneous nuclear ribonucleoprotein L-like	2
6637	LOC100130289	hypothetical protein LOC100132425; similar to small nuclear ribonucleoprotein polypeptide G; small nuclear ribonucleoprotein polypeptide G; small nuclear ribonucleoprotein G-like protein	2
140739	UBE2F	ubiquitin-conjugating enzyme E2F (putative)	2
10153	Cebpz	CCAAT/enhancer binding protein (C/EBP), zeta	2
253558	LCLAT1	lysocardiolipin acyltransferase 1	2
729342	LOC440577	nucleophosmin 1 (nucleolar phosphoprotein B23, numatrin) pseudogene 21; hypothetical LOC100131044; similar to nucleophosmin 1; nucleophosmin (nucleolar phosphoprotein B23, numatrin)	2
55677	IWS1	IWS1 homolog (S. cerevisiae)	2
25953	PNKD	paroxysmal nonkinesigenic dyskinesia	2
165324	UBXN2A	UBX domain protein 2A	2
79031	LOC285359	phosducin-like 3 pseudogene; phosducin-like 3	2
83607	AMMECR1L	AMME chromosomal region gene 1-like	2
10056	FARSB	phenylalanyl-tRNA synthetase, beta subunit	2
151195	CCNYL1	cyclin Y-like 1	2
344328	LOC344328	similar to heat shock 70kD protein binding protein; suppression of tumorigenicity 13 (colon carcinoma) (Hsp70 interacting protein)	2
27248	ERLEC1	chromosome 2 open reading frame 30	2
729992	LOC344328	similar to heat shock 70kD protein binding protein; suppression of tumorigenicity 13 (colon carcinoma) (Hsp70 interacting protein)	2
339745	SPOPL	speckle-type POZ protein-like	2
84279	C2orf7	chromosome 2 open reading frame 7	2
550	Aup1	ancient ubiquitous protein 1	2
10920	Cops8	COP9 constitutive photomorphogenic homolog subunit 8 (Arabidopsis)	2
4691	ncl	nucleolin	2
25801	Gca	grancalcin, EF-hand calcium binding protein	2
129642	Mboat2	membrane bound O-acyltransferase domain containing 2	2
23559	wbp1	similar to WW domain binding protein 1; WW domain binding protein 1	2
6741	ssb	Sjogren syndrome antigen B (autoantigen La)	2
55825	Pecr	peroxisomal trans-2-enoyl-CoA reductase	2
72	Actg2	actin, gamma 2, smooth muscle, enteric	2
52	acp1	acid phosphatase 1, soluble	2
90	acvr1	activin A receptor, type I	2
253635	CCDC75	coiled-coil domain containing 75	2
10713	Usp39	ubiquitin specific peptidase 39	2
307	anxa4	annexin A4	2
51255	Rnf181	ring finger protein 181	2
1615	Dars	aspartyl-tRNA synthetase	2
65059	Raph1	Ras association (RalGDS/AF-6) and pleckstrin homology domains 1	2
1593	Cyp27a1	cytochrome P450, family 27, subfamily A, polypeptide 1	2
65062	Als2cr4	amyotrophic lateral sclerosis 2 (juvenile) chromosome region, candidate 4	2
391370	rps12	ribosomal protein S12; ribosomal protein S12 pseudogene 4; ribosomal protein S12 pseudogene 11; ribosomal protein S12 pseudogene 9	2
390	rnd3	Rho family GTPase 3	2
55577	nagK	N-acetylglucosamine kinase	2
5903	Ranbp2	RAN binding protein 2	2
55660	Prpf40a	PRP40 pre-mRNA processing factor 40 homolog A (S. cerevisiae)	2
4780	nfe2l2	nuclear factor (erythroid-derived 2)-like 2	2
55679	Lims2	LIM and senescent cell antigen-like domains 2	2
54529	Asnsd1	asparagine synthetase domain containing 1	2
274	bin1	bridging integrator 1	2
29081	mettl5	methyltransferase like 5	2
29094	hspc159	galectin-related protein	2
7072	Tia1	TIA1 cytotoxic granule-associated RNA binding protein	2
23175	lpin1	lipin 1	2
23177	Cep68	centrosomal protein 68kDa	2
646050	aidA	hypothetical LOC653631; hypothetical LOC646050; hypothetical LOC646890; axin interactor, dorsalization associated	2
822	capG	capping protein (actin filament), gelsolin-like	2
83879	cdca7	cell division cycle associated 7	2
4190	Mdh1	malate dehydrogenase 1, NAD (soluble)	2
2335	fn1	fibronectin 1	2
2355	Fosl2	FOS-like antigen 2	2
4144	mat2a	methionine adenosyltransferase II, alpha	2
1290	Col5a2	collagen, type V, alpha 2	2
8673	Vamp8	vesicle-associated membrane protein 8 (endobrevin)	2
51719	cab39	calcium binding protein 39	2
79083	Mlph	melanophilin	2
23451	sf3b1	splicing factor 3b, subunit 1, 155kDa	2
23433	RHOQP2	ras homolog gene family, member Q; similar to small GTP binding protein TC10	2
54867	Tmem214	transmembrane protein 214	2
9839	Zeb2	zinc finger E-box binding homeobox 2	2
1195	clk1	CDC-like kinase 1	2
9874	Tlk1	tousled-like kinase 1	2
54884	retsat	retinol saturase (all-trans-retinol 13,14-reductase)	2
5510	Ppp1r7	protein phosphatase 1, regulatory (inhibitor) subunit 7	2
4436	Msh2	mutS homolog 2, colon cancer, nonpolyposis type 1 (E. coli)	2
8869	st3gal5	ST3 beta-galactoside alpha-2,3-sialyltransferase 5	2
57590	Wdfy1	WD repeat and FYVE domain containing 1	2
27436	eml4	echinoderm microtubule associated protein like 4	2
8802	suclg1	succinate-CoA ligase, alpha subunit	2
23332	Clasp1	cytoplasmic linker associated protein 1	2
659	bmpr2	bone morphogenetic protein receptor, type II (serine/threonine kinase)	2
54980	c2orf42	chromosome 2 open reading frame 42	2
285053	RpL18A	ribosomal protein L18a pseudogene 6; ribosomal protein L18a	2
64225	atl2	atlastin GTPase 2	2
5496	Ppm1g	protein phosphatase 1G (formerly 2C), magnesium-dependent, gamma isoform	2
10097	Actr2	ARP2 actin-related protein 2 homolog (yeast)	2
5341	plek	pleckstrin	2
63892	Thada	thyroid adenoma associated	2
7514	xpo1	exportin 1 (CRM1 homolog, yeast)	2
10128	lrpprc	leucine-rich PPR-motif containing	2
10123	Arl4c	ADP-ribosylation factor-like 4C	2
10120	Actr1b	ARP1 actin-related protein 1 homolog B, centractin beta (yeast)	2
205327	c2orf69	chromosome 2 open reading frame 69	2
9637	fez2	fasciculation and elongation protein zeta 2 (zygin II)	2
9669	Eif5b	eukaryotic translation initiation factor 5B	2
83439	tcf7l1	transcription factor 7-like 1 (T-cell specific, HMG-box)	2
26225	arl5a	ADP-ribosylation factor-like 5A	2
730041	RHOQP2	ras homolog gene family, member Q; similar to small GTP binding protein TC10	2
5281	pigf	phosphatidylinositol glycan anchor biosynthesis, class F	2
3485	igfbp2	insulin-like growth factor binding protein 2, 36kDa	2
7341	SUMO1P3	SMT3 suppressor of mif two 3 homolog 1 (S. cerevisiae); SUMO1 pseudogene 3	2
653784	FAM128A	family with sequence similarity 128, member A	2
653773	RPL31P17	ribosomal protein L31 pseudogene 49; ribosomal protein L31 pseudogene 17; ribosomal protein L31	2
8452	cul3	cullin 3	2
6241	rrm2	ribonucleotide reductase M2 polypeptide	2
400963	RPS2P17	ribosomal protein S2 pseudogene 8; ribosomal protein S2 pseudogene 11; ribosomal protein S2 pseudogene 5; ribosomal protein S2 pseudogene 12; ribosomal protein S2 pseudogene 51; ribosomal protein S2 pseudogene 17; ribosomal protein S2 pseudogene 55; ribosomal protein S2 pseudogene 20; ribosomal protein S2	2
84661	dpy30	dpy-30 homolog (C. elegans)	2
80097	Fam128b	family with sequence similarity 128, member B	2
6160	RPL31P17	ribosomal protein L31 pseudogene 49; ribosomal protein L31 pseudogene 17; ribosomal protein L31	2
79568	c2orf47	chromosome 2 open reading frame 47	2
2071	ercc3	excision repair cross-complementing rodent repair deficiency, complementation group 3 (xeroderma pigmentosum group B complementing)	2
9419	cript	cysteine-rich PDZ-binding protein	2
2034	Epas1	endothelial PAS domain protein 1	2
3554	Il1r1	interleukin 1 receptor, type I	2
130074	fam168b	family with sequence similarity 168, member B	2
26469	Ptpn18	protein tyrosine phosphatase, non-receptor type 18 (brain-derived)	2
5093	Pcbp1	poly(rC) binding protein 1	2
55471	C2orf56	chromosome 2 open reading frame 56	2
29959	nrbp1	nuclear receptor binding protein 1	2
29926	Gmppa	GDP-mannose pyrophosphorylase A	2
29994	Baz2b	bromodomain adjacent to zinc finger domain, 2B	2
3635	Inpp5d	inositol polyphosphate-5-phosphatase, 145kDa	2
3655	itga6	integrin, alpha 6	2
10574	Cct7	chaperonin containing TCP1, subunit 7 (eta)	2
64969	Mrps5	mitochondrial ribosomal protein S5	2
440926	LOC440926	H3 histone, family 3B (H3.3B); H3 histone, family 3A pseudogene; H3 histone, family 3A; similar to H3 histone, family 3B; similar to histone H3.3B	2
51011	Fahd2a	fumarylacetoacetate hydrolase domain containing 2A	2
22930	Rab3gap1	RAB3 GTPase activating protein subunit 1 (catalytic)	2
22934	rpiA	ribose 5-phosphate isomerase A	2
6432	sfrs7	splicing factor, arginine/serine-rich 7, 35kDa	2
84172	Polr1b	polymerase (RNA) I polypeptide B, 128kDa	2
84173	Elmod3	ELMO/CED-12 domain containing 3	2
9208	Lrrfip1	leucine rich repeat (in FLII) interacting protein 1	2
9270	itgb1bp1	integrin beta 1 binding protein 1	2
10477	Ube2e3	ubiquitin-conjugating enzyme E2E 3 (UBC4/5 homolog, yeast)	2
442041	LOC442041	similar to zinc finger protein 347; zinc finger protein 532	2
10494	Stk25	serine/threonine kinase 25 (STE20 homolog, yeast)	2
7841	mogs	mannosyl-oligosaccharide glucosidase	2
729859	wbp1	similar to WW domain binding protein 1; WW domain binding protein 1	2
55233	MOBKL1B	MOB1, Mps One Binder kinase activator-like 1B (yeast)	2
129303	tmem150a	transmembrane protein 150A	2
29789	Ola1	Obg-like ATPase 1	2
9167	Cox7a2l	cytochrome c oxidase subunit VIIa polypeptide 2 like	2
3099	HK2P1	hexokinase 2 pseudogene; hexokinase 2	2
10314	lancl1	LanC lantibiotic synthetase component C-like 1 (bacterial)	2
56902	pno1	partner of NOB1 homolog (S. cerevisiae)	2
26751	sh3yl1	SH3 domain containing, Ysc84-like 1 (S. cerevisiae)	2
6672	Sp100	SP100 nuclear antigen	2
100129982	RPL12P6	ribosomal protein L12 pseudogene 2; ribosomal protein L12 pseudogene 32; ribosomal protein L12 pseudogene 35; ribosomal protein L12 pseudogene 19; ribosomal protein L12 pseudogene 6; ribosomal protein L12; ribosomal protein L12 pseudogene 14	2
653447	LOC653447	heterogeneous nuclear ribonucleoprotein C pseudogene	2
10190	txndc9	thioredoxin domain containing 9	2
79901	cybrd1	cytochrome b reductase 1	2
646644	LOC100128533	LLP homolog, long-term synaptic facilitation (Aplysia); similar to LLP homolog; similar to hCG2013595	2
55041	plekhb2	pleckstrin homology domain containing, family B (evectins) member 2	2
1933	Eef1b2	eukaryotic translation elongation factor 1 beta 2; eukaryotic translation elongation factor 1 beta 2-like	2
84365	Mki67ip	MKI67 (FHA domain) interacting nucleolar phosphoprotein	2
2932	GSK3B	glycogen synthase kinase 3 beta	3
645715	EEF1A1	eukaryotic translation elongation factor 1 alpha-like 7; eukaryotic translation elongation factor 1 alpha-like 3; similar to eukaryotic translation elongation factor 1 alpha 1; eukaryotic translation elongation factor 1 alpha 1	3
2876	GPX1	glutathione peroxidase 1	3
378	ARF4	ADP-ribosylation factor 4	3
1499	CTNNB1	catenin (cadherin-associated protein), beta 1, 88kDa	3
5894	RAF1	v-raf-1 murine leukemia viral oncogene homolog 1	3
4292	MLH1	mutL homolog 1, colon cancer, nonpolyposis type 2 (E. coli)	3
993	CDC25A	cell division cycle 25 homolog A (S. pombe)	3
5708	PSMD2	proteasome (prosome, macropain) 26S subunit, non-ATPase, 2	3
5576	PRKAR2A	protein kinase, cAMP-dependent, regulatory, type II, alpha	3
5584	PRKCI	protein kinase C, iota	3
5580	PRKCD	protein kinase C, delta	3
604	BCL6	B-cell CLL/lymphoma 6	3
10093	ARPC4	tubulin tyrosine ligase-like family, member 3; actin related protein 2/3 complex, subunit 4, 20kDa	3
26140	ARPC4	tubulin tyrosine ligase-like family, member 3; actin related protein 2/3 complex, subunit 4, 20kDa	3
27258	LSM3	LSM3 homolog, U6 small nuclear RNA associated (S. cerevisiae); similar to Lsm3 protein	3
6259	RYK	RYK receptor-like tyrosine kinase	3
344593	PTPN11	protein tyrosine phosphatase, non-receptor type 11; similar to protein tyrosine phosphatase, non-receptor type 11	3
27032	ATP2C1	ATPase, Ca++ transporting, type 2C, member 1	3
5096	PCCB	propionyl Coenzyme A carboxylase, beta polypeptide	3
22916	NCBP2	nuclear cap binding protein subunit 2, 20kDa	3
3836	KPNA1	karyopherin alpha 1 (importin alpha 5)	3
10181	RBM5	RNA binding motif protein 5	3
729505	HMGN2	hypothetical LOC729505; similar to hCG2040565; high-mobility group nucleosomal binding domain 2; similar to high-mobility group nucleosomal binding domain 2	3
2960	GTF2E1	general transcription factor IIE, polypeptide 1, alpha 56kDa	3
8930	MBD4	methyl-CpG binding domain protein 4	3
8975	USP13	ubiquitin specific peptidase 13 (isopeptidase T-3)	3
1857	DVL3	dishevelled, dsh homolog 3 (Drosophila)	3
4638	MYLK	myosin light chain kinase	3
51460	SFMBT1	Scm-like with four mbt domains 1	3
25847	ANAPC13	anaphase promoting complex subunit 13	3
6787	NEK4	NIMA (never in mitosis gene a)-related kinase 4	3
2804	GOLGB1	golgin B1, golgi integral membrane protein	3
1739	DLG1	discs, large homolog 1 (Drosophila)	3
327	APEH	N-acylaminoacyl-peptide hydrolase	3
729687	HMGN2	hypothetical LOC729505; similar to hCG2040565; high-mobility group nucleosomal binding domain 2; similar to high-mobility group nucleosomal binding domain 2	3
211	ALAS1	aminolevulinate, delta-, synthase 1	3
5912	RAP2B	RAP2B, member of RAS oncogene family	3
5922	RASA2	RAS p21 protein activator 2	3
4820	NKTR	natural killer-tumor recognition sequence	3
25976	TIPARP	TCDD-inducible poly(ADP-ribose) polymerase	3
961	CD47	CD47 molecule	3
151579	BZW1	basic leucine zipper and W2 domains 1 pseudogene 1; basic leucine zipper and W2 domains 1 like 1; basic leucine zipper and W2 domains 1	3
23122	CLASP2	cytoplasmic linker associated protein 2	3
23150	FRMD4B	FERM domain containing 4B	3
391592	BZW1	basic leucine zipper and W2 domains 1 pseudogene 1; basic leucine zipper and W2 domains 1 like 1; basic leucine zipper and W2 domains 1	3
4286	MITF	microphthalmia-associated transcription factor	3
8545	CGGBP1	CGG triplet repeat binding protein 1	3
7037	TFRC	transferrin receptor (p90, CD71)	3
2317	FLNB	filamin B, beta (actin binding protein 278)	3
23016	EXOSC7	exosome component 7	3
4134	MAP4	microtubule-associated protein 4	3
1238	CCBP2	chemokine binding protein 2	3
8692	HYAL2	hyaluronoglucosaminidase 2	3
7155	TOP2B	topoisomerase (DNA) II beta 180kDa	3
8743	TNFSF10	tumor necrosis factor (ligand) superfamily, member 10	3
8723	SNX4	sorting nexin 4	3
23429	RYBP	RING1 and YY1 binding protein	3
788	SLC25A20	solute carrier family 25 (carnitine/acylcarnitine translocase), member 20	3
9868	TOMM70A	translocase of outer mitochondrial membrane 70 homolog A (S. cerevisiae)	3
4485	MST1	macrophage stimulating 1 (hepatocyte growth factor-like)	3
1173	AP2M1	adaptor-related protein complex 2, mu 1 subunit	3
23317	DNAJC13	DnaJ (Hsp40) homolog, subfamily C, member 13	3
2624	GATA2	GATA binding protein 2	3
4311	MME	membrane metallo-endopeptidase	3
5352	PLOD2	procollagen-lysine, 2-oxoglutarate 5-dioxygenase 2	3
2199	FBLN2	fibulin 2	3
9797	TATDN2	TatD DNase domain containing 2	3
9779	TBC1D5	TBC1 domain family, member 5	3
11167	FSTL1	follistatin-like 1	3
9695	EDEM1	ER degradation enhancer, mannosidase alpha-like 1	3
9686	VGLL4	vestigial like 4 (Drosophila)	3
11073	TOPBP1	topoisomerase (DNA) II binding protein 1	3
9666	DZIP3	DAZ interacting protein 3, zinc finger	3
11068	CYB561D2	cytochrome b-561 domain containing 2	3
7324	UBE2E1	ubiquitin-conjugating enzyme E2E 1 (UBC4/5 homolog, yeast)	3
7372	UMPS	uridine monophosphate synthetase	3
7375	USP4	ubiquitin specific peptidase 4 (proto-oncogene)	3
647033	PA2G4	proliferation-associated 2G4, 38kDa; proliferation-associated 2G4 pseudogene 4	3
8314	BAP1	BRCA1 associated protein-1 (ubiquitin carboxy-terminal hydrolase)	3
9467	SH3BP5	SH3-domain binding protein 5 (BTK-associated)	3
6184	RPN1	ribophorin I	3
6138	RPL15	ribosomal protein L15 pseudogene 22; ribosomal protein L15 pseudogene 18; ribosomal protein L15 pseudogene 17; ribosomal protein L15 pseudogene 3; ribosomal protein L15 pseudogene 7; ribosomal protein L15	3
11342	RNF13	ring finger protein 13	3
11343	MGLL	monoglyceride lipase	3
22908	SACM1L	SAC1 suppressor of actin mutations 1-like (yeast)	3
22907	DHX30	DEAH (Asp-Glu-Ala-His) box polypeptide 30	3
29927	SEC61A1	Sec61 alpha 1 subunit (S. cerevisiae)	3
399511	TCEA1	transcription elongation factor A (SII), 1 pseudogene 2; transcription elongation factor A (SII), 1	3
3708	ITPR1	inositol 1,4,5-triphosphate receptor, type 1	3
10550	ARL6IP5	ADP-ribosylation-like factor 6 interacting protein 5	3
55324	ABCF3	ATP-binding cassette, sub-family F (GCN20), member 3	3
9223	MAGI1	membrane associated guanylate kinase, WW and PDZ domain containing 1; CNKSR family member 3	3
3840	KPNA4	karyopherin alpha 4 (importin alpha 3)	3
10491	CRTAP	cartilage associated protein	3
8087	FXR1	fragile X mental retardation, autosomal homolog 1	3
3059	HCLS1	hematopoietic cell-specific Lyn substrate 1	3
7707	ZNF148	zinc finger protein 148	3
10180	RBM6	RNA binding motif protein 6	3
10188	TNK2	tyrosine kinase, non-receptor, 2	3
1974	EIF4A2	similar to eukaryotic translation initiation factor 4A2; eukaryotic translation initiation factor 4A, isoform 2	3
642892	RPS29	ribosomal protein S29 pseudogene 11; ribosomal protein S29 pseudogene 16; ribosomal protein S29 pseudogene 17; ribosomal protein S29 pseudogene 3; ribosomal protein S29 pseudogene 9; ribosomal protein S29	3
10954	PDIA5	protein disulfide isomerase family A, member 5	3
2992	GYG1	glycogenin 1	3
8994	LIMD1	LIM domains containing 1	3
4615	MYD88	myeloid differentiation primary response gene (88)	3
25864	ABHD14A	abhydrolase domain containing 14A	3
56650	CLDND1	claudin domain containing 1	3
6747	SSR3	signal sequence receptor, gamma (translocon-associated protein gamma)	3
51385	ZNF589	zinc finger protein 589	3
1605	DAG1	dystroglycan 1 (dystrophin-associated glycoprotein 1)	3
100128936	RPL10A	ribosomal protein L10a pseudogene 6; ribosomal protein L10a; ribosomal protein L10a pseudogene 9	3
729677	RPL7	ribosomal protein L7 pseudogene 26; ribosomal protein L7 pseudogene 16; ribosomal protein L7; ribosomal protein L7 pseudogene 32; ribosomal protein L7 pseudogene 23; ribosomal protein L7 pseudogene 24; ribosomal protein L7 pseudogene 20	3
51193	ZNF639	zinc finger protein 639	3
51188	SS18L2	synovial sarcoma translocation gene on chromosome 18-like 2	3
51185	CRBN	cereblon	3
25937	WWTR1	WW domain containing transcription regulator 1	3
84864	MINA	MYC induced nuclear antigen	3
54625	PARP14	poly (ADP-ribose) polymerase family, member 14	3
23171	GPD1L	glycerol-3-phosphate dehydrogenase 1-like	3
23166	STAB1	stabilin 1	3
1371	CPOX	coproporphyrinogen oxidase	3
90102	PHLDB2	pleckstrin homology-like domain, family B, member 2; phosphatidylinositol-specific phospholipase C, X domain containing 2	3
259173	ALS2CL	ALS2 C-terminal like	3
57415	C3orf14	chromosome 3 open reading frame 14	3
9852	EPM2AIP1	EPM2A (laforin) interacting protein 1	3
9861	PSMD6	proteasome (prosome, macropain) 26S subunit, non-ATPase, 6	3
54870	QRICH1	glutamine-rich 1	3
114885	OSBPL11	oxysterol binding protein-like 11	3
114884	OSBPL10	oxysterol binding protein-like 10	3
64343	AZI2	5-azacytidine induced 2	3
28976	ACAD9	acyl-Coenzyme A dehydrogenase family, member 9	3
8833	GMPS	guanine monphosphate synthetase	3
2632	GBE1	glucan (1,4-alpha-), branching enzyme 1	3
54946	SLC41A3	solute carrier family 41, member 3	3
9943	OXSR1	oxidative-stress responsive 1	3
5437	POLR2H	polymerase (RNA) II (DNA directed) polypeptide H	3
11186	RASSF1	Ras association (RalGDS/AF-6) domain family member 1	3
11235	PDCD10	programmed cell death 10	3
26137	ZBTB20	zinc finger and BTB domain containing 20	3
7508	XPC	xeroderma pigmentosum, complementation group C	3
10015	PDCD6IP	programmed cell death 6 interacting protein	3
64422	ATG3	ATG3 autophagy related 3 homolog (S. cerevisiae)	3
50650	ARHGEF3	Rho guanine nucleotide exchange factor (GEF) 3	3
4071	TM4SF1	transmembrane 4 L six family member 1	3
30849	PIK3R4	phosphoinositide-3-kinase, regulatory subunit 4	3
57092	PCNP	PEST proteolytic signal containing nuclear protein	3
59343	SENP2	SUMO1/sentrin/SMT3 specific peptidase 2	3
79572	ATP13A3	ATPase type 13A3	3
6480	ST6GAL1	ST6 beta-galactosamide alpha-2,6-sialyltranferase 1	3
22937	SCAP	SREBF chaperone	3
29890	RBM15B	RNA binding motif protein 15B	3
7871	SLMAP	sarcolemma associated protein	3
10402	ST3GAL6	ST3 beta-galactoside alpha-2,3-sialyltransferase 6	3
78987	CRELD1	cysteine-rich with EGF-like domains 1	3
257068	PHLDB2	pleckstrin homology-like domain, family B, member 2; phosphatidylinositol-specific phospholipase C, X domain containing 2	3
56954	NIT2	nitrilase family, member 2	3
56945	MRPS22	mitochondrial ribosomal protein S22	3
56941	C3orf37	chromosome 3 open reading frame 37	3
10342	TFG	TRK-fused gene	3
55186	SLC25A36	solute carrier family 25, member 36	3
10195	ALG3	asparagine-linked glycosylation 3, alpha-1,3- mannosyltransferase homolog (S. cerevisiae)	3
645548	HSPD1	heat shock 60kDa protein 1 (chaperonin) pseudogene 5; heat shock 60kDa protein 1 (chaperonin) pseudogene 6; heat shock 60kDa protein 1 (chaperonin) pseudogene 1; heat shock 60kDa protein 1 (chaperonin) pseudogene 4; heat shock 60kDa protein 1 (chaperonin)	3
55764	IFT122	intraflagellar transport 122 homolog (Chlamydomonas)	3
23527	ACAP2	ArfGAP with coiled-coil, ankyrin repeat and PH domains 2	3
389141	RPSAP58	ribosomal protein SA pseudogene 9; ribosomal protein SA pseudogene 8; ribosomal protein SA pseudogene 58; ribosomal protein SA pseudogene 19; ribosomal protein SA pseudogene 18; ribosomal protein SA; ribosomal protein SA pseudogene 15; ribosomal protein SA pseudogene 61; ribosomal protein SA pseudogene 29; ribosomal protein SA pseudogene 12	3
389156	RPL21P28	ribosomal protein L21 pseudogene 134; ribosomal protein L21 pseudogene 80; ribosomal protein L21 pseudogene 20; ribosomal protein L21 pseudogene 46; ribosomal protein L21 pseudogene 45; ribosomal protein L21 pseudogene 131; ribosomal protein L21 pseudogene 16; ribosomal protein L21 pseudogene 53; ribosomal protein L21 pseudogene 120; ribosomal protein L21 pseudogene 37; ribosomal protein L21 pseu…	3
85476	GFM1	G elongation factor, mitochondrial 1	3
112616	CMTM7	CKLF-like MARVEL transmembrane domain containing 7	3
55573	CDV3	CDV3 homolog (mouse)	3
10641	NPRL2	tumor suppressor candidate 4	3
253461	ZBTB38	zinc finger and BTB domain containing 38	3
25915	NDUFAF3	NADH dehydrogenase (ubiquinone) 1 alpha subcomplex, assembly factor 3	3
25994	HIGD1A	similar to HIG1 domain family, member 1A; HIG1 hypoxia inducible domain family, member 1A; HIG1 hypoxia inducible domain family, member 1D	3
5859	QARS	glutaminyl-tRNA synthetase	3
7095	SEC62	SEC62 homolog (S. cerevisiae)	3
9807	IP6K1	inositol hexakisphosphate kinase 1	3
54800	KLHL24	kelch-like 24 (Drosophila)	3
8850	KAT2B	K(lysine) acetyltransferase 2B	3
28972	SPCS1	signal peptidase complex subunit 1 homolog (S. cerevisiae)	3
57599	WDR48	WD repeat domain 48	3
54918	CMTM6	CKLF-like MARVEL transmembrane domain containing 6	3
10051	SMC4	structural maintenance of chromosomes 4	3
63891	RNF123	ring finger protein 123	3
7555	CNBP	CCHC-type zinc finger, nucleic acid binding protein	3
79718	TBL1XR1	transducin (beta)-like 1 X-linked receptor 1	3
647076	BRD7	bromodomain containing 7; bromodomain containing 7 pseudogene 2	3
64747	MFSD1	major facilitator superfamily domain containing 1	3
64778	FNDC3B	fibronectin type III domain containing 3B	3
131118	DNAJC19	similar to translocase of the inner mitochondrial membrane 14; DnaJ (Hsp40) homolog, subfamily C, member 19	3
11259	FILIP1L	filamin A interacting protein 1-like	3
57129	MRPL47	mitochondrial ribosomal protein L47	3
131408	FAM131A	family with sequence similarity 131, member A	3
26577	PCOLCE2	procollagen C-endopeptidase enhancer 2	3
51068	NMD3	NMD3 homolog (S. cerevisiae)	3
6434	TRA2B	transformer 2 beta homolog (Drosophila)	3
55347	ABHD10	abhydrolase domain containing 10	3
10474	TADA3	transcriptional adaptor 3 (NGG1 homolog, yeast)-like	3
200894	ARL13B	ADP-ribosylation factor-like 13B	3
54165	DCUN1D1	DCN1, defective in cullin neddylation 1, domain containing 1 (S. cerevisiae)	3
10289	EIF1B	eukaryotic translation initiation factor 1B	3
9136	RRP9	ribosomal RNA processing 9, small subunit (SSU) processome component, homolog (yeast)	3
3921	RPSAP58	ribosomal protein SA pseudogene 9; ribosomal protein SA pseudogene 8; ribosomal protein SA pseudogene 58; ribosomal protein SA pseudogene 19; ribosomal protein SA pseudogene 18; ribosomal protein SA; ribosomal protein SA pseudogene 15; ribosomal protein SA pseudogene 61; ribosomal protein SA pseudogene 29; ribosomal protein SA pseudogene 12	3
56922	MCCC1	methylcrotonoyl-Coenzyme A carboxylase 1 (alpha)	3
9076	CLDN1	claudin 1	3
55179	FAIM	Fas apoptotic inhibitory molecule	3
55081	IFT57	intraflagellar transport 57 homolog (Chlamydomonas)	3
25917	THUMPD3	THUMP domain containing 3	3
84892	C3orf39	chromosome 3 open reading frame 39	3
54681	P4HTM	prolyl 4-hydroxylase, transmembrane (endoplasmic reticulum)	3
84925	DIRC2	disrupted in renal carcinoma 2	3
57456	KIAA1143	KIAA1143	3
54899	PXK	PX domain containing serine/threonine kinase	3
64332	NFKBIZ	nuclear factor of kappa light polypeptide gene enhancer in B-cells inhibitor, zeta	3
64432	MRPS25	mitochondrial ribosomal protein S25	3
64419	MTMR14	myotubularin related protein 14	3
730052	TMEM189-UBE2V1	ubiquitin-conjugating enzyme E2 variant 1; ubiquitin-conjugating enzyme E2 variant 1 pseudogene 2; transmembrane protein 189; TMEM189-UBE2V1 readthrough transcript	3
27086	FOXP1	forkhead box P1	3
55486	PARL	presenilin associated, rhomboid-like	3
91653	BOC	Boc homolog (mouse)	3
64925	CCDC71	coiled-coil domain containing 71	3
7879	RAB7A	RAB7A, member RAS oncogene family	3
116064	lrrc58	leucine rich repeat containing 58	3
51447	ip6k2	inositol hexakisphosphate kinase 2	3
55831	Tmem111	transmembrane protein 111	3
86	actl6a	actin-like 6A	3
100131863	rps18	ribosomal protein S18 pseudogene 12; ribosomal protein S18 pseudogene 5; ribosomal protein S18	3
51300	C3orf1	chromosome 3 open reading frame 1	3
389101	Rpl23a	ribosomal protein L23a pseudogene 63; ribosomal protein L23a pseudogene 75; ribosomal protein L23a pseudogene 37; ribosomal protein L23a pseudogene 65; ribosomal protein L23a pseudogene 43; ribosomal protein L23a pseudogene 44; ribosomal protein L23a	3
151887	Ccdc80	coiled-coil domain containing 80	3
387	Rhoa	ras homolog gene family, member A	3
214	Alcam	hypothetical protein LOC100133690; activated leukocyte cell adhesion molecule	3
25904	Cnot10	CCR4-NOT transcription complex, subunit 10	3
84836	ABHD14B	abhydrolase domain containing 14B	3
677797	SNORA7B	small nucleolar RNA, H/ACA box 7A; small nucleolar RNA, H/ACA box 7B; ribosomal protein L32	3
51714	LOC100133398	selenoprotein T; similar to Selenoprotein T	3
201595	stt3b	STT3, subunit of the oligosaccharyltransferase complex, homolog B (S. cerevisiae)	3
619563	SNORA7B	small nucleolar RNA, H/ACA box 7A; small nucleolar RNA, H/ACA box 7B; ribosomal protein L32	3
54965	PIGX	phosphatidylinositol glycan anchor biosynthesis, class X	3
729143	Mprip	myosin phosphatase Rho interacting protein; similar to Myosin phosphatase Rho-interacting protein (Rho-interacting protein 3) (M-RIP) (RIP3) (p116Rip)	3
4345	Cd200	CD200 molecule	3
8893	Eif2b5	eukaryotic translation initiation factor 2B, subunit 5 epsilon, 82kDa	3
647276	rpl4	ribosomal protein L4; ribosomal protein L4 pseudogene 5; ribosomal protein L4 pseudogene 4	3
9616	rnf7	ring finger protein 7	3
84522	JAGN1	jagunal homolog 1 (Drosophila)	3
27230	serp1	stress-associated endoplasmic reticulum protein 1	3
100133690	Alcam	hypothetical protein LOC100133690; activated leukocyte cell adhesion molecule	3
26355	Fam162a	family with sequence similarity 162, member A	3
57018	ccnl1	cyclin L1	3
59345	GNB4	guanine nucleotide binding protein (G protein), beta polypeptide 4	3
27031	NPHP3	nephronophthisis 3 (adolescent); acyl-Coenzyme A dehydrogenase family, member 11	3
6161	SNORA7B	small nucleolar RNA, H/ACA box 7A; small nucleolar RNA, H/ACA box 7B; ribosomal protein L32	3
58477	srprb	signal recognition particle receptor, B subunit	3
9276	copb2	coatomer protein complex, subunit beta 2 (beta prime)	3
9197	slc33a1	solute carrier family 33 (acetyl-CoA transporter), member 1	3
84129	NPHP3	nephronophthisis 3 (adolescent); acyl-Coenzyme A dehydrogenase family, member 11	3
22808	mras	muscle RAS oncogene homolog	3
55207	Arl8b	ADP-ribosylation factor-like 8B	3
56987	Bbx	bobby sox homolog (Drosophila)	3
3913	lamb2	laminin, beta 2 (laminin S)	3
84248	FYTTD1	forty-two-three domain containing 1	3
6596	hltf	helicase-like transcription factor	3
84303	CHCHD6	coiled-coil-helix-coiled-coil-helix domain containing 6	3
152137	CCDC50	coiled-coil domain containing 50	3
4710	LOC402175	hypothetical gene supported by AF044957; NM_004547; NADH dehydrogenase (ubiquinone) 1 beta subcomplex, 4, 15kDa	3
51246	SHISA5	shisa homolog 5 (Xenopus laevis)	3
285359	LOC285359	phosducin-like 3 pseudogene; phosducin-like 3	3
57461	ISY1	ISY1 splicing factor homolog (S. cerevisiae)	3
8801	LOC283398	similar to sucb; succinate-CoA ligase, GDP-forming, beta subunit	3
64651	CSRNP1	cysteine-serine-rich nuclear protein 1	3
728791	RPS10P7	ribosomal protein S10; ribosomal protein S10 pseudogene 4; ribosomal protein S10 pseudogene 11; ribosomal protein S10 pseudogene 22; ribosomal protein S10 pseudogene 7; ribosomal protein S10 pseudogene 13	3
339843	LOC339843	similar to WW domain containing E3 ubiquitin protein ligase 1	3
100131149	Ndufaf4	NADH dehydrogenase (ubiquinone) 1 alpha subcomplex, assembly factor 4; similar to HSPC125	3
84319	C3orf26	chromosome 3 open reading frame 26	3
152100	CMC1	COX assembly mitochondrial protein homolog (S. cerevisiae)	3
1849	Dusp7	dual specificity phosphatase 7	3
523	Atp6v1a	ATPase, H+ transporting, lysosomal 70kDa, V1 subunit A	3
8971	H1fx	H1 histone family, member X	3
4711	Ndufb5	NADH dehydrogenase (ubiquinone) 1 beta subcomplex, 5, 16kDa	3
55768	ngly1	N-glycanase 1	3
51421	Amotl2	angiomotin like 2	3
25852	armc8	armadillo repeat containing 8	3
51372	LOC728416	coiled-coil domain containing 72; hypothetical LOC729973; hypothetical LOC728416	3
2803	golga4	golgi autoantigen, golgin subfamily a, 4	3
55845	c3orf10	chromosome 3 open reading frame 10	3
30	Acaa1	acetyl-Coenzyme A acyltransferase 1	3
483	Atp1b3	ATPase, Na+/K+ transporting, beta 3 polypeptide	3
165918	rnf168	ring finger protein 168	3
729789	RPS15P5	ribosomal protein S15 pseudogene 5; ribosomal protein S15	3
347	apod	apolipoprotein D	3
90407	Tmem41a	transmembrane protein 41A	3
100131713	RPL29P11	ribosomal protein L29 pseudogene 9; ribosomal protein L29 pseudogene 12; ribosomal protein L29 pseudogene 11; ribosomal protein L29; ribosomal protein L29 pseudogene 26	3
285381	dph3	DPH3, KTI11 homolog (S. cerevisiae); DPH3B, KTI11 homolog B (S. cerevisiae)	3
285362	sumf1	sulfatase modifying factor 1	3
5984	RfC4	replication factor C (activator 1) 4, 37kDa	3
643853	TMPPE	transmembrane protein with metallophosphoesterase domain	3
6988	tctA	T-cell leukemia translocation altered gene	3
51143	dync1li1	dynein, cytoplasmic 1, light intermediate chain 1	3
25978	Chmp2b	chromatin modifying protein 2B	3
275	amt	aminomethyltransferase	3
25930	Ptpn23	protein tyrosine phosphatase, non-receptor type 23	3
5868	rab5a	RAB5A, member RAS oncogene family	3
29083	Gtpbp8	GTP-binding protein 8 (putative)	3
7048	Tgfbr2	transforming growth factor, beta receptor II (70/80kDa)	3
7086	tkt	transketolase	3
92370	Acpl2	acid phosphatase-like 2	3
8553	bhlhe40	basic helix-loop-helix family, member e40	3
23180	Rftn1	raftlin, lipid raft linker 1	3
7029	tfdp2	transcription factor Dp-2 (E2F dimerization partner 2)	3
151613	ttc14	tetratricopeptide repeat domain 14	3
8607	Ruvbl1	RuvB-like 1 (E. coli)	3
4171	mcm2	minichromosome maintenance complex component 2	3
79443	Fyco1	FYVE and coiled-coil domain containing 1	3
83939	Eif2a	eukaryotic translation initiation factor 2A, 65kDa	3
4154	Mbnl1	muscleblind-like (Drosophila)	3
23023	Tmcc1	transmembrane and coiled-coil domain family 1	3
285237	c3orf38	chromosome 3 open reading frame 38	3
51726	dnajb11	DnaJ (Hsp40) homolog, subfamily B, member 11	3
151742	Ppm1l	protein phosphatase 1 (formerly 2C)-like	3
2771	gnai2	guanine nucleotide binding protein (G protein), alpha inhibiting activity polypeptide 2	3
54861	Snrk	SNF related kinase	3
2720	Glb1	galactosidase, beta 1	3
201562	ptplb	protein tyrosine phosphatase-like (proline instead of catalytic arginine), member b	3
5504	Ppp1r2	protein phosphatase 1, regulatory (inhibitor) subunit 2	3
23355	vps8	vacuolar protein sorting 8 homolog (S. cerevisiae)	3
26018	lrig1	leucine-rich repeats and immunoglobulin-like domains 1	3
9922	Iqsec1	IQ motif and Sec7 domain 1	3
79188	Tmem43	transmembrane protein 43	3
54977	slc25a38	solute carrier family 25, member 38	3
23272	C3orf63	chromosome 3 open reading frame 63	3
26060	appl1	adaptor protein, phosphotyrosine interaction, PH domain and leucine zipper containing 1	3
26061	Hacl1	2-hydroxyacyl-CoA lyase 1	3
5359	plscr1	phospholipid scramblase 1	3
5333	Plcd1	phospholipase C, delta 1	3
10063	cox17	COX17 cytochrome c oxidase assembly homolog (S. cerevisiae)	3
10057	abcc5	ATP-binding cassette, sub-family C (CFTR/MRP), member 5	3
79876	uba5	ubiquitin-like modifier activating enzyme 5	3
647285	RPL29P11	ribosomal protein L29 pseudogene 9; ribosomal protein L29 pseudogene 12; ribosomal protein L29 pseudogene 11; ribosomal protein L29; ribosomal protein L29 pseudogene 26	3
11180	Wdr6	WD repeat domain 6	3
11188	nisch	nischarin	3
11222	Mrpl3	mitochondrial ribosomal protein L3	3
27333	Golim4	golgi integral membrane protein 4	3
79714	Ccdc51	coiled-coil domain containing 51	3
5217	pfn2	profilin 2	3
80321	Cep70	centrosomal protein 70kDa	3
80335	wdr82	WD repeat domain 82	3
7428	vhl	von Hippel-Lindau tumor suppressor	3
7342	ubp1	upstream binding protein 1 (LBP-1a)	3
7318	Uba7	ubiquitin-like modifier activating enzyme 7	3
7384	Uqcrc1	ubiquinol-cytochrome c reductase core protein I	3
647099	RPL23AP42	ribosomal protein L23a pseudogene 42	3
4026	lpp	LIM domain containing preferred translocation partner in lipoma	3
80145	thoc7	THO complex 7 homolog (Drosophila)	3
80218	naa50	N-acetyltransferase 13 (GCN5-related)	3
5162	pdhB	pyruvate dehydrogenase (lipoamide) beta	3
26354	gnl3	guanine nucleotide binding protein-like 3 (nucleolar)	3
27107	zbtb11	zinc finger and BTB domain containing 11	3
64689	Gorasp1	golgi reassembly stacking protein 1, 65kDa	3
84818	Il17rc	interleukin 17 receptor C	3
6165	RpL35A	ribosomal protein L35a	3
6152	rpl24	ribosomal protein L24; ribosomal protein L24 pseudogene 6	3
6159	RPL29P11	ribosomal protein L29 pseudogene 9; ribosomal protein L29 pseudogene 12; ribosomal protein L29 pseudogene 11; ribosomal protein L29; ribosomal protein L29 pseudogene 26	3
3556	il1rap	interleukin 1 receptor accessory protein	3
644063	LOC644063	heterogeneous nuclear ribonucleoprotein K; similar to heterogeneous nuclear ribonucleoprotein K	3
11334	tusc2	tumor suppressor candidate 2	3
3615	Impdh2	IMP (inosine monophosphate) dehydrogenase 2	3
728992	RPL7AP30	ribosomal protein L7a pseudogene 70; ribosomal protein L7a; ribosomal protein L7a pseudogene 30; ribosomal protein L7a pseudogene 66; ribosomal protein L7a pseudogene 27; ribosomal protein L7a pseudogene 11; ribosomal protein L7a pseudogene 62	3
100129657	RPL17P18	ribosomal protein L17 pseudogene 22; ribosomal protein L17 pseudogene 36; ribosomal protein L17 pseudogene 20; similar to ribosomal protein L17; ribosomal protein L17 pseudogene 33; ribosomal protein L17 pseudogene 34; ribosomal protein L17 pseudogene 9; ribosomal protein L17; ribosomal protein L17 pseudogene 18; ribosomal protein L17 pseudogene 7; ribosomal protein L17 pseudogene 39	3
6478	Siah2	seven in absentia homolog 2 (Drosophila)	3
3693	Itgb5	integrin, beta 5	3
84002	b3gnt5	UDP-GlcNAc:betaGal beta-1,3-N-acetylglucosaminyltransferase 5	3
440991	rps3	ribosomal protein S3 pseudogene 3; ribosomal protein S3	3
6405	sema3f	sema domain, immunoglobulin domain (Ig), short basic domain, secreted, (semaphorin) 3F	3
6396	sec13	SEC13 homolog (S. cerevisiae)	3
9209	lrrfip2	leucine rich repeat (in FLII) interacting protein 2	3
55341	lsg1	large subunit GTPase 1 homolog (S. cerevisiae)	3
7867	mapkapk3	mitogen-activated protein kinase-activated protein kinase 3	3
7866	Ifrd2	interferon-related developmental regulator 2	3
7873	manf	mesencephalic astrocyte-derived neurotrophic factor	3
58515	LOC100129085	selenoprotein K; similar to HSPC297	3
100129808	rpl24	ribosomal protein L24; ribosomal protein L24 pseudogene 6	3
22820	CopG	coatomer protein complex, subunit gamma	3
84276	Nicn1	nicolin 1	3
55209	Setd5	SET domain containing 5	3
4976	Opa1	optic atrophy 1 (autosomal dominant)	3
131601	tpra1	G protein-coupled receptor 175	3
55193	pbrm1	polybromo 1	3
55152	dalrd3	DALR anticodon binding domain containing 3	3
9045	rpl14	ribosomal protein L14	3
9039	uba3	ubiquitin-like modifier activating enzyme 3	3
131566	dcbld2	discoidin, CUB and LCCL domain containing 2	3
1981	Eif4g1	eukaryotic translation initiation factor 4 gamma, 1	3
10217	Ctdspl	CTD (carboxy-terminal domain, RNA polymerase II, polypeptide A) small phosphatase-like	3
200933	Fbxo45	F-box protein 45	3
303	ANXA2	annexin A2 pseudogene 3; annexin A2; annexin A2 pseudogene 1	4
308	ANXA5	annexin A5	4
441032	EEF1A1	eukaryotic translation elongation factor 1 alpha-like 7; eukaryotic translation elongation factor 1 alpha-like 3; similar to eukaryotic translation elongation factor 1 alpha 1; eukaryotic translation elongation factor 1 alpha 1	4
4790	NFKB1	nuclear factor of kappa light polypeptide gene enhancer in B-cells 1	4
64116	SLC39A8	solute carrier family 39 (zinc transporter), member 8	4
23001	WDFY3	WD repeat and FYVE domain containing 3	4
8654	PDE5A	phosphodiesterase 5A, cGMP-specific	4
79071	ELOVL6	ELOVL family member 6, elongation of long chain fatty acids (FEN1/Elo2, SUR4/Elo3-like, yeast)	4
2580	GAK	cyclin G associated kinase	4
391656	RPS15A	ribosomal protein S15a pseudogene 17; ribosomal protein S15a pseudogene 19; ribosomal protein S15a pseudogene 12; ribosomal protein S15a pseudogene 24; ribosomal protein S15a pseudogene 11; ribosomal protein S15a	4
5431	POLR2B	polymerase (RNA) II (DNA directed) polypeptide B, 140kDa	4
6059	ABCE1	similar to ATP-binding cassette, sub-family E, member 1; ATP-binding cassette, sub-family E (OABP), member 1	4
4086	SMAD1	SMAD family member 1	4
442113	PTPN11	protein tyrosine phosphatase, non-receptor type 11; similar to protein tyrosine phosphatase, non-receptor type 11	4
128	ADH5	alcohol dehydrogenase 5 (class III), chi polypeptide, pseudogene 4; alcohol dehydrogenase 5 (class III), chi polypeptide	4
10396	ATP8A1	ATPase, aminophospholipid transporter (APLT), class I, type 8A, member 1	4
23657	SLC7A11	solute carrier family 7, (cationic amino acid transporter, y+ system) member 11	4
2982	GUCY1A3	guanylate cyclase 1, soluble, alpha 3	4
10983	CCNI	cyclin I	4
4717	NDUFC1	NADH dehydrogenase (ubiquinone) 1, subcomplex unknown, 1, 6kDa	4
6731	SRP72	signal recognition particle 72kDa	4
10744	PTTG1	pituitary tumor-transforming 1; pituitary tumor-transforming 2	4
1633	DCK	deoxycytidine kinase	4
1665	DHX15	DEAH (Asp-Glu-Ala-His) box polypeptide 15	4
25898	RCHY1	ring finger and CHY zinc finger domain containing 1	4
291	SLC25A4	solute carrier family 25 (mitochondrial carrier; adenine nucleotide translocator), member 4	4
5860	QDPR	quinoid dihydropteridine reductase	4
23216	TBC1D1	TBC1 (tre-2/USP6, BUB2, cdc16) domain family, member 1	4
152845	PLAGL2	pleiomorphic adenoma gene-like 2; similar to pleiomorphic adenoma gene-like 2	4
901	CCNG2	cyclin G2	4
8821	INPP4B	inositol polyphosphate-4-phosphatase, type II, 105kDa	4
26057	ANKRD17	ankyrin repeat domain 17	4
9778	KIAA0232	KIAA0232	4
2180	ACSL1	acyl-CoA synthetase long-chain family member 1	4
646316	TERF1	similar to telomeric repeat binding factor (NIMA-interacting) 1; telomeric repeat binding factor (NIMA-interacting) 1; telomeric repeat binding factor (NIMA-interacting) 1 pseudogene	4
27309	ZNF330	zinc finger protein 330	4
9693	RAPGEF2	Rap guanine nucleotide exchange factor (GEF) 2; similar to RAPGEF2 protein	4
80273	GRPEL1	GrpE-like 1, mitochondrial (E. coli)	4
8404	SPARCL1	SPARC-like 1 (hevin)	4
8470	SORBS2	sorbin and SH3 domain containing 2	4
9575	CLOCK	clock homolog (mouse)	4
6443	SGCB	sarcoglycan, beta (43kDa dystrophin-associated glycoprotein)	4
100129902	RPS29	ribosomal protein S29 pseudogene 11; ribosomal protein S29 pseudogene 16; ribosomal protein S29 pseudogene 17; ribosomal protein S29 pseudogene 3; ribosomal protein S29 pseudogene 9; ribosomal protein S29	4
10463	SLC30A9	solute carrier family 30 (zinc transporter), member 9	4
64854	USP46	ubiquitin specific peptidase 46	4
10424	PGRMC2	progesterone receptor membrane component 2	4
10427	SEC24B	SEC24 family, member B (S. cerevisiae)	4
9079	LDB2	LIM domain binding 2	4
1998	ELF2	E74-like factor 2 (ets domain transcription factor)	4
728576	RPL15	ribosomal protein L15 pseudogene 22; ribosomal protein L15 pseudogene 18; ribosomal protein L15 pseudogene 17; ribosomal protein L15 pseudogene 3; ribosomal protein L15 pseudogene 7; ribosomal protein L15	4
1816	DRD5	dopamine receptor D5	4
60559	SPCS3	signal peptidase complex subunit 3 homolog (S. cerevisiae)	4
56606	SLC2A9	solute carrier family 2 (facilitated glucose transporter), member 9	4
285527	FRYL	FRY-like	4
10934	MORF4L1	mortality factor 4; mortality factor 4 like 1	4
51274	KLF3	Kruppel-like factor 3 (basic)	4
54436	SH3TC1	SH3 domain and tetratricopeptide repeats 1	4
10611	PDLIM5	PDZ and LIM domain 5	4
51138	COPS4	COP9 constitutive photomorphogenic homolog subunit 4 (Arabidopsis)	4
4299	AFF1	AF4/FMR2 family, member 1	4
23173	METAP1	methionyl aminopeptidase 1	4
54726	OTUD4	OTU domain containing 4	4
890	CCNA2	cyclin A2	4
60312	AFAP1	actin filament associated protein 1	4
2713	GK	glycerol kinase 3 pseudogene; glycerol kinase	4
79155	TNIP2	TNFAIP3 interacting protein 2	4
9908	G3BP2	GTPase activating protein (SH3 domain) binding protein 2	4
114932	MRFAP1L1	Morf4 family associated protein 1-like 1	4
83478	ARHGAP24	Rho GTPase activating protein 24	4
79682	MLF1IP	MLF1 interacting protein	4
3622	ING2	inhibitor of growth family, member 2	4
728937	RPS26	ribosomal protein S26 pseudogene 38; ribosomal protein S26 pseudogene 39; ribosomal protein S26 pseudogene 35; ribosomal protein S26 pseudogene 31; ribosomal protein S26 pseudogene 20; ribosomal protein S26 pseudogene 54; ribosomal protein S26 pseudogene 2; ribosomal protein S26 pseudogene 53; ribosomal protein S26 pseudogene 25; ribosomal protein S26 pseudogene 50; ribosomal protein S26 pseudoge…	4
22902	RUFY3	RUN and FYVE domain containing 3	4
51023	MRPS18C	mitochondrial ribosomal protein S18C	4
51056	LAP3	leucine aminopeptidase 3	4
3015	H2AFZ	H2A histone family, member Z	4
728607	MANBAL	mannosidase, beta A, lysosomal-like; similar to mannosidase, beta A, lysosomal-like	4
118429	ANTXR2	anthrax toxin receptor 2	4
55153	SDAD1	SDA1 domain containing 1	4
3148	HMGB2	high-mobility group box 2	4
345041	HSPD1	heat shock 60kDa protein 1 (chaperonin) pseudogene 5; heat shock 60kDa protein 1 (chaperonin) pseudogene 6; heat shock 60kDa protein 1 (chaperonin) pseudogene 1; heat shock 60kDa protein 1 (chaperonin) pseudogene 4; heat shock 60kDa protein 1 (chaperonin)	4
171024	SYNPO2	synaptopodin 2	4
10252	SPRY1	sprouty homolog 1, antagonist of FGF signaling (Drosophila)	4
8987	STBD1	starch binding domain 1	4
55752	2015-09-11	septin 11	4
201725	C4orf46	hypothetical LOC100129478; chromosome 4 open reading frame 46	4
25819	CCRN4L	CCR4 carbon catabolite repression 4-like (S. cerevisiae)	4
25849	PARM1	DKFZP564O0823 protein	4
23520	ANP32C	acidic (leucine-rich) nuclear phosphoprotein 32 family, member C	4
653156	RPL21P28	ribosomal protein L21 pseudogene 134; ribosomal protein L21 pseudogene 80; ribosomal protein L21 pseudogene 20; ribosomal protein L21 pseudogene 46; ribosomal protein L21 pseudogene 45; ribosomal protein L21 pseudogene 131; ribosomal protein L21 pseudogene 16; ribosomal protein L21 pseudogene 53; ribosomal protein L21 pseudogene 120; ribosomal protein L21 pseudogene 37; ribosomal protein L21 pseu…	4
53371	NUP54	nucleoporin 54kDa	4
53407	STX18	syntaxin 18	4
729566	ZBTB8OS	zinc finger and BTB domain containing 8 opposite strand; similar to hCG1645309; similar to zinc finger and BTB domain containing 8 opposite strand	4
817	CAMK2D	calcium/calmodulin-dependent protein kinase II delta	4
8615	USO1	USO1 homolog, vesicle docking protein (yeast)	4
8602	NOP14	NOP14 nucleolar protein homolog (yeast)	4
9987	HNRPDL	heterogeneous nuclear ribonucleoprotein D-like	4
27306	HPGDS	prostaglandin D2 synthase, hematopoietic; prostaglandin D2 synthase 21kDa (brain)	4
27068	PPA2	pyrophosphatase (inorganic) 2	4
645174	RPL21P28	ribosomal protein L21 pseudogene 134; ribosomal protein L21 pseudogene 80; ribosomal protein L21 pseudogene 20; ribosomal protein L21 pseudogene 46; ribosomal protein L21 pseudogene 45; ribosomal protein L21 pseudogene 131; ribosomal protein L21 pseudogene 16; ribosomal protein L21 pseudogene 53; ribosomal protein L21 pseudogene 120; ribosomal protein L21 pseudogene 37; ribosomal protein L21 pseu…	4
92689	FAM114A1	family with sequence similarity 114, member A1	4
22998	LIMCH1	LIM and calponin homology domains 1	4
9255	AIMP1	aminoacyl tRNA synthetase complex-interacting multifunctional protein 1	4
10460	TACC3	transforming, acidic coiled-coil containing protein 3	4
22872	SEC31A	SEC31 homolog A (S. cerevisiae)	4
91746	YTHDC1	YTH domain containing 1	4
3093	UBE2K	ubiquitin-conjugating enzyme E2K (UBC1 homolog, yeast)	4
79966	SCD5	stearoyl-CoA desaturase 5	4
3184	HNRNPD	heterogeneous nuclear ribonucleoprotein D (AU-rich element RNA binding protein 1, 37kDa)	4
727821	RPL21P28	ribosomal protein L21 pseudogene 134; ribosomal protein L21 pseudogene 80; ribosomal protein L21 pseudogene 20; ribosomal protein L21 pseudogene 46; ribosomal protein L21 pseudogene 45; ribosomal protein L21 pseudogene 131; ribosomal protein L21 pseudogene 16; ribosomal protein L21 pseudogene 53; ribosomal protein L21 pseudogene 120; ribosomal protein L21 pseudogene 37; ribosomal protein L21 pseu…	4
10227	MFSD10	major facilitator superfamily domain containing 10	4
55858	TMEM165	transmembrane protein 165	4
170960	ZNF721	zinc finger protein 721	4
201965	RWDD4A	RWD domain containing 4A	4
51170	HSD17B11	hydroxysteroid (17-beta) dehydrogenase 11	4
55646	LYAR	Ly1 antibody reactive homolog (mouse)	4
285440	CYP4V2	cytochrome P450, family 4, subfamily V, polypeptide 2	4
152687	ZNF595	zinc finger protein 595	4
54872	PIGG	phosphatidylinositol glycan anchor biosynthesis, class G	4
57533	TBC1D14	TBC1 domain family, member 14	4
54969	C4orf27	chromosome 4 open reading frame 27	4
79807	GSTCD	glutathione S-transferase, C-terminal domain containing	4
246175	CNOT6L	CCR4-NOT transcription complex, subunit 6-like	4
58478	ENOPH1	enolase-phosphatase 1	4
55236	UBA6	ubiquitin-like modifier activating enzyme 6	4
55763	exoc1	exocyst complex component 1	4
51313	fam198b	chromosome 4 open reading frame 18	4
54532	usp53	ubiquitin specific peptidase 53	4
4258	mgst2	microsomal glutathione S-transferase 2	4
23022	palld	palladin, cytoskeletal associated protein	4
5530	ppp3ca	protein phosphatase 3 (formerly 2B), catalytic subunit, alpha isoform	4
54940	ociad1	OCIA domain containing 1	4
5481	ppiD	peptidylprolyl isomerase D	4
11157	lsm6	LSM6 homolog, U6 small nuclear RNA associated (S. cerevisiae)	4
6002	rgs12	regulator of G-protein signaling 12	4
2195	Fat1	FAT tumor suppressor homolog 1 (Drosophila)	4
7468	Whsc1	Wolf-Hirschhorn syndrome candidate 1	4
4043	Lrpap1	low density lipoprotein receptor-related protein associated protein 1	4
152503	SH3D19	SH3 domain containing 19	4
5188	PET112L	PET112-like (yeast)	4
6164	Rpl34	ribosomal protein L34	4
92610	TIFA	TRAF-interacting protein with forkhead-associated domain	4
57182	ANKRD50	ankyrin repeat domain 50	4
7884	Slbp	stem-loop binding protein	4
6307	SC4MOL	sterol-C4-methyl oxidase-like	4
84273	C4orf14	chromosome 4 open reading frame 14	4
55212	bbs7	Bardet-Biedl syndrome 7	4
10336	Pcgf3	polycomb group ring finger 3	4
56898	bdh2	3-hydroxybutyrate dehydrogenase, type 2	4
79982	Dnajb14	DnaJ (Hsp40) homolog, subfamily B, member 14	4
646966	RPL26	ribosomal protein L26 pseudogene 33; ribosomal protein L26; ribosomal protein L26 pseudogene 16; ribosomal protein L26 pseudogene 19; ribosomal protein L26 pseudogene 6	4
93624	TADA2B	transcriptional adaptor 2 (ADA2 homolog, yeast)-beta	4
93627	TBCK	TBC domain-containing protein kinase-like	4
285464	CRIPAK	cysteine-rich PAK1 inhibitor	4
402175	LOC402175	hypothetical gene supported by AF044957; NM_004547; NADH dehydrogenase (ubiquinone) 1 beta subcomplex, 4, 15kDa	4
84992	PIGY	phosphatidylinositol glycan anchor biosynthesis, class Y	4
401152	C4orf3	chromosome 4 open reading frame 3	4
57606	SLAIN2	SLAIN motif family, member 2	4
152485	ZNF827	zinc finger protein 827	4
84803	AGPAT9	1-acylglycerol-3-phosphate O-acyltransferase 9	4
90826	PRMT10	protein arginine methyltransferase 10 (putative)	4
113510	HELQ	helicase, POLQ-like	4
521	Atp5i	ATP synthase, H+ transporting, mitochondrial F0 complex, subunit E	4
2926	Grsf1	G-rich RNA sequence binding factor 1	4
55751	tmem184c	transmembrane protein 184C	4
643446	LOC643446	similar to ribonucleic acid binding protein S1; RNA binding protein S1, serine-rich domain	4
389203	C4orf52	hypothetical protein LOC389203	4
201895	C4orf34	chromosome 4 open reading frame 34	4
53343	nudt9	nudix (nucleoside diphosphate linked moiety X)-type motif 9	4
1635	dctD	dCMP deaminase	4
441034	RPL7AP30	ribosomal protein L7a pseudogene 70; ribosomal protein L7a; ribosomal protein L7a pseudogene 30; ribosomal protein L7a pseudogene 66; ribosomal protein L7a pseudogene 27; ribosomal protein L7a pseudogene 11; ribosomal protein L7a pseudogene 62	4
55589	bmp2k	BMP2 inducible kinase	4
54433	Gar1	GAR1 ribonucleoprotein homolog (yeast)	4
10606	paics	phosphoribosylaminoimidazole carboxylase, phosphoribosylaminoimidazole succinocarboxamide synthetase	4
1519	Ctso	cathepsin O	4
644914	LOC440926	H3 histone, family 3B (H3.3B); H3 histone, family 3A pseudogene; H3 histone, family 3A; similar to H3 histone, family 3B; similar to histone H3.3B	4
1487	Ctbp1	C-terminal binding protein 1	4
93621	Mrfap1	Mof4 family associated protein 1	4
987	Lrba	LPS-responsive vesicle trafficking, beach and anchor containing	4
84869	cbr4	carbonyl reductase 4	4
950	scarb2	scavenger receptor class B, member 2	4
81608	Fip1l1	FIP1 like 1 (S. cerevisiae)	4
152663	RPL7AP30	ribosomal protein L7a pseudogene 70; ribosomal protein L7a; ribosomal protein L7a pseudogene 30; ribosomal protein L7a pseudogene 66; ribosomal protein L7a pseudogene 27; ribosomal protein L7a pseudogene 11; ribosomal protein L7a pseudogene 62	4
768211	Rell1	RELT-like 1	4
2483	frg1	FSHD region gene 1	4
4283	Cxcl9	chemokine (C-X-C motif) ligand 9	4
80854	setd7	SET domain containing (lysine methyltransferase) 7	4
8603	Fam193a	chromosome 4 open reading frame 8	4
8649	MAPKSP1	MAPK scaffold protein 1	4
7117	TMSL3	thymosin-like 3	4
1182	Clcn3	chloride channel 3	4
23321	trim2	tripartite motif-containing 2	4
54951	commd8	COMM domain containing 8	4
9948	wdr1	WD repeat domain 1	4
391655	RPL17P18	ribosomal protein L17 pseudogene 22; ribosomal protein L17 pseudogene 36; ribosomal protein L17 pseudogene 20; similar to ribosomal protein L17; ribosomal protein L17 pseudogene 33; ribosomal protein L17 pseudogene 34; ribosomal protein L17 pseudogene 9; ribosomal protein L17; ribosomal protein L17 pseudogene 18; ribosomal protein L17 pseudogene 7; ribosomal protein L17 pseudogene 39	4
57630	sh3rf1	SH3 domain containing ring finger 1	4
10098	tspan5	tetraspanin 5	4
6047	LOC644006	ring finger protein 4; hypothetical LOC644006	4
10144	Fam13a	family with sequence similarity 13, member A	4
7466	wfs1	Wolfram syndrome 1 (wolframin)	4
26234	Fbxl5	F-box and leucine-rich repeat protein 5	4
3490	igfbp7	insulin-like growth factor binding protein 7	4
7323	UBE2D3P	ubiquitin-conjugating enzyme E2D 3 (UBC4/5 homolog, yeast); ubiquitin-conjugating enzyme E2D 3 pseudogene	4
152518	Nfxl1	nuclear transcription factor, X-box binding-like 1	4
4085	Mad2l1	MAD2 mitotic arrest deficient-like 1 (yeast)	4
645018	RPS2P17	ribosomal protein S2 pseudogene 8; ribosomal protein S2 pseudogene 11; ribosomal protein S2 pseudogene 5; ribosomal protein S2 pseudogene 12; ribosomal protein S2 pseudogene 51; ribosomal protein S2 pseudogene 17; ribosomal protein S2 pseudogene 55; ribosomal protein S2 pseudogene 20; ribosomal protein S2	4
6189	LOC100130107	ribosomal protein S3A pseudogene 5; ribosomal protein S3a pseudogene 47; ribosomal protein S3a pseudogene 49; ribosomal protein S3A; hypothetical LOC100131699; hypothetical LOC100130107	4
3512	Igj	immunoglobulin J polypeptide, linker protein for immunoglobulin alpha and mu polypeptides	4
3516	Rbpj	recombination signal binding protein for immunoglobulin kappa J region	4
6133	rpl9	ribosomal protein L9; ribosomal protein L9 pseudogene 25	4
80014	Wwc2	WW and C2 domain containing 2	4
728914	LOC440926	H3 histone, family 3B (H3.3B); H3 histone, family 3A pseudogene; H3 histone, family 3A; similar to H3 histone, family 3B; similar to histone H3.3B	4
100130070	RPS27P13	ribosomal protein S27 pseudogene 29; ribosomal protein S27 pseudogene 9; ribosomal protein S27 pseudogene 23; ribosomal protein S27 pseudogene 13; ribosomal protein S27; ribosomal protein S27 pseudogene 21; ribosomal protein S27 pseudogene 7; ribosomal protein S27 pseudogene 6; ribosomal protein S27 pseudogene 19	4
29945	Anapc4	anaphase promoting complex subunit 4	4
3660	irf2	interferon regulatory factor 2	4
51088	klhl5	kelch-like 5 (Drosophila)	4
26511	Chic2	cysteine-rich hydrophobic domain 2	4
118	Add1	adducin 1 (alpha)	4
55314	tmem144	transmembrane protein 144	4
55319	C4orf43	chromosome 4 open reading frame 43	4
10417	Spon2	spondin 2, extracellular matrix protein	4
646890	aidA	hypothetical LOC653631; hypothetical LOC646050; hypothetical LOC646890; axin interactor, dorsalization associated	4
58505	ostc	oligosaccharyltransferase complex subunit; similar to DC2 protein	4
55276	pgm2	phosphoglucomutase 2	4
10296	maeA	macrophage erythroblast attacher	4
727997	rps12	ribosomal protein S12; ribosomal protein S12 pseudogene 4; ribosomal protein S12 pseudogene 11; ribosomal protein S12 pseudogene 9	4
3033	hadh	hydroxyacyl-Coenzyme A dehydrogenase	4
9061	papss1	3'-phosphoadenosine 5'-phosphosulfate synthase 1	4
55161	tmem33	transmembrane protein 33	4
1977	eif4e	eukaryotic translation initiation factor 4E; similar to hCG1777996; similar to eukaryotic translation initiation factor 4E	4
642828	RPL6P27	ribosomal protein L6 pseudogene 27; ribosomal protein L6 pseudogene 19; ribosomal protein L6; ribosomal protein L6 pseudogene 10	4
1843	DUSP1	dual specificity phosphatase 1	5
2908	NR3C1	nuclear receptor subfamily 3, group C, member 1 (glucocorticoid receptor)	5
501	ALDH7A1	aldehyde dehydrogenase 7 family, member A1	5
6793	STK10	serine/threonine kinase 10	5
324	APC	adenomatous polyposis coli	5
309	ANXA6	annexin A6	5
1601	DAB2	disabled homolog 2, mitogen-responsive phosphoprotein (Drosophila)	5
729595	HMGB3	similar to high mobility group box 3; high-mobility group box 3	5
929	CD14	CD14 molecule	5
8546	AP3B1	adaptor-related protein complex 3, beta 1 subunit	5
4124	MAN2A1	mannosidase, alpha, class 2A, member 1	5
5515	PPP2CA	protein phosphatase 2 (formerly 2A), catalytic subunit, alpha isoform	5
662	BNIP1	BCL2/adenovirus E1B 19kDa interacting protein 1	5
1022	CDK7	cyclin-dependent kinase 7	5
2149	F2R	coagulation factor II (thrombin) receptor	5
9782	MATR3	matrin 3	5
3308	HSPA4	heat shock 70kDa protein 4	5
3157	HMGCS1	3-hydroxy-3-methylglutaryl-Coenzyme A synthase 1 (soluble)	5
23635	SSBP2	single-stranded DNA binding protein 2	5
23600	AMACR	C1q and tumor necrosis factor related protein 3; alpha-methylacyl-CoA racemase	5
51428	DDX41	DEAD (Asp-Glu-Ala-Asp) box polypeptide 41	5
25816	TNFAIP8	tumor necrosis factor, alpha-induced protein 8	5
1794	DOCK2	dedicator of cytokinesis 2	5
6728	SRP19	signal recognition particle 19kDa	5
10788	IQGAP2	IQ motif containing GTPase activating protein 2	5
1611	DAP	death-associated protein	5
1657	DMXL1	Dmx-like 1	5
54505	DHX29	DEAH (Asp-Glu-Ala-His) box polypeptide 29	5
5810	RAD1	RAD1 homolog (S. pombe)	5
5884	RAD17	RAD17 homolog (S. pombe)	5
972	CD74	CD74 molecule, major histocompatibility complex, class II invariant chain	5
2533	FYB	FYN binding protein (FYB-120/130)	5
4208	MEF2C	myocyte enhancer factor 2C	5
729080	GCSH	similar to Glycine cleavage system H protein, mitochondrial precursor; glycine cleavage system protein H (aminomethyl carrier); similar to Glycine cleavage system H protein, mitochondrial	5
819	CAMLG	calcium modulating ligand	5
8637	ANKHD1	ankyrin repeat and KH domain containing 1; ANKHD1-EIF4EBP3 readthrough transcript; eukaryotic translation initiation factor 4E binding protein 3	5
8611	PPAP2A	phosphatidic acid phosphatase type 2A	5
4131	MAP1B	microtubule-associated protein 1B	5
8697	CDC23	cell division cycle 23 homolog (S. cerevisiae)	5
730	C7	complement component 7	5
2745	GLRX	glutaredoxin (thioltransferase)	5
23438	HARS2	histidyl-tRNA synthetase 2, mitochondrial (putative); D-tyrosyl-tRNA deacylase 1 homolog (S. cerevisiae)	5
114899	AMACR	C1q and tumor necrosis factor related protein 3; alpha-methylacyl-CoA racemase	5
54882	ANKHD1	ankyrin repeat and KH domain containing 1; ANKHD1-EIF4EBP3 readthrough transcript; eukaryotic translation initiation factor 4E binding protein 3	5
23379	KIAA0947	KIAA0947	5
1105	CHD1	chromodomain helicase DNA binding protein 1	5
56098	PCDHGC3	protocadherin gamma subfamily C, 3; protocadherin gamma subfamily C, 5; protocadherin gamma subfamily C, 4; protocadherin gamma subfamily A, 12	5
56097	PCDHGC3	protocadherin gamma subfamily C, 3; protocadherin gamma subfamily C, 5; protocadherin gamma subfamily C, 4; protocadherin gamma subfamily A, 12	5
8841	HDAC3	histone deacetylase 3	5
26025	PCDHGC3	protocadherin gamma subfamily C, 3; protocadherin gamma subfamily C, 5; protocadherin gamma subfamily C, 4; protocadherin gamma subfamily A, 12	5
1070	CETN3	centrin, EF-hand protein, 3 (CDC31 homolog, yeast)	5
26064	RAI14	retinoic acid induced 14	5
9794	MAML1	mastermind-like 1 (Drosophila)	5
9631	NUP155	nucleoporin 155kDa	5
9604	RNF14	ring finger protein 14	5
7416	VDAC1	voltage-dependent anion channel 1; similar to voltage-dependent anion channel 1	5
9555	H2AFY	H2A histone family, member Y	5
4012	LNPEP	leucyl/cystinyl aminopeptidase	5
9522	SCAMP1	secretory carrier membrane protein 1	5
5144	PDE4D	phosphodiesterase 4D, cAMP-specific (phosphodiesterase E3 dunce homolog, Drosophila)	5
7204	TRIO	triple functional domain (PTPRF interacting)	5
11346	SYNPO	synaptopodin	5
5098	PCDHGC3	protocadherin gamma subfamily C, 3; protocadherin gamma subfamily C, 5; protocadherin gamma subfamily C, 4; protocadherin gamma subfamily A, 12	5
6414	SEPP1	selenoprotein P, plasma, 1	5
22936	ELL2	elongation factor, RNA polymerase II, 2	5
6389	SDHA	succinate dehydrogenase complex, subunit A, flavoprotein (Fp)	5
9232	PTTG1	pituitary tumor-transforming 1; pituitary tumor-transforming 2	5
10399	GNB2L1	guanine nucleotide binding protein (G protein), beta polypeptide 2-like 1	5
9180	OSMR	oncostatin M receptor	5
22838	RNF44	ring finger protein 44	5
22836	RHOBTB3	Rho-related BTB domain containing 3	5
56951	C5orf15	chromosome 5 open reading frame 15	5
727947	UQCRB	similar to ubiquinol-cytochrome c reductase binding protein; ubiquinol-cytochrome c reductase binding protein pseudogene; ubiquinol-cytochrome c reductase binding protein	5
3094	HINT1	histidine triad nucleotide binding protein 1	5
642954	RBBP4	hypothetical LOC642954; retinoblastoma binding protein 4	5
6678	SPARC	secreted protein, acidic, cysteine-rich (osteonectin)	5
26999	CYFIP2	cytoplasmic FMR1 interacting protein 2	5
10307	APBB3	amyloid beta (A4) precursor protein-binding, family B, member 3	5
404734	ANKHD1	ankyrin repeat and KH domain containing 1; ANKHD1-EIF4EBP3 readthrough transcript; eukaryotic translation initiation factor 4E binding protein 3	5
3156	HMGCR	3-hydroxy-3-methylglutaryl-Coenzyme A reductase	5
9037	SEMA5A	sema domain, seven thrombospondin repeats (type 1 and type 1-like), transmembrane domain (TM) and short cytoplasmic domain, (semaphorin) 5A	5
6558	SLC12A2	solute carrier family 12 (sodium/potassium/chloride transporters), member 2	5
6507	SLC1A3	solute carrier family 1 (glial high affinity glutamate transporter), member 3	5
6880	TAF9	TAF9 RNA polymerase II, TATA box binding protein (TBP)-associated factor, 32kDa	5
8974	P4HA2	prolyl 4-hydroxylase, alpha polypeptide II	5
8992	ATP6V0E1	ATPase, H+ transporting, lysosomal 9kDa, V0 subunit e1	5
57763	ANKRA2	ankyrin repeat, family A (RFXANK-like), 2	5
10949	HNRNPA0	heterogeneous nuclear ribonucleoprotein A0	5
10902	BRD8	bromodomain containing 8	5
23517	SKIV2L2	superkiller viralicidic activity 2-like 2 (S. cerevisiae)	5
1729	DIAPH1	diaphanous homolog 1 (Drosophila)	5
51397	COMMD10	COMM domain containing 10	5
55819	RNF130	ring finger protein 130	5
10723	SLC12A7	solute carrier family 12 (potassium/chloride transporters), member 7	5
51164	DCTN4	dynactin 4 (p62)	5
51194	IPO11	importin 11	5
51121	RPL26L1	ribosomal protein L26-like 1	5
6949	TCOF1	Treacher Collins-Franceschetti syndrome 1	5
6932	TCF7	transcription factor 7 (T-cell specific, HMG-box)	5
4724	NDUFS4	NADH dehydrogenase (ubiquinone) Fe-S protein 4, 18kDa (NADH-coenzyme Q reductase)	5
4726	NDUFS6	NADH dehydrogenase (ubiquinone) Fe-S protein 6, 13kDa (NADH-coenzyme Q reductase)	5
55696	RBM22	RNA binding motif protein 22	5
84851	TRIM52	tripartite motif-containing 52	5
80762	NDFIP1	Nedd4 family interacting protein 1	5
23107	MRPS27	mitochondrial ribosomal protein S27	5
8641	PCDHGB4	protocadherin gamma subfamily B, 4	5
51752	ERAP1	endoplasmic reticulum aminopeptidase 1	5
902	CCNH	cyclin H	5
57486	NLN	neurolysin (metallopeptidase M3 family)	5
23398	PPWD1	peptidylprolyl isomerase domain and WD repeat containing 1	5
23367	LARP1	La ribonucleoprotein domain family, member 1	5
28966	SNX24	sorting nexin 24	5
27430	MAT2B	methionine adenosyltransferase II, beta	5
81545	FBXO38	F-box protein 38	5
56101	PCDHGB5	protocadherin gamma subfamily B, 5	5
56100	PCDHGB6	protocadherin gamma subfamily B, 6	5
56102	PCDHGB3	protocadherin gamma subfamily B, 3	5
56105	PCDHGA11	protocadherin gamma subfamily A, 11	5
56104	PCDHGB1	protocadherin gamma subfamily B, 1	5
56107	PCDHGA9	protocadherin gamma subfamily A, 9	5
51520	LARS	leucyl-tRNA synthetase	5
56110	PCDHGA5	protocadherin gamma subfamily A, 5	5
100127893	RPL7	ribosomal protein L7 pseudogene 26; ribosomal protein L7 pseudogene 16; ribosomal protein L7; ribosomal protein L7 pseudogene 32; ribosomal protein L7 pseudogene 23; ribosomal protein L7 pseudogene 24; ribosomal protein L7 pseudogene 20	5
56114	PCDHGA1	protocadherin gamma subfamily A, 1	5
56113	PCDHGA2	protocadherin gamma subfamily A, 2	5
56112	PCDHGA3	protocadherin gamma subfamily A, 3	5
56111	PCDHGA4	protocadherin gamma subfamily A, 4	5
4338	MOCS2	molybdenum cofactor synthesis 2	5
643300	HSPD1	heat shock 60kDa protein 1 (chaperonin) pseudogene 5; heat shock 60kDa protein 1 (chaperonin) pseudogene 6; heat shock 60kDa protein 1 (chaperonin) pseudogene 1; heat shock 60kDa protein 1 (chaperonin) pseudogene 4; heat shock 60kDa protein 1 (chaperonin)	5
10087	COL4A3BP	collagen, type IV, alpha 3 (Goodpasture antigen) binding protein	5
9708	PCDHGA8	protocadherin gamma subfamily A, 8	5
5201	PFDN1	prefoldin subunit 1	5
345778	MTX3	metaxin 3	5
26272	FBXO4	F-box protein 4	5
4001	LMNB1	lamin B1	5
79668	PARP8	poly (ADP-ribose) polymerase family, member 8	5
27125	AFF4	AF4/FMR2 family, member 4	5
27089	UQCRQ	ubiquinol-cytochrome c reductase, complex III subunit VII, 9.5kDa	5
645181	PDAP1	PDGFA associated protein 1; similar to PDGFA associated protein 1	5
7265	TTC1	tetratricopeptide repeat domain 1	5
6167	RPL37	ribosomal protein L37	5
644037	HNRNPA1	heterogeneous nuclear ribonucleoprotein A1-like 3; similar to heterogeneous nuclear ribonucleoprotein A1; heterogeneous nuclear ribonucleoprotein A1 pseudogene 2; heterogeneous nuclear ribonucleoprotein A1; heterogeneous nuclear ribonucleoprotein A1 pseudogene	5
3572	IL6ST	interleukin 6 signal transducer (gp130, oncostatin M receptor)	5
11336	EXOC3	exocyst complex component 3	5
728979	RPL10A	ribosomal protein L10a pseudogene 6; ribosomal protein L10a; ribosomal protein L10a pseudogene 9	5
53918	PELO	pelota homolog (Drosophila)	5
728843	RPL7	ribosomal protein L7 pseudogene 26; ribosomal protein L7 pseudogene 16; ribosomal protein L7; ribosomal protein L7 pseudogene 32; ribosomal protein L7 pseudogene 23; ribosomal protein L7 pseudogene 24; ribosomal protein L7 pseudogene 20	5
648000	RPL7	ribosomal protein L7 pseudogene 26; ribosomal protein L7 pseudogene 16; ribosomal protein L7; ribosomal protein L7 pseudogene 32; ribosomal protein L7 pseudogene 23; ribosomal protein L7 pseudogene 24; ribosomal protein L7 pseudogene 20	5
3796	KIF2A	kinesin heavy chain member 2A	5
64839	FBXL17	F-box and leucine-rich repeat protein 17	5
84250	ANKRD32	ankyrin repeat domain 32	5
10184	LHFPL2	lipoma HMGIC fusion partner-like 2	5
84340	GFM2	G elongation factor, mitochondrial 2	5
100131160	RPL39	ribosomal protein L39 pseudogene 10; ribosomal protein L39 pseudogene 20; ribosomal protein L39 pseudogene 27; ribosomal protein L39; ribosomal protein L39 pseudogene 13; ribosomal protein L39 pseudogene 32	5
51491	NOP16	NOP16 nucleolar protein homolog (yeast)	5
2966	GTF2H2B	general transcription factor IIH, polypeptide 2, 44kDa; general transcription factor IIH, polypeptide 2C; general transcription factor IIH, polypeptide 2B; general transcription factor IIH, polypeptide 2D	5
728340	GTF2H2B	general transcription factor IIH, polypeptide 2, 44kDa; general transcription factor IIH, polypeptide 2C; general transcription factor IIH, polypeptide 2B; general transcription factor IIH, polypeptide 2D	5
51307	FAM53C	family with sequence similarity 53, member C	5
54463	FAM134B	family with sequence similarity 134, member B	5
51149	C5orf45	chromosome 5 open reading frame 45	5
55651	NHP2	NHP2 ribonucleoprotein homolog (yeast)	5
1462	VCAN	versican	5
84868	HAVCR2	hepatitis A virus cellular receptor 2	5
54622	ARL15	ADP-ribosylation factor-like 15	5
29093	MRPL22	mitochondrial ribosomal protein L22	5
23197	FAF2	Fas associated factor family member 2	5
51780	KDM3B	lysine (K)-specific demethylase 3B	5
375449	MAST4	microtubule associated serine/threonine kinase family member 4	5
23286	WWC1	WW and C2 domain containing 1	5
56106	PCDHGA10	protocadherin gamma subfamily A, 10	5
133619	PRRC1	proline-rich coiled-coil 1	5
91137	SLC25A46	solute carrier family 25, member 46	5
10146	G3BP1	GTPase activating protein (SH3 domain) binding protein 1	5
134492	NUDCD2	NudC domain containing 2	5
9652	TTC37	tetratricopeptide repeat domain 37	5
3313	HSPA9	heat shock 70kDa protein 9 (mortalin)	5
192286	HIGD2A	HIG1 hypoxia inducible domain family, member 2A	5
64777	RMND5B	required for meiotic nuclear division 5 homolog B (S. cerevisiae)	5
646227	ARPP19	cAMP-regulated phosphoprotein 19 pseudogene; cAMP-regulated phosphoprotein, 19kDa	5
730394	GTF2H2B	general transcription factor IIH, polypeptide 2, 44kDa; general transcription factor IIH, polypeptide 2C; general transcription factor IIH, polypeptide 2B; general transcription factor IIH, polypeptide 2D	5
51015	ISOC1	isochorismatase domain containing 1	5
7905	REEP5	receptor accessory protein 5	5
10412	NSA2	hypothetical gene supported by NM_014886; TGF beta-inducible nuclear protein 1; similar to TGF beta-inducible nuclear protein 1	5
10299	2015-03-06	membrane-associated ring finger (C3HC4) 6	5
653238	GTF2H2B	general transcription factor IIH, polypeptide 2, 44kDa; general transcription factor IIH, polypeptide 2C; general transcription factor IIH, polypeptide 2B; general transcription factor IIH, polypeptide 2D	5
6500	SKP1	S-phase kinase-associated protein 1	5
90624	LYRM7	Lyrm7 homolog (mouse)	5
51426	POLK	polymerase (DNA directed) kappa	5
100130746	AKTIP	AKT interacting protein; similar to AKT interacting protein	5
51306	FAM13B	family with sequence similarity 13, member B	5
[truncated: 4,783 more rows]
