# Supplementary material for: Detection bias in microarray and sequencing transcriptomic analysis identified by housekeeping genes
Source: Data Brief. 2015 Nov 27;6:121–3. doi: 10.1016/j.dib.2015.11.045 (PMC4706559; doi:10.1016/j.dib.2015.11.045)
Supplement: Supplementary file 1 — Supplementary material [file mmc1.zip › Supplementary Table 2.xlsx]

## Sheet: MA
Refgene	Exon count	Total exon length	Total intron length	GC content
NM_001164507	182	26202	222947	0.455665
NM_001164508	182	26202	222947	0.455313
NM_004543	149	20598	228551	0.449935
NM_001035	105	16365	775222	0.462225
NM_207437	78	13680	159546	0.492546
NM_052896	70	13118	638726	0.571483
NM_022124	68	11124	407890	0.587779
NM_004370	66	11579	110003	0.466275
NM_080680	66	6425	23352	0.647093
NM_001999	65	10724	269410	0.495938
NM_000426	65	9692	623733	0.467286
NM_001079823	64	9680	623745	0.467458
NM_080681	64	6167	23610	0.650717
NM_080679	63	6104	23673	0.651329
NM_017539	62	12394	213937	0.490406
NM_001024660	60	10807	615672	0.531079
NM_015678	58	11120	719330	0.429703
NM_001130978	56	6953	226188	0.573581
NM_001130979	56	6983	226158	0.574653
NM_001130981	56	7004	226137	0.574799
NM_001130982	56	6751	213311	0.575643
NM_001130983	56	6721	213341	0.574576
NM_001130987	56	6772	213290	0.575786
NM_014689	56	7431	270093	0.440634
NM_000494	56	5610	48983	0.594793
NM_001130455	55	6658	213404	0.574448
NM_001130977	55	6911	226230	0.573595
NM_001130980	55	6941	226200	0.574674
NM_001130984	55	6679	213383	0.574597
NM_001130985	55	6709	213353	0.575671
NM_003494	55	6890	226251	0.573442
NM_001130976	54	6848	226293	0.573456
NM_001130986	54	6616	213446	0.574468
NM_015175	54	8828	21194	0.617181
NM_144658	53	6638	183614	0.400836
NM_007329	53	7686	75386	0.564899
NM_017579	52	7656	75416	0.564337
NM_022068	52	9713	468803	0.472818
NM_080645	51	8087	113495	0.487719
NM_000495	51	6507	251195	0.554765
NM_033380	51	6512	251190	0.554612
NM_001813	49	8612	83992	0.353195
NM_080685	48	8577	212284	0.427673
NM_080683	48	8562	212299	0.427729
NM_153366	48	12343	202289	0.482643
NM_006264	47	8505	212356	0.428185
NM_007174	47	8582	182920	0.524819
NM_004321	46	8733	75316	0.610881
NM_004654	46	10040	149573	0.396974
NM_080684	45	7989	212872	0.42687
NM_002944	43	7368	130121	0.423481
NM_173489	42	5280	68043	0.461959
NM_001735	41	5464	92477	0.400517
NM_002470	41	6038	22746	0.518805
NM_004406	40	5802	77270	0.553938
NM_000352	39	4921	79040	0.576696
NM_007335	37	5614	77919	0.558466
NM_007337	36	5490	78043	0.557617
NM_002864	36	4610	54921	0.476512
NM_000428	36	8554	105595	0.637212
NM_001159	35	4933	80554	0.472492
NM_015429	35	4473	239683	0.455081
NM_014801	34	6817	304761	0.515123
NM_003947	34	6508	418633	0.539062
NM_001098816	34	13548	773821	0.563177
NM_003933	34	4681	10257	0.640011
NM_001159587	33	9102	123131	0.405645
NM_133493	33	9153	123080	0.406178
NM_198393	33	4928	130451	0.477435
NM_001159588	32	8922	123311	0.407353
NM_031272	32	4808	130571	0.479798
NM_133478	31	6348	120818	0.552288
NM_001171930	31	4843	330948	0.583695
NM_005337	31	3893	41512	0.495567
NM_005845	31	5856	275762	0.444696
NM_003637	30	5269	13713	0.547945
NM_007366	30	5633	116234	0.439891
NM_002203	30	7869	97585	0.422166
NM_001167940	30	6066	562270	0.448629
NM_017954	30	6054	562282	0.448471
NM_000384	29	14121	28524	0.433319
NM_020715	29	6540	49708	0.571429
NM_006154	29	5872	160956	0.421754
NM_198503	28	5973	376678	0.40669
NM_003887	28	5717	193202	0.523006
NM_001009571	28	5931	562405	0.448779
NM_032293	28	3738	125335	0.484878
NM_006393	28	9215	108414	0.417734
NM_005603	28	5938	150732	0.454207
NM_001145657	27	3495	69654	0.586022
NM_020925	27	5274	216992	0.486383
NM_001007267	27	5165	111636	0.440252
NM_001135191	27	5582	193337	0.520444
NM_007237	27	3250	84236	0.47235
NM_007064	27	5752	130779	0.515245
NM_006514	27	5874	90791	0.507069
NM_006017	27	3977	103916	0.429176
NM_001145848	27	3973	111802	0.429794
NM_001145847	27	4257	111489	0.429794
NM_030667	27	6379	269696	0.439332
NM_004460	26	2786	70066	0.395094
NM_004522	26	6958	144579	0.494781
NM_021196	26	3449	90143	0.551552
NM_001098484	26	7693	377109	0.461111
NM_001145849	26	3908	103985	0.432977
NM_020455	26	6961	137387	0.41653
NM_002848	26	6295	269780	0.440987
NM_001145658	25	3301	52340	0.586996
NM_002885	25	3334	69815	0.589357
NM_032523	25	7223	197730	0.453832
NM_001346	25	5802	209232	0.527778
NM_001134742	25	7596	377206	0.459665
NM_001145851	25	3881	104012	0.433653
NM_001145850	25	3884	104009	0.434331
NM_006208	25	7442	79698	0.441685
NM_198569	25	6915	137433	0.415401
NM_001032394	25	6877	137471	0.416527
NM_000170	25	3809	109420	0.523017
NM_002547	25	7531	383583	0.475716
NM_001171931	25	3954	306620	0.584432
NM_025185	25	11747	406423	0.511803
NM_000789	25	4969	16351	0.602907
NM_002772	25	3944	130594	0.411438
NM_001135659	24	9560	1104472	0.503445
NM_003151	24	2826	118859	0.427236
NM_145739	24	6811	72379	0.458999
NM_002218	24	3283	14429	0.568564
NM_001130961	24	6473	189962	0.453307
NM_001080745	24	5685	209349	0.524126
NM_001080744	24	5727	209307	0.529335
NM_001080423	24	7721	43512	0.631226
NM_001145852	24	3857	104036	0.435028
NM_030955	24	4955	359884	0.524347
NM_001032395	24	6831	137517	0.415372
NM_152432	24	4752	298498	0.426667
NM_001843	24	5660	374310	0.437357
NM_003632	24	5454	11926	0.584597
NM_001024457	23	6695	223136	0.399276
NM_001024457	23	6692	89670	0.399276
NM_001078170	23	5500	93427	0.403149
NM_001078170	23	5500	63067	0.403149
NM_001130960	23	6445	189990	0.460252
NM_003741	23	3527	6236	0.65795
NM_006206	23	6574	62575	0.474006
NM_003759	23	7640	225395	0.46332
NM_001447	23	14536	50317	0.5259
NM_003247	23	5881	32454	0.589656
NM_003474	23	8037	368137	0.539927
NM_001171933	23	4331	15846	0.592227
NM_015080	23	6623	110392	0.6439
NM_006475	23	3380	32883	0.406213
NM_032445	23	5914	352528	0.607018
NM_006892	23	4336	42636	0.560109
NM_001039500	22	4475	59501	0.602248
NM_015888	22	5857	55661	0.405578
NM_004801	22	9350	1104682	0.508119
NM_001166449	22	3193	14519	0.574177
NM_014996	22	6128	218199	0.462158
NM_003318	22	3010	34913	0.369075
NM_001166691	22	3019	34904	0.368728
NM_002581	22	10970	237560	0.567568
NM_001171934	22	4226	15951	0.592901
NM_004523	22	5078	57250	0.381898
NM_175038	22	5476	158579	0.438161
NM_198400	22	7022	83191	0.413996
NM_175848	22	4276	42696	0.563149
NM_175850	22	4255	25250	0.562648
NM_020770	21	5101	22205	0.588317
NM_000222	21	5176	77612	0.449335
NM_001093772	21	5164	77624	0.449812
NM_015234	21	5756	96677	0.459292
NM_001098518	21	5816	63656	0.459292
NM_002216	21	3189	43059	0.466385
NM_001100167	21	6030	114454	0.551839
NM_130385	21	6366	114532	0.564074
NM_001100163	21	6313	114585	0.557583
NM_144973	21	9391	199405	0.459608
NM_001105515	21	3076	202600	0.446899
NM_001135935	21	3215	33048	0.409633
NM_001135934	21	3209	33054	0.410256
NM_001974	21	3145	49760	0.493424
NM_144691	21	3129	11154	0.640278
NM_000272	20	2751	78976	0.43733
NM_001128178	20	2583	79144	0.436087
NM_207181	20	2748	78979	0.437017
NM_001624	20	7542	51053	0.475251
NM_020975	20	5615	47666	0.602093
NM_006157	20	3267	902866	0.483765
NM_001098579	20	6035	73176	0.565009
NM_138732	20	6413	110602	0.646987
NM_005609	20	3616	10711	0.572954
NM_001135936	20	3125	33138	0.410904
NM_017558	20	3718	199895	0.471513
NM_175849	20	4087	42885	0.574146
NM_004631	19	7777	78003	0.588866
NM_015149	19	5158	287347	0.498342
NM_024526	19	2228	11715	0.593972
NM_133181	19	2318	11625	0.593154
NM_139053	19	2321	11622	0.593277
NM_006343	19	3626	127129	0.489333
NM_000096	19	4664	44881	0.420575
NM_014278	19	3270	47804	0.396429
NM_000301	19	3537	48324	0.502261
NM_172218	19	3749	80121	0.445164
NM_003114	19	3947	79623	0.445164
NM_001145320	19	4068	39288	0.643557
NM_014694	19	3726	36941	0.643557
NM_000061	19	2611	34167	0.468182
NM_173081	19	3747	106753	0.416189
NM_020630	19	4159	46277	0.6064
NM_021641	19	3420	343797	0.536761
NM_201551	19	3126	903007	0.482112
NM_014055	19	3148	91313	0.376169
NM_001143779	19	2730	91731	0.376169
NM_002692	19	1861	42968	0.406566
NM_032866	19	7224	166999	0.514454
NM_014862	19	6558	187029	0.54364
NM_015302	19	4309	8297	0.644059
NM_002088	19	3533	63957	0.630649
NM_001018054	18	7600	78180	0.58895
NM_001080494	18	2743	32268	0.536557
NM_001144832	18	2718	55141	0.538946
NM_020066	18	6429	376876	0.583478
NM_001128179	18	2394	79333	0.442276
NM_004438	18	6416	147916	0.496454
NM_015341	18	6059	35296	0.48832
NM_024800	18	2953	320663	0.435501
NM_001163213	18	4293	11268	0.66131
NM_000142	18	4287	11274	0.657993
NM_052909	18	11515	38200	0.613208
NM_001142556	18	3142	28294	0.36685
NM_012484	18	3139	28297	0.366897
NM_033502	18	7584	219535	0.590619
NM_001122665	18	2697	11723	0.440746
NM_001164716	18	3352	10975	0.573068
NM_175861	18	8832	275115	0.493763
NM_003667	18	4609	141930	0.469163
NM_013267	18	2648	14823	0.540077
NM_002742	18	3677	347536	0.487039
NM_013227	18	8840	63072	0.576189
NM_014695	18	5830	78845	0.396825
NM_022904	18	3290	9655	0.662385
NM_001048166	17	5019	58990	0.414275
NM_003035	17	5016	58993	0.414079
NM_021080	17	2580	1250054	0.508993
NM_033300	17	7267	78513	0.562972
NM_000817	17	3474	40986	0.49972
NM_001063	17	2791	30083	0.511206
NM_004536	17	6551	50081	0.435897
NM_012485	17	3094	28342	0.369014
NM_032861	17	3969	54808	0.425954
NM_080872	17	7290	551917	0.519567
NM_004660	17	4490	11203	0.440746
NM_170744	17	6890	83454	0.628964
NM_002779	17	4185	12343	0.641301
NM_003044	17	3500	19871	0.557724
NM_018451	17	5115	35501	0.422704
NM_006032	17	2223	4531	0.591398
NM_005739	17	5025	71681	0.489557
NM_002738	17	8014	376619	0.512364
NM_212535	17	2711	381922	0.512401
NM_001098635	17	4196	46939	0.604292
NM_178860	17	4212	46923	0.60402
NM_001146202	17	3176	14072	0.614646
NM_001146205	17	3116	14132	0.613542
NM_001146204	17	3011	14237	0.61157
NM_170604	17	3218	14030	0.616716
NM_021115	17	6573	207551	0.586992
NM_007365	16	4363	48330	0.586587
NM_017522	16	6988	78792	0.560628
NM_032726	16	3237	26185	0.528615
NM_198182	16	3605	47017	0.48573
NM_001145319	16	3705	113572	0.409524
NM_001146003	16	2783	320833	0.431111
NM_130808	16	4186	497697	0.483871
NM_004441	16	4675	460534	0.552623
NM_006548	16	3671	177630	0.53
NM_002670	16	3721	86519	0.409524
NM_022965	16	3951	11610	0.661871
NM_001130675	16	2822	36387	0.381888
NM_001161658	16	3630	34229	0.476765
NM_001161656	16	3669	34190	0.472991
NM_001130173	16	3678	34181	0.473316
NM_001080416	16	5192	45883	0.393537
NM_017697	16	3806	62525	0.47654
NM_001034915	16	3794	62537	0.477384
NM_001145861	16	4685	37864	0.501138
NM_001145860	16	4745	37804	0.501138
NM_015029	16	4673	37329	0.501138
NM_006108	16	5138	300359	0.560231
NM_024560	16	3033	174741	0.479864
NM_001122848	16	3262	20867	0.557724
NM_001122847	16	3165	20456	0.557724
NM_000889	16	2867	13123	0.601585
NM_001128602	16	4920	71786	0.489297
NM_001135	16	8543	63369	0.573739
NM_000442	16	6830	64633	0.474966
NM_172207	16	2458	25429	0.586692
NM_172206	16	3500	26921	0.59025
NM_032294	16	3554	29167	0.59025
NM_021628	16	3233	19410	0.58661
NM_001165960	16	3397	19620	0.593997
NM_001792	16	4335	222149	0.464168
NM_000923	16	5346	34894	0.609163
NM_001146203	16	2942	14306	0.609966
NM_022159	15	3619	113428	0.370478
NM_022367	15	3303	20918	0.581802
NM_000578	15	3852	11014	0.606171
NM_001127391	15	2117	67011	0.421592
NM_024572	15	2735	225527	0.552743
NM_139163	15	2186	66942	0.423019
NM_144978	15	2409	87433	0.37988
NM_145910	15	2096	146192	0.42109
NM_001007225	15	3542	177759	0.523639
NM_000477	15	2247	14911	0.429508
NM_001134	15	2039	17528	0.419672
NM_004362	15	2738	36471	0.381888
NM_004061	15	4345	1098414	0.452411
NM_022892	15	5880	50752	0.427536
NM_152685	15	2361	13794	0.567717
NM_005847	15	2349	13806	0.568169
NM_001142557	15	2915	28521	0.369849
NM_153840	15	5468	39193	0.448957
NM_005375	15	3314	34544	0.468019
NM_001130172	15	3306	34553	0.467607
NM_000168	15	8214	267856	0.584651
NM_000790	15	1955	100681	0.538462
NM_001082971	15	2070	104952	0.538462
NM_022444	15	3797	82641	0.428412
NM_001144755	15	5012	46063	0.402116
NM_001122826	15	3684	62647	0.477778
NM_000898	15	2595	113271	0.49968
NM_031433	15	3925	3815	0.60977
NM_016615	15	2226	40027	0.564953
NM_030669	15	3970	48018	0.444992
NM_173502	15	2839	8330	0.666667
NM_006546	15	8769	49965	0.547866
NM_199340	15	5858	59311	0.489297
NM_001098819	15	5124	11409	0.596925
NM_001098818	15	5071	13444	0.609398
NM_033103	15	3531	82796	0.550218
NM_001111309	15	4488	32709	0.603309
NM_001111308	15	4593	34194	0.609369
NM_001111307	15	4779	44196	0.612552
NM_001146207	15	2927	14321	0.614674
NM_144686	15	2464	10691	0.61009
NM_001145303	15	2482	10673	0.611501
NM_017671	15	5151	43549	0.451327
NM_032819	15	3558	56952	0.608097
NM_016335	15	2408	21372	0.628397
NM_019601	15	3183	4448	0.63791
NM_001164537	14	7156	407303	0.553175
NM_004700	14	4099	52342	0.646073
NM_006536	14	4024	28448	0.424788
NM_031423	14	1843	31988	0.372043
NM_145697	14	1989	31842	0.372043
NM_152486	14	2554	16287	0.690616
NM_001039362	14	3240	60222	0.488318
NM_003937	14	1672	163019	0.413448
NM_052920	14	5084	318103	0.619102
NM_003471	14	3835	392342	0.482478
NM_172160	14	3715	414876	0.494444
NM_005630	14	4223	93158	0.563665
NM_002718	14	6814	175424	0.411816
NM_172159	14	4518	243634	0.488391
NM_002753	14	3727	434281	0.44602
NM_138982	14	4186	340914	0.458781
NM_138980	14	4213	340887	0.466042
NM_014228	14	3739	17377	0.596546
NM_001790	14	2170	44443	0.460619
NM_000947	14	2316	326918	0.413072
NM_002395	14	3517	217312	0.433392
NM_001161657	14	3060	34799	0.459233
NM_001161660	14	3210	34649	0.471397
NM_001161659	14	3204	34655	0.46468
NM_000930	14	3173	29786	0.583777
NM_031415	14	2714	35979	0.470203
NM_001122827	14	3533	62798	0.474931
NM_001122825	14	3545	62786	0.474001
NM_139021	14	1888	4239	0.647095
NM_032873	14	6903	151887	0.517436
NM_001604	14	6910	19652	0.517925
NM_152312	14	2552	4924	0.633426
NM_000506	14	2010	18304	0.591225
NM_030668	14	3886	48102	0.450617
NM_030671	14	5002	46986	0.444992
NM_004572	14	4439	101662	0.535903
NM_001257	14	4021	1165796	0.504669
NM_005622	14	2133	31035	0.431573
NM_000697	14	2358	12314	0.583333
NM_001141	14	2715	7379	0.599212
NM_152830	14	3264	10300	0.600273
NM_001146206	14	2651	14597	0.606186
NM_144577	14	3220	20404	0.621461
NM_001012957	13	6994	407465	0.555822
NM_001042771	13	2102	9955	0.581046
NM_005356	13	2119	32810	0.581046
NM_018662	13	7060	407399	0.554386
NM_172163	13	3937	52504	0.640187
NM_182499	13	2331	43598	0.522727
NM_001025201	13	2446	203620	0.448541
NM_001822	13	2523	203417	0.441304
NM_144583	13	3102	60360	0.47993
NM_181897	13	4669	120507	0.442767
NM_004454	13	4102	58694	0.542727
NM_013261	13	6318	91739	0.471423
NM_006424	13	4151	18783	0.543657
NM_004237	13	2390	22806	0.485758
NM_015566	13	5990	83275	0.426726
NM_001017995	13	7777	113248	0.592105
NM_001080480	13	4318	108461	0.456317
NM_002062	13	3123	35841	0.589799
NM_003214	13	2991	20497	0.595566
NM_015198	13	5310	295297	0.557316
NM_013956	13	3093	213738	0.507224
NM_001160004	13	3211	213620	0.484058
NM_013960	13	3220	213611	0.483081
NM_033011	13	3035	29924	0.589942
NM_025211	13	1873	76544	0.377838
NM_194313	13	6227	70594	0.498174
NM_177537	13	2584	4862	0.597748
NM_177535	13	2572	4874	0.598383
NM_001098800	13	2584	4862	0.597748
NM_030801	13	2602	4844	0.598383
NM_030801	13	2602	4844	0.598383
NM_177537	13	2584	4862	0.597748
NM_177535	13	2572	4874	0.598383
NM_001098800	13	2584	4862	0.597748
NM_014289	13	3595	21853	0.479751
NM_138933	13	9364	76903	0.466667
NM_138932	13	9293	76974	0.468908
NM_014576	13	9269	76998	0.471323
NM_052836	13	2684	247845	0.573132
NM_024680	13	3721	13177	0.481951
NM_000280	13	6966	19596	0.520095
NM_001127612	13	6880	26290	0.520095
NM_001077263	13	3448	25365	0.592136
NM_030670	13	4918	47070	0.450617
NM_000277	13	2681	76597	0.47167
NM_020853	13	4711	34358	0.528625
NM_001005242	13	4307	101794	0.533413
NM_003888	13	3603	108897	0.493899
NM_052955	13	2312	23663	0.562588
NM_025049	13	2689	7350	0.657321
NM_001797	13	3648	171589	0.508156
NM_024745	13	3232	37612	0.450718
NM_001160423	13	8352	50382	0.537585
NM_001039130	13	2628	7466	0.597737
NM_001142339	13	6032	128181	0.473822
NM_004994	13	2336	5318	0.634181
NM_000715	12	2243	38468	0.451505
NM_000779	12	2155	18197	0.563802
NM_001098475	12	2529	43400	0.53406
NM_001099772	12	2158	18194	0.564003
NM_001902	12	2140	26494	0.457307
NM_052998	12	2319	37100	0.571222
NM_175710	12	1837	76742	0.483626
NM_000542	12	3667	7758	0.626058
NM_001032998	12	1288	110624	0.418831
NM_003466	12	4055	58870	0.610495
NM_013952	12	3976	58949	0.619883
NM_022336	12	4214	90688	0.5902
NM_198843	12	2840	8585	0.626058
NM_003304	12	4068	79396	0.405702
NM_016242	12	4037	118716	0.391858
NM_001130698	12	3548	69179	0.502892
NM_004932	12	8571	126921	0.471976
NM_002754	12	6348	7693	0.576503
NM_001012279	12	11818	69132	0.618495
NM_001099401	12	1775	69211	0.462923
NM_001159999	12	2478	166737	0.499457
NM_013957	12	3069	213762	0.508882
NM_013964	12	3078	213753	0.50806
NM_001135953	12	1720	76697	0.383966
NM_033031	12	4511	62862	0.458691
NM_145307	12	6905	68873	0.408743
NM_174937	12	2617	216713	0.598524
NM_031473	12	2311	41800	0.390432
NM_170696	12	3489	109011	0.49203
NM_022166	12	9336	359222	0.610764
NM_001007240	12	3453	14594	0.545229
NM_001795	12	4128	34037	0.570701
NM_001039131	12	2493	7601	0.604201
NM_000250	12	3215	7865	0.618856
NM_182978	12	6475	190195	0.535948
NM_005498	12	1751	12894	0.550314
NM_198445	12	3044	7404	0.655629
NM_001146327	12	2259	63915	0.489268
NM_001146326	12	2172	64002	0.489268
NM_000022	12	1532	30682	0.572344
NM_000782	12	3266	17263	0.512621
NM_080618	12	3664	24821	0.50502
NM_004121	12	2494	22995	0.646224
NM_001099781	12	2497	22992	0.646259
NM_012324	12	3381	7486	0.686061
NM_001007237	11	7267	86091	0.591353
NM_001164538	11	2965	379875	0.558043
NM_001164540	11	6694	407765	0.550705
NM_001231	11	1958	9434	0.512175
NM_001542	11	7189	85370	0.590947
NM_002644	11	4275	13670	0.571678
NM_003465	11	2307	11347	0.573876
NM_004000	11	1470	14312	0.494459
NM_005060	11	3066	22736	0.588311
NM_006671	11	2696	52758	0.603684
NM_015039	11	5560	164703	0.547619
NM_138796	11	2275	234555	0.409761
NM_153742	11	2008	26626	0.460405
NM_170706	11	5448	51190	0.545655
NM_000030	11	1598	8777	0.626802
NM_001608	11	2490	35010	0.440062
NM_004482	11	3267	43224	0.395899
NM_016232	11	2058	38478	0.432675
NM_172311	11	3830	106760	0.426036
NM_003149	11	3083	164437	0.504549
NM_001106	11	11373	27471	0.593892
NM_207102	11	1647	20860	0.4681
NM_018725	11	2040	17211	0.491054
NM_001870	11	1684	30146	0.424242
NM_001126328	11	3109	128208	0.51669
NM_001159694	11	3998	118755	0.394913
NM_003305	11	3330	50756	0.482921
NM_033393	11	6480	30234	0.566142
NM_004598	11	4827	519205	0.559848
NM_022809	11	1951	44662	0.462178
NM_003931	11	3220	76966	0.467262
NM_000841	11	7418	120077	0.610077
NM_003919	11	1700	69286	0.454338
NM_001099400	11	1708	69278	0.446903
NM_001869	11	1329	21606	0.488889
NM_016352	11	2817	28230	0.50237
NM_006765	11	3884	222679	0.471824
NM_001017420	11	3358	27009	0.384275
NM_001159995	11	2427	166788	0.503074
NM_001160008	11	2359	210421	0.489311
NM_001042413	11	7650	468258	0.584318
NM_021965	11	3338	170825	0.539319
NM_001127608	11	2107	65776	0.54102
NM_004816	11	2423	60707	0.54102
NM_004188	11	2455	43688	0.618328
NM_014467	11	2190	24944	0.532904
NM_001171932	11	1736	218936	0.580672
NM_005264	11	9563	207121	0.537196
NM_001354	11	3605	26653	0.476337
NM_031464	11	5195	13294	0.633333
NM_003710	11	2426	11182	0.614137
NM_181642	11	2474	11134	0.615723
NM_144565	11	2003	10493	0.588154
NM_170697	11	3207	57467	0.483058
NM_001502	11	3444	14603	0.545171
NM_001007241	11	3012	15035	0.535379
NM_178493	11	2217	6458	0.662643
NM_002002	11	1615	11775	0.594203
NM_001136007	11	1579	6918	0.586207
NM_033068	11	1347	3463	0.675254
NM_001083539	11	1766	48866	0.543554
NM_015363	11	2096	64078	0.489268
NM_003833	11	2312	12772	0.642039
NM_001128915	11	3068	17461	0.52487
NM_001145206	11	10494	158981	0.592695
NM_001099782	11	2398	23091	0.643844
NM_000963	10	4493	4123	0.448485
NM_001001523	10	3036	16971	0.585007
NM_001012959	10	2218	237674	0.569956
NM_001025197	10	1440	14342	0.492563
NM_001025199	10	1500	12230	0.494658
NM_001164539	10	2675	225890	0.567019
NM_001164541	10	2904	379936	0.57136
NM_001164542	10	2710	329979	0.565005
NM_002022	10	2303	25599	0.432916
NM_002832	10	3772	10804	0.612303
NM_005558	10	2839	15865	0.591377
NM_013353	10	1322	4763	0.516378
NM_013953	10	3745	59180	0.610766
NM_001159929	10	1473	21034	0.467115
NM_001159927	10	1464	21043	0.462447
NM_032622	10	2840	95160	0.506582
NM_000824	10	3058	92908	0.422356
NM_001166060	10	3041	92647	0.422356
NM_001077693	10	1037	13153	0.540453
NM_001017971	10	2346	36839	0.506667
NM_033120	10	1891	27960	0.674779
NM_022892	10	4477	23024	0.427536
NM_004536	10	4474	23024	0.435897
NM_001024935	10	3075	77111	0.467262
NM_001024934	10	3122	77064	0.467262
NM_001122742	10	6465	406313	0.572148
NM_000324	10	1928	29770	0.466667
NM_001163446	10	2718	28329	0.507284
NM_178234	10	3819	222744	0.467433
NM_001160001	10	2376	166839	0.504028
NM_022071	10	3399	79250	0.482784
NM_004133	10	4093	22766	0.433483
NM_152629	10	6666	321390	0.587629
NM_001393	10	3290	37491	0.421429
NM_006307	10	1903	69687	0.537634
NM_000640	10	1373	12297	0.378828
NM_001145453	10	9218	207136	0.539407
NM_205845	10	3505	26753	0.476337
NM_058222	10	2791	18588	0.50202
NM_001039752	10	2574	19243	0.457565
NM_139022	10	1376	14812	0.63136
NM_000613	10	1623	8364	0.557955
NM_024426	10	3026	44734	0.617761
NM_024424	10	3017	44743	0.620065
NM_004292	10	2684	1775	0.67602
NM_020700	10	6199	284703	0.552104
NM_021229	10	3615	129337	0.502915
NM_000545	10	3416	20528	0.642932
NM_001130862	10	2269	18995	0.413598
NM_000020	10	4263	11681	0.613095
NM_000899	10	5443	82238	0.399027
NM_174942	10	5759	48869	0.420144
NM_016155	10	2408	20968	0.673289
NM_014363	10	15668	89238	0.390029
NM_148957	10	4492	101244	0.525518
NM_001032367	10	2332	10879	0.614137
NM_001007242	10	3003	15044	0.535223
NM_001129758	10	1735	3152	0.593892
NM_022357	10	1738	3149	0.593385
NM_000023	10	1433	8495	0.629725
NM_017763	10	5746	59337	0.605442
NM_018304	10	6473	44738	0.445983
NM_130386	10	3134	178241	0.506505
NM_006202	10	4261	12414	0.584877
NM_001136011	10	1457	7040	0.55303
NM_006149	10	1279	10151	0.569959
NM_000774	10	1826	12103	0.586721
NM_004363	10	3530	18307	0.522523
NM_006210	10	8759	21891	0.482903
NM_000878	10	4043	20040	0.613527
NM_001025161	10	1505	2847	0.639552
NM_017584	10	1437	2101	0.607226
NM_000655	9	2442	18596	0.456822
NM_001114309	9	3247	3379	0.58871
NM_001164544	9	2761	189669	0.57265
NM_001460	9	5304	22172	0.447139
NM_001910	9	2228	12418	0.548279
NM_002021	9	2183	35325	0.459662
NM_004433	9	3133	3493	0.58871
NM_020393	9	2128	16593	0.552585
NM_080588	9	3265	9714	0.599167
NM_001135098	9	2409	138567	0.461333
NM_001145873	9	3054	20738	0.649718
NM_002354	9	1718	16163	0.432804
NM_006872	9	1701	60131	0.410578
NM_013992	9	3643	59282	0.601852
NM_018410	9	3189	14677	0.501113
NM_000669	9	1758	14796	0.481383
NM_001166061	9	2765	93201	0.421053
NM_004181	9	1124	10425	0.526786
NM_138981	9	3511	89020	0.452038
NM_000667	9	1500	13163	0.475177
NM_000668	9	2692	12364	0.493794
NM_014395	9	2937	50429	0.453144
NM_000337	9	9789	431242	0.468499
NM_001166260	9	1482	14597	0.472414
NM_002538	9	6438	59375	0.446781
NM_001024936	9	2977	77209	0.467262
NM_001122741	9	6313	291288	0.572148
NM_001122740	9	6356	289599	0.572148
NM_002630	9	1375	9316	0.58012
NM_020979	9	2206	34444	0.686884
NM_001031618	9	1983	9096	0.57072
NM_001031618	9	1983	9093	0.57072
NM_014729	9	4131	309660	0.517394
NM_201553	9	1464	29550	0.43344
NM_201552	9	1376	29772	0.43344
NM_001159996	9	2411	40797	0.484358
NM_024094	9	2269	19721	0.424704
NM_000497	9	3535	3929	0.599868
NM_000035	9	2426	12795	0.53516
NM_001136024	9	8228	92473	0.496271
NM_001170704	9	11532	109122	0.503218
NM_133486	9	11464	58912	0.488557
NM_001170752	9	1781	69809	0.538596
NM_001170751	9	1726	69864	0.538588
NM_001170750	9	1843	69747	0.540824
NM_001421	9	4178	41403	0.571285
NM_001127197	9	4096	41698	0.571285
NM_001448	9	3714	110428	0.494913
NM_018324	9	1834	28123	0.431557
NM_145793	9	9128	206249	0.539407
NM_014391	9	1974	7202	0.460417
NM_000378	9	2966	44794	0.62249
NM_012153	9	5450	36797	0.498339
NM_000869	9	2237	13001	0.568385
NM_001161772	9	1996	10817	0.5625
NM_000733	9	1513	10083	0.49359
NM_006479	9	2218	19046	0.412698
NM_006262	9	1833	1740	0.656759
NM_001077401	9	4126	6907	0.613095
NM_001081492	9	3894	19111	0.611505
NM_182507	9	3859	19146	0.606328
NM_002282	9	1875	5223	0.621457
NM_005554	9	2450	3774	0.589971
NM_004616	9	1130	31773	0.406162
NM_003994	9	5359	82322	0.392954
NM_018647	9	1625	88289	0.528302
NM_000131	9	3128	11766	0.625268
NM_003613	9	4468	11036	0.5609
NM_018667	9	5269	84911	0.629573
NM_020927	9	3791	187753	0.542063
NM_202000	9	1569	20758	0.444951
NM_001671	9	1504	4630	0.621005
NM_005971	9	1373	7124	0.55303
NM_021910	9	1535	6962	0.593567
NM_000767	9	3052	24046	0.535908
NM_013289	9	1901	12440	0.538577
NM_001146187	9	8375	22275	0.481001
NM_001146185	9	8369	22281	0.480747
NM_001146184	9	8683	21967	0.482903
NM_130852	9	1078	6236	0.546044
NM_016583	9	1023	6291	0.546044
NM_030590	9	2131	12751	0.648799
NM_000106	9	1659	2724	0.639893
NM_138814	9	2540	9796	0.624031
NM_000851	8	1570	4457	0.496195
NM_001002275	8	2158	13382	0.545161
NM_001018016	8	1178	5914	0.530818
NM_001018017	8	1151	5941	0.528646
NM_001102592	8	1698	11137	0.440778
NM_001122979	8	1898	10761	0.547619
NM_001135599	8	5954	93332	0.484575
NM_001164545	8	2658	189772	0.587931
NM_001164547	8	2618	380222	0.592262
NM_001170631	8	2783	9876	0.56113
NM_002456	8	1205	5887	0.520681
NM_003281	8	6143	11837	0.602837
NM_004001	8	2161	13379	0.545552
NM_017734	8	2578	46089	0.429952
NM_017898	8	1573	34348	0.543651
NM_052931	8	2743	35490	0.446787
NM_144584	8	1881	11358	0.440778
NM_148964	8	2086	12560	0.545788
NM_002254	8	5431	50558	0.597397
NM_003856	8	3892	4959	0.410334
NM_014575	8	2630	621490	0.579918
NM_004944	8	1076	17302	0.488017
NM_001130157	8	2319	32978	0.407104
NM_001163646	8	1759	4780	0.561172
NM_001145143	8	1609	6019	0.554733
NM_001775	8	1491	69285	0.48948
NM_001957	8	4150	59888	0.449377
NM_005141	8	3628	6156	0.447154
NM_014476	8	2852	32046	0.546119
NM_172244	8	1573	429730	0.461738
NM_001128209	8	9743	431288	0.468966
NM_002185	8	4600	18129	0.439855
NM_006467	8	3285	36404	0.385417
NM_197975	8	2440	15443	0.513205
NM_000125	8	6329	289266	0.572148
NM_052828	8	3006	5983	0.549663
NM_025048	8	1439	21039	0.423135
NM_012338	8	2564	68240	0.441176
NM_006408	8	983	11492	0.441288
NM_152913	8	3029	20534	0.597484
NM_001134450	8	3065	20498	0.594037
NM_152565	8	2370	52946	0.433048
NM_004467	8	1249	29899	0.43344
NM_147203	8	1337	29677	0.43344
NM_018492	8	2117	26358	0.377709
NM_005671	8	1448	21392	0.448954
NM_001026213	8	3337	4127	0.595129
NM_001127628	8	1489	35622	0.542773
NM_001333	8	4527	5107	0.477612
NM_001145106	8	3119	33512	0.673882
NM_033670	8	1199	66174	0.471461
NM_198270	8	8760	351814	0.524218
NM_001171689	8	5604	240444	0.466035
NM_001168299	8	3205	84396	0.440567
NM_001168302	8	3397	215656	0.445833
NM_001168301	8	3103	216425	0.445833
NM_018388	8	11495	58881	0.498592
NM_001170701	8	11332	32929	0.502732
NM_001170703	8	11265	33029	0.503218
NM_152869	8	2257	12703	0.491111
NM_001128834	8	3139	12974	0.522782
NM_018990	8	2693	12592	0.595801
NM_001039702	8	1675	28282	0.413534
NM_001010924	8	3950	155465	0.567153
NM_001048209	8	3042	963305	0.532367
NM_001144058	8	3408	422597	0.540262
NM_013253	8	2746	43629	0.607787
NM_015881	8	2760	43327	0.607787
NM_152866	8	3594	11350	0.420582
NM_000795	8	2699	62986	0.572823
NM_213621	8	2333	12905	0.573179
NM_001040107	8	1736	39391	0.521898
NM_032369	8	1727	38745	0.521898
NM_016569	8	4783	9128	0.616039
NM_019616	8	3062	11832	0.623221
NM_000115	8	4282	75767	0.477803
NM_001275	8	2046	10151	0.618632
NM_032876	8	4262	7207	0.638837
NM_005192	8	891	22371	0.408451
NM_175741	8	4196	10227	0.551927
NM_152459	8	1907	20117	0.561621
NM_001098514	8	1549	20475	0.581031
NM_177528	8	1324	3214	0.572072
NM_001054	8	1051	4077	0.572072
NM_001145080	8	4680	14724	0.397342
NM_001002841	8	908	13710	0.56734
NM_001135186	8	2091	10908	0.647276
NM_016428	8	2109	10890	0.647593
NM_001135697	8	1061	8867	0.640152
NM_031939	8	5258	19687	0.461847
NM_001146254	8	3307	18899	0.671885
NM_024825	8	3331	3959	0.670565
NM_001136012	8	1451	7046	0.593567
NM_130811	8	2054	86536	0.497585
NM_003081	8	2054	86536	0.489533
NM_175077	8	2504	31192	0.595577
NM_032214	8	2554	31142	0.591603
NM_030592	8	1978	12874	0.654
NM_001958	8	2007	9297	0.62069
NM_022136	8	1905	59228	0.417112
NM_020639	8	3872	23849	0.637792
NM_001025161	8	1506	2877	0.639552
NM_000488	7	1599	11976	0.498925
NM_001002273	7	2101	13439	0.542955
NM_001002274	7	2104	13436	0.543379
NM_001017365	7	977	10174	0.479578
NM_001017366	7	974	10177	0.478836
NM_001017367	7	951	9759	0.479578
NM_001044390	7	995	6097	0.539216
NM_001044393	7	963	6129	0.542977
NM_001164546	7	2363	330326	0.592262
NM_001164548	7	2603	189827	0.59843
NM_003238	7	5870	93416	0.477912
NM_005814	7	2802	34994	0.553125
NM_006850	7	1976	4721	0.504026
NM_021258	7	2962	20553	0.584928
NM_022746	7	2243	25460	0.581854
NM_030952	7	3437	16292	0.61268
NM_032029	7	1981	10678	0.547619
NM_052862	7	2991	73022	0.597122
NM_173808	7	5669	873984	0.478873
NM_181755	7	1440	47331	0.473265
NM_201563	7	2488	17394	0.531893
NM_001029881	7	745	59394	0.516129
NM_006588	7	1664	8186	0.422442
NM_012413	7	1703	27010	0.483425
NM_013445	7	1255	24815	0.545185
NM_172101	7	1115	45473	0.567568
NM_173355	7	2412	31873	0.448637
NM_022443	7	2202	33095	0.4114
NM_001130156	7	2246	33051	0.407104
NM_001622	7	1573	6685	0.566123
NM_001114107	7	2708	32190	0.554154
NM_001038603	7	2160	24792	0.46452
NM_001882	7	1838	14782	0.522188
NM_002317	7	5177	9989	0.586922
NM_003687	7	2295	13502	0.661631
NM_181794	7	1876	252581	0.468354
NM_021073	7	2170	117968	0.443956
NM_018013	7	6232	164965	0.620137
NM_001143948	7	1858	63535	0.473896
NM_033229	7	2224	7267	0.60515
NM_006778	7	3545	5444	0.567773
NM_001166424	7	1152	5412	0.580169
NM_145740	7	1259	11228	0.457399
NM_001040666	7	2308	21551	0.401465
NM_001134451	7	2723	20840	0.582816
NM_020369	7	1891	6272	0.555778
NM_013958	7	1727	193316	0.469697
NM_014112	7	10017	250516	0.472587
NM_000349	7	2695	5688	0.59324
NM_000067	7	1666	15925	0.494253
NM_000507	7	1590	34913	0.542773
NM_032843	7	3257	33158	0.673882
NM_033495	7	3973	71953	0.445122
NM_001168303	7	3323	215730	0.444625
NM_001168300	7	3453	72532	0.442564
NM_001170702	7	11296	32965	0.502844
NM_004683	7	1637	13323	0.491111
NM_199478	7	2952	12874	0.51989
NM_000533	7	3057	12769	0.522782
NM_024539	7	2677	100502	0.409429
NM_194463	7	2840	67513	0.51049
NM_004681	7	1404	16040	0.377011
NM_213569	7	6940	387274	0.485855
NM_016522	7	3375	422630	0.542029
NM_138734	7	3535	33607	0.676162
NM_004420	7	4473	13397	0.709265
NM_003282	7	731	1947	0.599271
NM_001145829	7	739	1453	0.599271
NM_001018057	7	2578	43066	0.607787
NM_021950	7	3331	11613	0.420582
NM_031457	7	1353	14885	0.511288
NM_033310	7	1810	6901	0.664975
NM_016574	7	2612	63073	0.576707
NM_000073	7	1311	8128	0.455373
NM_013251	7	838	5726	0.543716
NM_014840	7	6821	69866	0.560926
NM_005996	7	4723	9188	0.619705
NM_003991	7	2530	20821	0.474447
NM_001122659	7	4306	19045	0.477803
NM_001130851	7	771	22491	0.410405
NM_005159	7	3693	3938	0.541446
NM_024798	7	3614	2151	0.621993
NM_138967	7	3407	22554	0.55226
NM_005182	7	1552	8216	0.591195
NM_001014435	7	1700	7509	0.586922
NM_001739	7	1084	47404	0.563181
NM_001128085	7	1351	23946	0.408705
NM_001678	7	3378	3504	0.538373
NM_181505	7	1503	6625	0.583826
NM_032192	7	1844	7858	0.6
NM_173478	7	3277	9475	0.497482
NM_145273	7	2786	13696	0.607608
NM_001168322	7	1399	9688	0.603896
NM_002476	7	855	13477	0.56734
NM_005257	7	3776	29316	0.689597
NM_001127176	7	5155	19790	0.48289
NM_014209	7	1495	1640	0.661808
NM_001815	7	1163	13801	0.550725
NM_002774	7	1511	9532	0.565986
NM_019598	7	945	4856	0.623529
NM_030972	7	4559	22511	0.402738
NM_001146186	7	8716	6214	0.482903
NM_003222	7	2865	7116	0.584627
NM_014433	7	1252	81388	0.577841
NM_001014440	7	970	1201	0.704724
NM_000300	6	1000	4009	0.496552
NM_000716	6	1115	9639	0.479578
NM_001017364	6	1112	9642	0.478836
NM_001114759	6	1672	9489	0.607261
NM_001161727	6	969	4040	0.496552
NM_001164549	6	2279	142569	0.599757
NM_001763	6	2095	2037	0.518293
NM_002113	6	1297	11162	0.409869
NM_005525	6	1460	28700	0.473265
NM_032526	6	1107	11811	0.599819
NM_080738	6	2891	86402	0.511327
NM_145861	6	2772	87557	0.507716
NM_173574	6	1669	9492	0.607261
NM_001768	6	2912	4198	0.649718
NM_002909	6	808	2154	0.532934
NM_004931	6	1433	18926	0.57188
NM_138735	6	5575	423677	0.539503
NM_172213	6	1061	45527	0.564208
NM_205862	6	1691	79934	0.492481
NM_014583	6	1757	64562	0.574681
NM_018004	6	1564	83259	0.429952
NM_004113	6	5408	582799	0.448718
NM_022094	6	1281	11066	0.574616
NM_015480	6	5254	60548	0.42303
NM_182537	6	1459	6367	0.582143
NM_000345	6	3215	109886	0.503546
NM_001146055	6	3022	111176	0.503546
NM_001146054	6	3211	109667	0.503546
NM_001074	6	1887	14626	0.408805
NM_021139	6	2103	13641	0.42281
NM_001166055	6	3823	60215	0.435737
NM_000508	6	3655	3963	0.4802
NM_001131027	6	2177	13620	0.653171
NM_001945	6	2358	11403	0.548644
NM_024028	6	2551	9101	0.594613
NM_052860	6	3268	7324	0.413223
NM_032744	6	1804	63589	0.470418
NM_001163558	6	1033	14577	0.520468
NM_019101	6	761	1556	0.525573
NM_002800	6	1048	4643	0.562121
NM_001135111	6	1717	13744	0.626225
NM_014702	6	8124	12861	0.429257
NM_000840	6	4260	216703	0.511742
NM_002889	6	741	2616	0.630081
NM_001040665	6	6696	19123	0.401222
NM_001001317	6	918	5003	0.446281
NM_004495	6	1689	178720	0.465409
NM_170587	6	2105	105392	0.560411
NM_207006	6	3701	27332	0.592391
NM_003018	6	983	1825	0.607744
NM_004925	6	1871	4609	0.605233
NM_000608	6	844	2624	0.526403
NM_001135031	6	1653	11334	0.614035
NM_014279	6	2874	43068	0.554131
NM_178138	6	2366	6494	0.680905
NM_014564	6	2403	4506	0.684036
NM_178536	6	689	2493	0.626943
NM_004669	6	813	1152	0.676512
NM_020742	6	5706	332116	0.53162
NM_181332	6	5889	332968	0.53162
NM_015365	6	5417	118550	0.556886
NM_000868	6	4751	321233	0.448802
NM_003785	6	664	7879	0.517007
NM_001143	6	802	7308	0.585492
NM_004210	6	4315	94260	0.682319
NM_002051	6	3067	17431	0.641892
NM_001002295	6	3070	17428	0.641199
NM_001010863	6	1543	32134	0.540881
NM_144590	6	3983	28091	0.425347
NM_033163	6	1036	4837	0.639456
NM_033164	6	1003	4870	0.650997
NM_001144059	6	1962	402288	0.534175
NM_174902	6	3895	284261	0.598266
NM_001145841	6	700	779	0.601093
NM_020826	6	5157	40875	0.608119
NM_015973	6	778	5883	0.610215
NM_016724	6	1196	5570	0.567183
NM_145018	6	3563	29400	0.382382
NM_005797	6	2861	8260	0.498457
NM_030572	6	583	4372	0.518519
NM_001321	6	923	19403	0.493127
NM_001145199	6	1366	39517	0.520833
NM_033104	6	12942	153621	0.519132
NM_198086	6	3289	2761	0.535519
NM_000624	6	2337	9415	0.551188
NM_002373	6	10275	3738	0.557775
NM_024335	6	2329	3873	0.613721
NM_000049	6	1418	21987	0.408705
NM_139285	6	3014	5354	0.621264
NM_001168323	6	1297	9790	0.60219
NM_001168324	6	996	9617	0.584046
NM_001168215	6	2767	7313	0.602083
NM_000626	6	1261	2346	0.569565
NM_001039933	6	1264	2343	0.569986
NM_001127175	6	4999	19946	0.484992
NM_001127174	6	4888	25377	0.458545
NM_001146255	6	3040	19166	0.673776
NM_024074	6	1625	26254	0.588889
NM_001136009	6	843	4995	0.564516
NM_001136008	6	778	6598	0.587629
NM_001171979	6	4977	22921	0.428016
NM_001037232	6	5032	23136	0.398768
NM_001001414	6	1973	2946	0.67029
NM_001130167	6	2031	10962	0.485714
NM_002783	6	2038	11009	0.490476
NM_002780	6	2168	10905	0.486508
NM_001012964	6	1526	8634	0.565986
NM_145894	6	1074	4727	0.625167
NM_001161499	6	4517	27725	0.402738
NM_178312	6	974	849	0.60472
NM_178311	6	1046	2681	0.60472
NM_022139	6	1427	2681	0.724691
NM_206956	6	2405	9261	0.539869
NM_206955	6	2426	9240	0.539869
NM_206954	6	2201	9465	0.539869
NM_006115	6	2222	9444	0.539869
NM_000029	5	2584	9484	0.587106
NM_001013693	5	4012	8945	0.669109
NM_001044391	5	836	6256	0.538631
NM_001044392	5	863	6229	0.541667
NM_001161728	5	889	4120	0.496552
NM_001161729	5	923	3306	0.496552
NM_001164550	5	2832	94428	0.596124
NM_001164552	5	2783	94477	0.610825
NM_001164556	5	1553	190877	0.589109
NM_001164835	5	3989	13538	0.379523
NM_004952	5	1782	6885	0.642957
NM_014858	5	4004	41430	0.642723
NM_030761	5	3905	21817	0.633523
NM_032738	5	2345	5036	0.56145
NM_000463	5	2357	10670	0.506866
NM_001072	5	2484	77956	0.475297
NM_007120	5	2374	52134	0.507165
NM_019075	5	2385	134444	0.477087
NM_019076	5	2396	153259	0.47646
NM_019077	5	2333	89029	0.480226
NM_019078	5	2345	57963	0.504673
NM_019093	5	2345	41828	0.496573
NM_021027	5	2376	99032	0.475204
NM_080386	5	1632	5296	0.578714
NM_171827	5	2801	4309	0.663317
NM_172102	5	971	45617	0.554517
NM_178177	5	1918	115945	0.561728
NM_021032	5	6174	263483	0.510929
NM_003392	5	6177	15751	0.585302
NM_007177	5	3470	10183	0.586207
NM_020792	5	4291	76283	0.506425
NM_001146277	5	4281	76293	0.467391
NM_001146276	5	4315	76259	0.507795
NM_016619	5	1393	23308	0.514368
NM_001130716	5	1432	18370	0.514368
NM_007308	5	3127	109751	0.513274
NM_021871	5	2210	3259	0.47907
NM_178450	5	4196	158899	0.559055
NM_000943	5	1236	12112	0.513302
NM_014594	5	2373	17712	0.415616
NM_145867	5	667	1861	0.704194
NM_181795	5	1879	114263	0.468354
NM_001080450	5	6660	42592	0.613189
NM_000948	5	1361	8897	0.520468
NM_001163771	5	1208	4816	0.608247
NM_031460	5	1565	13895	0.624625
NM_004828	5	941	14157	0.55716
NM_178831	5	2738	68840	0.577236
NM_002825	5	1544	114911	0.510848
NM_000600	5	1184	3672	0.502347
NM_024636	5	4473	26012	0.438406
NM_152999	5	6920	19073	0.401222
NM_002523	5	2713	9872	0.657407
NM_005824	5	2270	29943	0.446921
NM_002769	5	817	2792	0.541667
NM_207336	5	2279	6564	0.68736
NM_013962	5	1986	1101515	0.62963
NM_001160179	5	2009	51219	0.418099
NM_001160175	5	2073	11514	0.423985
NM_001160172	5	2110	11477	0.418099
NM_001160170	5	2339	11248	0.418099
NM_001160005	5	1625	193418	0.477564
NM_001160002	5	1638	178771	0.473504
NM_032899	5	4596	25323	0.636015
NM_003702	5	1716	76717	0.523416
NM_002546	5	2346	26242	0.458541
NM_002514	5	2601	5526	0.573557
NM_005511	5	1524	17390	0.481793
NM_057159	5	3168	161144	0.49863
NM_007343	5	1017	47749	0.6
NM_002771	5	808	2863	0.555108
NM_001007563	5	3559	14361	0.692951
NM_012098	5	3572	31845	0.595142
NM_021123	5	497	188274	0.539548
NM_001475	5	522	188274	0.539548
NM_001477	5	502	188274	0.539548
NM_001127199	5	585	207385	0.539548
NM_001098405	5	598	188274	0.539548
NM_001098408	5	564	6801	0.536723
NM_001474	5	526	188274	0.539548
NM_001127199	5	585	6801	0.539548
NM_001098409	5	562	188274	0.539548
NM_001098409	5	564	6801	0.539548
NM_001476	5	525	188274	0.539548
NM_001098418	5	564	6801	0.536723
NM_001098405	5	598	6801	0.539548
NM_001127345	5	465	6801	0.536723
NM_000354	5	1596	3933	0.448718
NM_001025580	5	5306	118661	0.572391
NM_001127200	5	520	6807	0.536723
NM_012196	5	520	6807	0.539548
NM_001098413	5	561	15638	0.54416
NM_001098407	5	564	6807	0.539548
NM_001127199	5	585	6801	0.539548
NM_001098408	5	564	6801	0.536723
NM_001098405	5	598	6801	0.539548
NM_001098409	5	564	6801	0.539548
NM_001098418	5	564	6801	0.536723
NM_001127345	5	465	6801	0.536723
NM_021123	5	497	6794	0.539548
NM_021123	5	497	6803	0.539548
NM_001098408	5	564	6792	0.536723
NM_001098408	5	564	6794	0.536723
NM_001477	5	502	6803	0.539548
NM_001477	5	502	6794	0.539548
NM_001098411	5	509	6771	0.547009
NM_001040663	5	2998	6526	0.545198
NM_001127199	5	585	6792	0.539548
NM_001127199	5	585	6794	0.539548
NM_001127199	5	585	6803	0.539548
NM_001098418	5	564	6792	0.536723
NM_001474	5	526	6794	0.539548
NM_001098409	5	564	6797	0.539548
NM_001098408	5	564	6797	0.536723
NM_001474	5	526	6803	0.539548
NM_001098408	5	564	6803	0.536723
NM_001472	5	538	6771	0.547009
NM_001127212	5	542	6771	0.547009
NM_001475	5	522	6803	0.539548
NM_001475	5	522	6794	0.539548
NM_001127199	5	585	6797	0.539548
NM_001098418	5	564	6797	0.536723
NM_001098418	5	564	6803	0.536723
NM_001098418	5	564	6794	0.536723
NM_001098409	5	564	6803	0.539548
NM_001098409	5	564	6794	0.539548
NM_001476	5	525	6803	0.539548
NM_001476	5	525	6794	0.539548
NM_001098405	5	598	6797	0.539548
NM_001098405	5	598	6803	0.539548
NM_001098405	5	598	6794	0.539548
NM_001127345	5	465	6797	0.536723
NM_001011543	5	2743	2525	0.512613
NM_021800	5	1212	40299	0.455611
NM_001171935	5	1834	2231	0.62037
NM_006119	5	949	4924	0.625
NM_033165	5	916	4957	0.637398
NM_001135091	5	3392	9845	0.401473
NM_001144936	5	5582	3168	0.72705
NM_014578	5	1133	14067	0.620853
NM_016725	5	1130	5636	0.567183
NM_000802	5	945	5464	0.567183
NM_144765	5	1370	6256	0.498457
NM_000732	5	741	2930	0.507752
NM_005810	5	1788	19332	0.470175
NM_001781	5	1676	6740	0.43
NM_006001	5	1551	6532	0.580192
NM_032849	5	2390	17008	0.491228
NM_021728	5	2206	7564	0.530201
NM_020663	5	3619	85510	0.52093
NM_001756	5	1492	17612	0.53202
NM_001085	5	1590	10087	0.525157
NM_153229	5	2732	4327	0.602083
NM_021602	5	949	2658	0.571429
NM_182511	5	2894	4915	0.6
NM_006890	5	2399	12572	0.493734
NM_001648	5	1464	4386	0.583969
NM_001030048	5	1335	4515	0.593607
NM_001030047	5	1906	3944	0.589958
NM_005317	5	941	4946	0.671835
NM_001136010	5	759	5079	0.564516
NM_024877	5	1817	2666	0.666667
NM_182707	5	1441	10006	0.485558
NM_001130168	5	1665	11328	0.503356
NM_213633	5	1889	11184	0.492355
NM_001083335	5	3735	26417	0.423414
NM_014419	5	1031	10301	0.609053
NM_001012965	5	1479	8682	0.567633
NM_145895	5	814	4987	0.613095
NM_001161501	5	4380	27852	0.391941
NM_001161500	5	4417	27825	0.402738
NM_001122962	5	2833	14164	0.542274
NM_001134836	5	2539	14458	0.572789
NM_145762	5	1517	2591	0.736667
NM_002251	5	4539	4265	0.660342
NM_025224	5	5233	56603	0.636158
NM_206953	5	2836	8830	0.539869
NM_182527	5	2980	8497	0.58642
NM_002854	5	572	18201	0.498498
NM_001031740	4	2581	4924	0.694555
NM_001100910	4	2374	14299	0.42
NM_001113482	4	2858	4647	0.634643
NM_001164551	4	1864	121941	0.606918
NM_001164553	4	2706	94554	0.613402
NM_001778	4	1126	31980	0.478142
NM_001785	4	959	28998	0.564626
NM_001937	4	1728	32020	0.519802
NM_004102	4	1097	6727	0.5
NM_019079	4	3878	13649	0.379523
NM_020394	4	3377	19394	0.390181
NM_033131	4	2972	51278	0.65628
NM_000867	4	2232	14643	0.427386
NM_001005176	4	837	12510	0.475915
NM_001130046	4	839	2884	0.440972
NM_001142310	4	3461	17457	0.530201
NM_001443	4	563	4580	0.471354
NM_002371	4	1137	27201	0.584416
NM_004591	4	842	2881	0.443299
NM_006522	4	1700	12710	0.712204
NM_006873	4	5516	62831	0.436141
NM_013310	4	1219	43695	0.616013
NM_017933	4	2822	244547	0.542169
NM_025203	4	3894	14197	0.44229
NM_152670	4	796	4139	0.554328
NM_013324	4	2268	3110	0.612319
NM_001076778	4	3372	10281	0.586207
NM_016206	4	10396	42739	0.557594
NM_031850	4	2414	42719	0.399156
NM_014373	4	2013	45436	0.331367
NM_001146278	4	4062	76512	0.467391
NM_001565	4	1216	1205	0.390572
NM_001130715	4	1003	19602	0.514368
NM_000584	4	1705	1506	0.46
NM_001511	4	1169	742	0.595679
NM_002993	4	1659	546	0.591304
NM_012304	4	4567	435034	0.619241
NM_007030	4	6022	27512	0.634848
NM_016459	4	827	1522	0.605263
NM_004137	4	1562	9955	0.598958
NM_032471	4	1812	114330	0.468354
NM_005822	4	3418	101745	0.511785
NM_030949	4	2211	105130	0.590361
NM_178012	4	2019	1455	0.609865
NM_138296	4	1082	8767	0.648936
NM_001033564	4	2671	12649	0.497942
NM_001446	4	999	3574	0.438596
NM_001168338	4	1200	8480	0.423358
NM_004289	4	3710	31200	0.501199
NM_198098	4	2807	10910	0.614815
NM_001031692	4	2217	29996	0.425339
NM_005328	4	3275	25085	0.425558
NM_001160176	4	1923	11664	0.423985
NM_001160173	4	1955	11632	0.418099
NM_001160171	4	2189	11398	0.418099
NM_001160007	4	1587	178822	0.473783
NM_003155	4	3877	9010	0.525538
NM_014420	4	818	2271	0.525926
NM_001442	4	838	3904	0.431078
NM_138455	4	1278	10212	0.501366
NM_052886	4	2818	34485	0.52919
NM_001401	4	3090	161222	0.49863
NM_006334	4	1178	21672	0.563725
NM_020769	4	5426	31852	0.509959
NM_001099685	4	1309	4170	0.564014
NM_001099685	4	1309	4170	0.564014
NM_021048	4	2652	2616	0.512613
NM_001135241	4	1098	3006	0.442857
NM_002900	4	4276	5229	0.62687
NM_001171936	4	1729	2336	0.628264
NM_002315	4	1299	38276	0.564756
NM_021920	4	514	347	0.715847
NM_001112741	4	3134	43974	0.613766
NM_145650	4	3304	9933	0.406965
NM_001135092	4	3242	9995	0.399573
NM_016729	4	965	3230	0.567183
NM_000039	4	897	973	0.626866
NM_004588	4	4922	8897	0.572531
NM_001040651	4	609	3062	0.489583
NM_174926	4	4105	4446	0.510067
NM_001033873	4	1076	23786	0.503401
NM_001031628	4	1087	23983	0.503401
NM_016584	4	1042	490	0.570175
NM_182508	4	3302	6698	0.47619
NM_000621	4	5442	60093	0.459746
NM_001166283	4	3200	27382	0.646333
NM_020211	4	3227	42582	0.643755
NM_001166287	4	3174	41944	0.644444
NM_001166289	4	3078	27227	0.644444
NM_001166288	4	3058	27247	0.644444
NM_002009	4	3936	60213	0.394872
NM_001130138	4	4261	2293	0.664433
NM_001130137	4	4553	2595	0.664433
NM_001130136	4	4817	2612	0.664433
NM_004378	4	772	7135	0.567633
NM_024336	4	2308	859	0.697211
NM_017559	4	1355	7766	0.53641
NM_001040002	4	2168	19337	0.585714
NM_002126	4	5599	54507	0.568694
NM_014405	4	3430	65109	0.593496
NM_001014985	4	1222	409	0.721461
NM_032965	4	1073	3384	0.491228
NM_032962	4	554	2519	0.515152
NM_003734	4	4033	2915	0.59904
NM_009590	4	2669	3451	0.57904
NM_001158	4	2588	3532	0.578082
NM_001099640	4	2253	10242	0.523457
NM_000371	4	928	6329	0.542793
NM_052852	4	3897	29380	0.384339
NM_001098626	4	2260	28990	0.381617
NM_182577	4	1604	10034	0.701149
NM_001001415	4	2361	30282	0.38321
NM_003423	4	5258	26002	0.365021
NM_007153	4	9088	35761	0.379131
NM_033468	4	3520	35118	0.388889
NM_020855	4	4245	29102	0.37406
NM_138330	4	2209	32101	0.362039
NM_001864	4	762	1186	0.583333
NM_033256	4	777	4578	0.653153
NM_013380	4	3686	26466	0.423275
NM_000483	4	730	2855	0.526144
NM_001645	4	461	4225	0.535714
NM_000148	4	4246	3134	0.613843
NM_006404	4	1484	3942	0.589958
NM_052846	4	3827	3066	0.649283
NM_003881	4	1404	11164	0.686587
NM_003064	4	596	1730	0.528822
NM_020398	4	1989	4812	0.440299
NM_022106	4	5053	3206	0.472222
NM_020437	4	3313	12386	0.592793
NM_203378	4	1153	9592	0.572043
NM_203377	4	1170	15421	0.572043
NM_006941	4	2862	9359	0.666667
NM_001012958	3	2636	94624	0.628829
NM_001080470	3	5080	23311	0.664835
NM_001097611	3	2392	3180	0.624183
NM_001164554	3	1707	74040	0.614362
NM_001164555	3	1794	122011	0.633053
NM_001164721	3	4191	42580	0.538387
NM_001164723	3	4318	25461	0.538387
NM_001164829	3	1404	2328	0.605263
NM_002245	3	2161	56348	0.565776
NM_002725	3	5819	9778	0.577023
NM_002964	3	523	634	0.464539
NM_002965	3	577	2597	0.524638
NM_004983	3	3029	4824	0.65736
NM_032270	3	7207	79244	0.435738
NM_182517	3	1475	2219	0.605263
NM_201348	3	5809	9788	0.577023
NM_001008949	3	2057	973	0.559353
NM_001100818	3	2611	244758	0.559633
NM_001142311	3	3375	17543	0.530201
NM_001142312	3	3369	17549	0.530201
NM_001142319	3	3776	14315	0.441948
NM_016170	3	2152	528	0.707602
NM_022438	3	1011	27327	0.580357
NM_022439	3	969	27369	0.571429
NM_032827	3	5863	31735	0.682195
NM_033514	3	1216	6809	0.567797
NM_033514	3	1216	6809	0.567797
NM_138390	3	3371	17547	0.530201
NM_031200	3	2567	14105	0.487387
NM_145071	3	2111	3267	0.616474
NM_004835	3	2330	42803	0.399156
NM_000685	3	2356	42777	0.398148
NM_032049	3	2230	10594	0.401028
NM_052969	3	703	17820	0.435897
NM_032457	3	8704	417683	0.569177
NM_003013	3	1990	6497	0.576577
NM_000909	3	2958	5873	0.404329
NM_005654	3	3726	7547	0.65173
NM_001089584	3	2384	18728	0.574324
NM_001008397	3	3788	3396	0.425397
NM_052971	3	707	518	0.512821
NM_030964	3	4992	9637	0.641899
NM_001137560	3	4619	4084	0.703116
NM_052872	3	808	7007	0.534553
NM_001012507	3	1135	7952	0.468165
NM_153620	3	2344	668	0.596618
NM_002192	3	2175	11931	0.557377
NM_005856	3	1347	25137	0.612975
NM_015660	3	1442	6493	0.448718
NM_000662	3	1805	11782	0.418099
NM_001925	3	619	1900	0.537415
NM_004084	3	498	1939	0.568421
NM_004084	3	498	1946	0.568421
NM_001042500	3	498	1946	0.568421
NM_001042500	3	498	1939	0.568421
NM_005382	3	3271	2062	0.547801
NM_001105541	3	2514	1638	0.483056
NM_013959	3	2361	94160	0.527497
NM_004878	3	1787	12943	0.640523
NM_005314	3	2681	27537	0.511688
NM_031442	3	4054	26171	0.547619
NM_021083	3	5085	41166	0.510112
NM_000266	3	2004	22896	0.549751
NM_013271	3	1057	3490	0.754789
NM_153183	3	2001	3294	0.608081
NM_018476	3	862	726	0.494709
NM_001168401	3	827	838	0.483204
NM_001168399	3	1085	525	0.503106
NM_032621	3	899	802	0.483204
NM_001168400	3	1082	528	0.502083
NM_005363	3	1698	1872	0.559788
NM_175868	3	1762	1808	0.559788
NM_014696	3	1823	5200	0.661583
NM_201262	3	781	26191	0.472222
NM_021211	3	2741	2629	0.35879
NM_001143667	3	2709	2661	0.35879
NM_000315	3	814	3153	0.425287
NM_002478	3	1806	763	0.699896
NM_012202	3	951	662	0.535088
NM_001323	3	609	906	0.646667
NM_014505	3	4725	63286	0.546603
NM_018654	3	1038	8572	0.518304
NM_001265	3	2351	4950	0.663482
NM_001165947	3	4702	60833	0.458763
NM_172337	3	2105	2852	0.525287
NM_174976	3	3408	7114	0.633838
NM_007223	3	4524	117347	0.555556
NM_001166286	3	3060	26695	0.644444
NM_020851	3	4386	2015	0.664433
NM_001114735	3	943	9469	0.426829
NM_005332	3	589	1062	0.65035
NM_014587	3	3049	2123	0.722595
NM_024600	3	1854	20070	0.657856
NM_001192	3	994	1968	0.443243
NM_005954	3	582	1152	0.613527
NM_032935	3	294	3615	0.555556
NM_005947	3	380	926	0.602151
NM_176870	3	440	925	0.61828
NM_005951	3	397	919	0.623656
NM_021615	3	6885	15020	0.673401
NM_004527	3	2314	18860	0.620915
NM_001080383	3	7640	24724	0.491184
NM_005497	3	7644	24148	0.491184
NM_004590	3	1512	3492	0.509642
NM_032963	3	506	2567	0.528369
NM_207007	3	821	1128	0.537634
NM_207007	3	822	1149	0.537634
NM_002686	3	958	1065	0.660777
NM_178520	3	3320	16084	0.633333
NM_001039360	3	4171	105871	0.630645
NM_000150	3	3137	5969	0.627778
NM_006563	3	1614	1167	0.702479
NM_144617	3	1460	1004	0.712215
NM_001646	3	615	2644	0.611979
NM_033183	3	887	587	0.662651
NM_033142	3	880	587	0.660643
NM_033377	3	732	634	0.66453
NM_000737	3	919	588	0.664659
NM_033043	3	880	587	0.662651
NM_198457	3	2547	18740	0.395113
NM_145057	3	891	7375	0.782998
NM_198391	3	4024	9651	0.434359
NM_001899	3	736	2650	0.556338
NM_003008	3	1982	1108	0.392224
NM_080827	3	619	4680	0.475096
NM_032521	3	4615	17583	0.43521
NM_006198	3	556	61421	0.465608
NM_003226	3	1054	2876	0.624561
NM_003225	3	492	3762	0.576471
NM_173793	3	1977	3106	0.67366
NM_001166242	3	1544	5802	0.658192
NM_020070	3	900	6283	0.638629
NM_005368	3	1078	9496	0.572043
NM_052945	3	934	852	0.72973
NM_000952	2	4247	25532	0.538387
NM_001013642	2	1949	5234	0.795322
NM_001014291	2	650	720	0.594595
NM_001017418	2	675	706	0.598174
NM_001164722	2	4109	42662	0.538387
NM_001639	2	931	115	0.474702
NM_002036	2	2008	480	0.581602
NM_005987	2	641	1086	0.618519
NM_005988	2	677	716	0.593607
NM_012396	2	2726	2162	0.682292
NM_014357	2	611	667	0.636637
NM_015714	2	963	103	0.669872
NM_020435	2	2381	7732	0.724242
NM_032563	2	610	511	0.663082
NM_152496	2	2399	3720	0.562147
NM_178435	2	547	508	0.655914
NM_001163523	2	1947	1076	0.560219
NM_001163524	2	1814	333	0.560219
NM_002193	2	3203	2462	0.665033
NM_002500	2	3002	1558	0.565826
NM_003469	2	2572	2988	0.449838
NM_005301	2	1635	4380	0.651613
NM_022440	2	843	27495	0.553571
NM_020873	2	3823	44444	0.441655
NM_001097599	2	1795	35079	0.402744
NM_025246	2	2060	34814	0.402744
NM_001097600	2	1646	35228	0.402744
NM_001337	2	3108	13435	0.484082
NM_001171174	2	3152	15090	0.489691
NM_001171172	2	3216	13730	0.484082
NM_001171171	2	3256	14524	0.484082
NM_006641	2	2518	14154	0.487896
NM_001295	2	2676	3957	0.503745
NM_176815	2	3927	1139	0.41844
NM_009585	2	2272	42861	0.398148
NM_032487	2	2003	970	0.507596
NM_002448	2	1937	2332	0.702851
NM_005980	2	510	2822	0.53125
NM_018942	2	1896	2875	0.765043
NM_003102	2	1529	3854	0.73444
NM_002589	2	4646	6156	0.576947
NM_024019	2	2287	370	0.689866
NM_005242	2	2883	13425	0.487437
NM_203406	2	4280	12286	0.561905
NM_001127496	2	4941	9688	0.641111
NM_032947	2	2334	16457	0.519126
NM_001135575	2	4691	40013	0.525362
NM_003530	2	921	1589	0.622871
NM_006398	2	990	3324	0.48996
NM_014070	2	1136	197	0.593047
NM_002667	2	1714	10432	0.396226
NM_005522	2	2547	465	0.581349
NM_001130925	2	2763	6773	0.462585
NM_014867	2	6717	26349	0.768697
NM_005218	2	462	6970	0.478261
NM_021785	2	2226	59063	0.569994
NM_019003	2	1319	657	0.460746
NM_004202	2	1667	789	0.422222
NM_053049	2	710	8484	0.615226
NM_153368	2	1580	1946	0.679245
NM_004248	2	1980	265	0.668464
NM_003577	2	1157	128	0.781676
NM_145040	2	1037	528	0.706107
NM_004976	2	6791	35092	0.616536
NM_203422	2	2585	913	0.700139
NM_001541	2	841	517	0.628415
NM_020400	2	2855	14442	0.679178
NM_001142961	2	2695	10120	0.679178
NM_004054	2	1955	6082	0.47619
NM_001130415	2	4737	60812	0.682143
NM_030817	2	4645	1214	0.678715
NM_004004	2	2332	3179	0.521292
NM_017817	2	1522	37150	0.594326
NM_002934	2	735	230	0.438272
NM_002083	2	1088	2666	0.544503
NM_182971	2	531	633	0.639269
NM_013372	2	4138	12528	0.581982
NM_032808	2	3095	16409	0.626946
NM_004049	2	887	9525	0.409091
NM_018670	2	1162	281	0.747212
NM_006043	2	1952	99848	0.606884
NM_152901	2	547	585	0.651852
NM_005769	2	2124	10347	0.555556
NM_001166395	2	2176	10164	0.555556
NM_005360	2	2647	4231	0.689769
NM_001451	2	2562	1376	0.683333
NM_013999	2	2141	19033	0.634234
NM_000173	2	2523	233	0.575804
NM_001102614	2	1195	468	0.613569
NM_006942	2	1394	597	0.679487
NM_002544	2	1895	818	0.402872
NM_006688	2	1500	7084	0.682111
NM_018286	2	1755	1483	0.523457
NM_000891	2	5386	5122	0.484424
NM_000529	2	3652	29841	0.505593
NM_021127	2	1936	2411	0.539394
NM_001040701	2	3009	6097	0.627778
NM_144773	2	1155	11175	0.545455
NM_013281	2	3830	9845	0.434359
NM_001008901	2	767	75	0.494624
NM_080608	2	719	390	0.627193
NM_018419	2	1705	196	0.757576
NM_001163079	2	3961	1108	0.702381
NM_023004	2	1919	24960	0.674402
NM_152855	2	784	6399	0.709804
NM_000864	1	2835	0	0.559083
NM_001004476	1	939	0	0.463259
NM_001005464	1	507	0	0.673966
NM_001005464	1	507	0	0.673966
NM_001122951	1	1242	0	0.582104
NM_001123068	1	738	0	0.470707
NM_001123375	1	457	0	0.673966
NM_001135789	1	785	0	0.474747
NM_001143883	1	785	0	0.470707
NM_001144032	1	785	0	0.472727
NM_001144032	1	785	0	0.472727
NM_001144032	1	785	0	0.472727
NM_001164262	1	785	0	0.472727
NM_001164262	1	785	0	0.472727
NM_001164262	1	785	0	0.472727
NM_002353	1	2072	0	0.674897
NM_003517	1	437	0	0.628205
NM_006142	1	1315	0	0.621151
NM_012353	1	945	0	0.478307
NM_021059	1	507	0	0.673966
NM_021059	1	507	0	0.673966
NM_033445	1	496	0	0.676845
NM_003507	1	3851	0	0.657391
NM_023016	1	4654	0	0.686946
NM_178495	1	2157	0	0.559693
NM_015444	1	1859	0	0.772979
NM_023067	1	2917	0	0.72237
NM_153690	1	3145	0	0.685535
NM_032456	1	4928	0	0.575645
NM_004472	1	2272	0	0.751788
NM_006161	1	1668	0	0.693277
NM_001007189	1	2871	0	0.432099
NM_031947	1	1435	0	0.503311
NM_001453	1	3449	0	0.719615
NM_003531	1	459	0	0.59854
NM_003529	1	469	0	0.605839
NM_003537	1	472	0	0.591241
NM_003513	1	477	0	0.600509
NM_021065	1	510	0	0.628499
NM_021018	1	466	0	0.608273
NM_003532	1	462	0	0.613139
NM_003534	1	467	0	0.613139
NM_021052	1	564	0	0.59542
NM_080596	1	481	0	0.617571
NM_021064	1	498	0	0.636132
NM_003533	1	477	0	0.625304
NM_003514	1	487	0	0.618321
NM_003511	1	470	0	0.638677
NM_003510	1	460	0	0.628499
NM_003509	1	469	0	0.641221
NM_003536	1	473	0	0.635036
NM_003535	1	478	0	0.59854
NM_001002255	1	688	0	0.440972
NM_020144	1	4257	0	0.437827
NM_001305	1	1831	0	0.638095
NM_014590	1	3044	0	0.462585
NM_178561	1	2662	0	0.419023
NM_054028	1	1201	0	0.610619
NM_001160174	1	2022	0	0.418099
NM_020130	1	1841	0	0.470405
NM_021268	1	980	0	0.470175
NM_002048	1	2828	0	0.741811
NM_021963	1	2574	0	0.417932
NM_016521	1	1680	0	0.520525
NM_012317	1	1469	0	0.596372
NM_004709	1	2443	0	0.345238
NM_145053	1	2334	0	0.497899
NM_014469	1	2215	0	0.691264
NM_001145033	1	1328	0	0.680217
NM_207374	1	1469	0	0.526144
NM_020404	1	2558	0	0.656552
NM_012404	1	396	0	0.411616
NM_005249	1	3206	0	0.672109
NM_080746	1	810	0	0.528682
NM_001017970	1	4442	0	0.682765
NM_002487	1	1897	0	0.642857
NM_001053	1	2674	0	0.676712
NM_001031804	1	6878	0	0.704991
NM_152462	1	1874	0	0.611603
NM_031957	1	1177	0	0.630476
NM_033032	1	713	0	0.723118
NM_030967	1	903	0	0.629213
NM_001123387	1	776	0	0.728682
NM_033188	1	879	0	0.650183
NM_033184	1	764	0	0.728682
NM_001165252	1	852	0	0.726098
NM_013940	1	1120	0	0.580982
NM_176791	1	842	0	0.501119
NM_198697	1	410	0	0.646048
NM_031890	1	5025	0	0.740357
NM_001165877	1	799	0	0.50495
NM_138433	1	2991	0	0.693557
				#N/A
				#N/A
				#N/A
				#N/A
				#N/A
				#N/A
				#N/A
				#N/A
				#N/A
				#N/A
				#N/A
				#N/A
				#N/A
				#N/A
				#N/A
				#N/A
				#N/A
				#N/A
				#N/A
				#N/A
				#N/A
				#N/A
				#N/A
				#N/A
				#N/A
				#N/A
				#N/A
				#N/A
				#N/A
				#N/A
				#N/A
				#N/A
				#N/A
				#N/A
				#N/A
				#N/A
				#N/A
				#N/A
				#N/A
				#N/A
				#N/A
				#N/A
				#N/A
				#N/A
				#N/A
				#N/A
				#N/A
				#N/A
				#N/A
				#N/A
				#N/A
				#N/A
				#N/A
				#N/A
				#N/A
				#N/A
				#N/A
				#N/A
				#N/A
				#N/A
				#N/A
				#N/A
				#N/A
				#N/A
				#N/A
				#N/A
				#N/A
				#N/A
				#N/A
				#N/A
				#N/A
				#N/A
				#N/A
				#N/A
				#N/A
				#N/A
				#N/A
				#N/A
				#N/A
				#N/A
				#N/A
				#N/A
				#N/A
				#N/A
				#N/A
				#N/A
				#N/A
				#N/A
				#N/A
				#N/A
				#N/A
				#N/A
				#N/A
				#N/A
				#N/A
				#N/A
				#N/A
				#N/A
				#N/A
				#N/A
				#N/A
				#N/A
				#N/A
				#N/A
				#N/A
				#N/A
				#N/A
				#N/A
				#N/A
				#N/A
				#N/A
				#N/A
				#N/A
				#N/A
				#N/A
				#N/A
				#N/A
				#N/A
				#N/A
				#N/A
				#N/A
				#N/A
				#N/A
				#N/A
				#N/A
				#N/A
				#N/A
				#N/A
				#N/A
				#N/A
				#N/A
				#N/A
				#N/A
				#N/A
				#N/A
				#N/A
				#N/A
				#N/A
				#N/A
				#N/A
				#N/A
				#N/A
				#N/A
				#N/A
				#N/A
				#N/A
				#N/A
				#N/A
				#N/A
				#N/A
				#N/A
				#N/A
				#N/A
				#N/A
				#N/A
				#N/A
				#N/A
				#N/A
				#N/A
				#N/A
				#N/A
				#N/A
				#N/A
				#N/A
				#N/A
				#N/A
				#N/A
				#N/A
				#N/A
				#N/A
				#N/A
				#N/A
				#N/A
				#N/A
				#N/A
				#N/A
				#N/A
				#N/A
				#N/A
				#N/A
				#N/A
				#N/A
				#N/A
				#N/A
				#N/A
				#N/A
				#N/A
				#N/A
				#N/A
				#N/A
				#N/A
				#N/A
				#N/A
				#N/A
				#N/A
				#N/A
				#N/A
				#N/A
				#N/A
				#N/A
				#N/A
				#N/A
				#N/A
				#N/A
				#N/A
				#N/A
				#N/A
				#N/A
				#N/A
				#N/A
				#N/A
				#N/A
				#N/A
				#N/A
				#N/A
				#N/A
				#N/A
				#N/A
				#N/A
				#N/A
				#N/A
				#N/A
				#N/A
				#N/A
				#N/A
				#N/A
				#N/A
				#N/A
				#N/A
				#N/A
				#N/A
				#N/A
				#N/A
				#N/A
				#N/A
				#N/A
				#N/A
				#N/A
				#N/A
				#N/A
				#N/A
				#N/A
				#N/A
				#N/A
				#N/A
				#N/A
				#N/A
				#N/A
				#N/A
				#N/A
				#N/A
				#N/A
				#N/A
				#N/A
				#N/A
				#N/A
				#N/A
				#N/A
				#N/A
				#N/A
				#N/A
				#N/A
				#N/A
				#N/A
				#N/A
				#N/A
				#N/A
				#N/A
				#N/A
				#N/A
				#N/A
				#N/A
				#N/A
				#N/A
				#N/A
				#N/A
				#N/A
				#N/A
				#N/A
				#N/A
				#N/A
				#N/A
				#N/A
				#N/A
				#N/A
				#N/A
				#N/A
				#N/A
				#N/A
				#N/A
				#N/A
				#N/A
				#N/A
				#N/A
				#N/A
				#N/A
				#N/A
				#N/A
				#N/A
				#N/A
				#N/A
				#N/A
				#N/A
				#N/A
				#N/A
				#N/A
				#N/A
				#N/A
				#N/A
				#N/A
				#N/A
				#N/A
				#N/A
				#N/A
				#N/A
				#N/A
[truncated: 4,607 more rows]

## Sheet: Seq
Refgene	Exon count	Total exon length	Total intron length	GC content
NM_053274	19	2032	50580	0.352381
NM_022457	20	2789	259630	0.468124
NM_001001740	19	2717	259702	0.468927
NM_006642	18	2617	241470	0.444911
NM_002744	18	2326	132600	0.569421
NM_001033581	15	2114	109635	0.547967
NM_015164	20	4122	46316	0.606536
NM_003760	32	6041	299051	0.464481
NM_017646	11	2137	40344	0.481481
NM_015269	30	5847	123968	0.409929
NM_001009881	30	5850	123965	0.410085
NM_176877	43	8504	412939	0.453385
NM_024911	12	2796	104448	0.492005
NM_001002292	12	2052	132036	0.478554
NM_006820	9	5895	19869	0.387049
NM_000110	23	4447	838869	0.447044
NM_181093	14	3088	37796	0.450426
NM_020423	13	2926	37958	0.450411
NM_032360	8	1616	213055	0.48881
NM_002646	34	7606	60111	0.570234
NM_012414	35	7329	116905	0.436394
NM_014777	10	5613	28353	0.510383
NM_022743	12	1463	666610	0.474775
NM_001167740	12	1635	756368	0.498834
NM_153339	8	1240	1824	0.66886
NM_024848	14	1842	68657	0.634538
NM_001409	37	7439	116115	0.679204
NM_172130	15	4166	71015	0.587571
NM_003636	16	4208	70973	0.583333
NM_015102	30	5006	124660	0.607335
NM_015557	42	9663	68685	0.59318
NM_022787	5	3781	38290	0.460714
NM_004958	58	8725	147296	0.531373
NM_005957	12	7150	13224	0.577372
NM_018438	6	1549	8711	0.586168
NM_015378	70	16347	265661	0.469203
NM_018156	69	16272	265736	0.468989
NM_018022	3	1912	64834	0.591864
NM_001136218	4	1985	64761	0.591864
NM_001136217	3	1943	66004	0.591864
NM_001136216	4	2016	65931	0.591864
NM_018994	10	6238	99414	0.525534
NM_018125	29	4494	153547	0.628906
NM_001011722	27	4261	113062	0.633092
NM_181719	16	2974	114731	0.607874
NM_005529	97	14340	100726	0.645871
NM_004442	16	11039	199624	0.589069
NM_017449	16	11036	199627	0.589328
NM_001143778	24	4102	51593	0.601117
NM_017707	25	4129	51566	0.598451
NM_013441	5	2782	31342	0.480716
NM_178122	8	2597	54177	0.480324
NM_004350	5	4270	26499	0.677083
NM_001031680	6	4340	61160	0.675194
NM_020379	12	4641	164099	0.602747
NM_019557	7	2103	10647	0.52446
NM_015627	9	2935	22367	0.604099
NM_001099627	7	1896	11141	0.567961
NM_001099626	7	2057	10058	0.52446
NM_001099625	7	2005	11032	0.52446
NM_003047	12	4742	51580	0.590686
NM_001990	18	6026	112268	0.450639
NM_177424	9	3079	48191	0.476534
NM_016011	10	2539	35763	0.572193
NM_017846	9	1867	23662	0.515046
NM_001024732	10	2666	35636	0.549217
NM_152493	9	3106	41041	0.629454
NM_024874	21	4812	119135	0.495873
NM_007167	16	5144	40659	0.382102
NM_024852	19	3645	121736	0.455285
NM_177422	17	3387	121994	0.444976
NM_005540	24	4454	81907	0.491977
NM_006279	12	2263	221370	0.539894
NM_174971	12	2377	221256	0.534622
NM_174970	6	1574	222059	0.519048
NM_174969	11	2215	221418	0.542593
NM_174968	13	2425	221208	0.532558
NM_174967	7	1622	222011	0.514957
NM_174966	10	1969	221664	0.527578
NM_174965	7	1667	221966	0.51462
NM_174964	12	2308	221325	0.538789
NM_174963	13	2470	221163	0.531835
NM_152298	14	2274	32645	0.466667
NM_002482	15	3291	31628	0.47275
NM_005897	9	3253	48826	0.42963
NM_015112	29	5738	226774	0.57532
NM_001145349	10	2108	54380	0.424814
NM_003579	18	3146	27633	0.527629
NM_001441	15	2095	17487	0.621839
NM_001142548	19	2549	28230	0.527629
NM_004799	19	5195	199398	0.434549
NM_007324	18	5018	199575	0.430139
NM_017887	8	1106	5434	0.52381
NM_023077	3	2114	9911	0.524425
NM_018982	11	1852	36244	0.457112
NM_015306	68	10802	138206	0.441816
NM_018211	12	4361	83776	0.477172
NM_002303	20	4161	212681	0.383934
NM_014787	19	5803	145373	0.490153
NM_001003679	20	5135	209642	0.379784
NM_001003680	20	3069	206692	0.387904
NM_020948	15	5625	58100	0.384277
NM_001077700	14	5551	58174	0.406949
NM_001077704	14	3597	54780	0.390937
NM_001146111	16	3875	59850	0.384996
NM_001077702	16	3815	59910	0.387288
NM_001077701	13	5407	52970	0.387264
NM_001146110	15	5628	58097	0.384277
NM_001146113	14	3595	60130	0.384546
NM_001146112	15	5586	58139	0.382716
NM_001077703	15	3741	59984	0.413415
NM_005482	11	4625	125841	0.405724
NM_198549	16	6407	93510	0.416535
NM_020729	18	4329	41920	0.360709
NM_001007022	18	4370	41879	0.357405
NM_018103	3	3774	110736	0.422584
NM_001134479	3	3787	111630	0.422584
NM_005665	18	7403	276306	0.409371
NM_206886	28	4322	93693	0.36
NM_003567	12	3185	116868	0.561743
NM_002858	23	3616	96671	0.417677
NM_144988	4	1057	89172	0.477727
NM_001160301	6	1789	199513	0.41954
NM_152238	8	1612	97209	0.449202
NM_015976	9	1777	97044	0.438791
NM_033313	11	2544	130360	0.415799
NM_033312	15	2446	144553	0.448184
NM_003672	16	4270	163541	0.440896
NM_019083	11	3143	14206	0.404564
NM_133496	11	8214	77464	0.424403
NM_001144884	12	7900	77780	0.424403
NM_001113226	7	6204	330627	0.493827
NM_014917	6	6183	338799	0.50038
NM_001113228	7	6027	330804	0.490644
NM_013296	15	3033	50409	0.418491
NM_014813	18	4536	47497	0.45122
NM_138728	14	4434	91466	0.439755
NM_138727	15	4476	91424	0.44186
NM_138729	14	2094	75534	0.429856
NM_017744	15	4527	91373	0.438657
NM_018364	7	6621	44024	0.496887
NM_006594	11	3349	7581	0.478378
NM_000036	16	2406	20114	0.449424
NM_001779	6	1153	55407	0.393094
NM_001144822	5	1395	50999	0.392236
NM_001097613	15	2012	60493	0.415313
NM_001097612	14	1966	60539	0.415205
NM_144698	14	3363	15944	0.58982
NM_004326	10	6192	78527	0.565055
NM_016334	14	2116	63013	0.415205
NM_015203	11	8221	104234	0.50798
NM_001083965	13	2840	14215	0.483986
NM_001083964	13	2705	14350	0.481625
NM_001083963	13	2815	14240	0.483986
NM_006862	14	2329	16641	0.483986
NM_005920	12	5985	31137	0.62069
NM_014784	40	6769	103762	0.568396
NM_198236	41	6889	103642	0.568991
NM_018240	15	7820	99170	0.595427
NM_003874	7	8228	30195	0.465046
NM_015441	8	3771	37503	0.569907
NM_002697	16	13905	192612	0.541504
NM_013330	12	1639	233795	0.403183
NM_197972	12	1608	233826	0.40567
NM_006996	6	3636	18424	0.496653
NM_014970	20	2997	150413	0.393863
NM_003762	8	5155	36929	0.387324
NM_001171182	5	2147	22436	0.404831
NM_172071	19	11126	50863	0.482069
NM_033319	6	2536	22554	0.404831
NM_001127181	7	2674	22416	0.422847
NM_014857	21	3010	795767	0.423611
NM_001136001	10	2140	116964	0.496624
NM_014864	8	5946	44683	0.506504
NM_001168238	12	11855	118503	0.519673
NM_001168237	13	11918	118440	0.519753
NM_001168236	11	12164	118194	0.520941
NM_007314	12	12227	118131	0.520992
NM_005819	8	5073	45336	0.490885
NM_021133	7	4241	11385	0.474394
NM_007212	7	3551	53639	0.417409
NM_024420	18	2928	157154	0.408889
NM_024529	17	5939	126916	0.43985
NM_018085	24	11416	43719	0.508317
NM_021633	12	3373	32804	0.485647
NM_025179	32	11443	210635	0.577836
NM_014388	12	8486	21113	0.468516
NM_006243	13	3128	73199	0.413415
NM_015434	20	4537	90725	0.432676
NM_012424	15	4204	218029	0.434239
NM_001136138	14	4168	218065	0.433807
NM_016121	18	3932	50485	0.441176
NM_018040	10	5870	198240	0.458727
NM_002533	23	2925	99931	0.450408
NM_206840	22	2851	100005	0.461607
NM_032018	5	3584	13508	0.446939
NM_001010984	4	4622	12470	0.49668
NM_015014	11	1853	28221	0.419954
NM_001079515	17	2014	79595	0.444444
NM_003193	17	1966	79643	0.444444
NM_006352	1	4274	0	0.542384
NM_205768	2	3877	2343	0.539474
NM_001143943	7	3772	151128	0.420398
NM_032328	8	1240	116738	0.384458
NM_005101	2	666	407	0.654618
NM_198317	12	2564	2569	0.662519
NM_017891	10	2104	32435	0.659966
NM_080605	1	2792	0	0.753535
NM_194315	8	2308	17635	0.53744
NM_058167	7	2260	17683	0.537179
NM_194458	7	2389	17554	0.527244
NM_194457	6	2129	17814	0.527244
NM_030649	24	3759	11747	0.643912
NM_152228	6	2559	560	0.665494
NM_001029885	3	2193	1941	0.654264
NM_001170536	16	2332	19826	0.627297
NM_001170535	16	2502	20043	0.639977
NM_018188	16	2646	19899	0.64042
NM_001170689	18	2936	11810	0.680371
NM_001170688	19	3143	12053	0.694831
NM_001170687	20	3296	11900	0.690949
NM_001170686	20	3326	11870	0.692596
NM_080875	20	3338	11858	0.691566
NM_001033582	15	2011	78669	0.547967
NM_182533	4	729	4498	0.707182
NM_001146310	8	2284	20990	0.607504
NM_003036	7	5707	75812	0.681756
NM_152371	7	2775	1945	0.663755
NM_003820	8	3501	5757	0.620892
NM_017818	12	1699	17642	0.578453
NM_004402	7	3042	25121	0.586037
NM_005341	11	2350	6940	0.59313
NM_016831	22	6295	54457	0.511925
NM_020248	6	2995	58988	0.609756
NM_032368	7	1407	11644	0.410122
NM_001012329	5	2961	59022	0.609756
NM_013319	2	3654	11583	0.576205
NM_012168	6	1715	4756	0.672278
NM_183413	5	2823	5648	0.626667
NM_183412	5	2934	6019	0.626667
NM_033182	6	2948	5523	0.609375
NM_001014765	7	3320	5151	0.609375
NM_001286	23	5698	31351	0.546743
NM_001243	15	3686	77145	0.629754
NM_006474	6	2812	31389	0.563459
NM_001006624	6	2636	29850	0.506887
NM_198389	6	2806	31395	0.563994
NM_001006625	6	2630	29856	0.507003
NM_015291	15	6069	38852	0.461047
NM_006511	1	1854	0	0.428263
NM_032341	10	2680	40920	0.515833
NM_003443	16	2751	31513	0.626451
NM_030907	5	1560	3918	0.620335
NM_001141974	27	3738	22277	0.634167
NM_001141973	29	4025	21990	0.634354
NM_017459	9	1082	6001	0.585145
NM_001135248	9	1098	5077	0.584699
NM_001135247	9	1079	6004	0.584699
NM_014675	37	6656	44374	0.679055
NM_002403	9	1101	5074	0.585145
NM_022089	29	4040	21975	0.634208
NM_016183	8	2273	6275	0.526389
NM_015047	23	6671	29225	0.536217
NM_017765	9	1885	15170	0.61758
NM_001040126	8	1643	15412	0.628488
NM_001040125	8	2255	14800	0.61758
NM_001032363	4	3726	29119	0.464135
NM_024544	4	2458	6276	0.565628
NM_001077195	4	4493	5924	0.474168
NM_030634	3	4315	4624	0.474168
NM_003196	11	1750	42121	0.538682
NM_020451	13	4332	13715	0.626622
NM_206926	12	4230	13817	0.630162
NM_178422	2	3023	6747	0.591739
NM_000437	11	3581	34810	0.533503
NM_145345	15	1848	34136	0.618169
NM_001077262	11	1368	23055	0.61596
NM_022778	14	4214	40672	0.519004
NM_183008	16	1853	22570	0.612924
NM_024887	9	3328	35695	0.548259
NM_205861	9	3325	35698	0.547904
NM_002953	22	3199	42073	0.570199
NM_001006665	21	3112	26066	0.575391
NM_032283	8	3139	25872	0.633248
NM_017837	4	2404	8037	0.519568
NM_022078	7	2129	7855	0.589354
NM_032125	6	1614	12642	0.599681
NM_004672	29	4348	7340	0.638221
NM_006990	9	5705	80257	0.531062
NM_005248	13	2442	20485	0.586792
NM_001042729	13	2426	11880	0.586792
NM_001042747	13	2485	11466	0.586792
NM_001143915	7	3117	33817	0.5
NM_001143914	8	3270	33664	0.483871
NM_001143913	9	3372	33562	0.493078
NM_001143912	10	3459	33475	0.480507
NM_152660	9	3357	33577	0.470779
NM_004848	5	1651	12492	0.61175
NM_014110	7	2377	18555	0.519886
NM_002713	6	2558	18301	0.5625
NM_138558	7	2659	18200	0.533333
NM_001105556	6	2724	11419	0.609731
NM_001039477	4	1240	12903	0.615591
NM_001127350	3	1813	5153	0.519936
NM_017638	3	1869	5097	0.519936
NM_001135218	6	1451	38546	0.487654
NM_005644	6	1114	38883	0.487654
NM_004814	10	1624	35606	0.496276
NM_001856	71	5584	46337	0.637175
NM_018056	9	1818	28147	0.575389
NM_175852	11	4796	13746	0.572821
NM_024296	6	1092	3913	0.600332
NM_153341	9	2687	25681	0.583447
NM_001127361	9	2734	25634	0.588435
NM_024772	10	4182	32314	0.354622
NM_014284	7	3705	5283	0.638356
NM_001014841	7	3365	5623	0.638616
NM_001014839	8	3433	5555	0.638356
NM_017629	18	7060	42603	0.475251
NM_025079	6	2716	7144	0.625
NM_024700	4	4605	15291	0.550798
NM_013285	16	2402	26772	0.45082
NM_017850	5	2430	6596	0.545752
NM_024640	5	1836	3416	0.65
NM_005955	11	7972	42082	0.509726
NM_004468	6	1657	7089	0.584816
NM_015038	1	6979	0	0.52381
NM_203456	10	1119	23951	0.497194
NM_006112	10	4376	13549	0.504415
NM_001852	32	2831	13946	0.682609
NM_152373	5	2097	14512	0.401055
NM_022774	3	2203	5579	0.486631
NM_024664	3	2312	2425	0.556624
NM_001077447	3	1867	2870	0.422062
NM_006347	10	800	17582	0.479401
NM_001123395	4	3602	3560	0.630503
NM_148960	5	2859	4303	0.62963
NM_001017922	12	3455	24430	0.530812
NM_024097	5	1015	7483	0.555
NM_018538	11	3351	16061	0.530812
NM_015911	2	1611	4292	0.561404
NM_001255	11	1674	2574	0.574667
NM_015284	71	13979	50384	0.584321
NM_014663	22	4509	50884	0.502973
NM_001384	6	2497	894	0.610884
NM_152499	9	1461	3458	0.634199
NM_003780	7	2204	9766	0.61126
NM_001039589	5	1813	1578	0.609415
NM_001136215	4	1795	2126	0.768559
NM_001005417	7	2004	8663	0.61126
NM_057091	5	1920	2001	0.772247
NM_057090	5	1944	1977	0.768559
NM_001034024	11	1545	5682	0.579772
NM_001034023	11	1585	5642	0.579772
NM_019100	10	1766	5461	0.579772
NM_024587	3	2363	18999	0.601918
NM_004073	15	2358	3274	0.608449
NM_006845	21	2880	25069	0.502755
NM_001048173	16	1776	9098	0.609195
NM_001048172	16	1779	9095	0.609305
NM_001048171	16	1888	9341	0.610075
NM_012222	16	1921	9308	0.610603
NM_001048174	16	1695	9021	0.609195
NM_001128425	16	1930	9299	0.610909
NM_015506	4	2850	8034	0.586572
NM_001114938	13	2250	1766	0.624933
NM_001114172	11	5176	87721	0.428571
NM_003629	10	5675	86894	0.428571
NM_017739	22	2736	7033	0.568331
NM_001013615	2	1849	16074	0.626389
NM_006369	10	2948	22019	0.590406
NM_145279	4	2804	4615	0.600991
NM_201403	4	2822	6355	0.606759
NM_001262	3	2087	3853	0.52071
NM_078626	2	1273	3395	0.52071
NM_032449	24	5654	9959	0.596042
NM_052940	8	1754	20089	0.484848
NM_016126	6	601	23454	0.388506
NM_153035	5	6031	42046	0.435407
NM_145243	9	1934	64147	0.4
NM_001085487	20	7768	37569	0.397668
NM_178221	11	2677	78489	0.371823
NM_032852	11	2725	78441	0.371823
NM_015139	12	6460	48606	0.450375
NM_001924	4	1380	1782	0.586345
NM_001036646	3	798	12415	0.493506
NM_001036645	3	899	12314	0.489855
NM_030816	13	5667	90066	0.46064
NM_001031693	3	802	12411	0.480874
NM_138467	6	3432	30089	0.416667
NM_001162916	5	3337	30188	0.418502
NM_007034	3	2237	10123	0.394477
NM_198077	3	3263	6456	0.526412
NM_003921	3	3105	8024	0.420228
NM_001170670	11	6080	52931	0.41821
NM_017953	10	6197	52814	0.428875
NM_004120	11	4132	15895	0.477477
NM_052941	11	6145	11658	0.478419
NM_001134476	8	7737	65287	0.444444
NM_015350	6	7794	31355	0.444444
NM_182976	12	2722	30695	0.433391
NM_182975	4	1545	9778	0.497653
NM_024813	13	3112	86099	0.394236
NM_002061	7	5050	19349	0.45697
NM_001122674	9	967	59361	0.423347
NM_001128142	3	1136	11935	0.459184
NM_015485	4	1235	11836	0.432836
NM_004038	11	1862	7010	0.416016
NM_001008218	11	1838	7010	0.416016
NM_001008219	11	1860	7010	0.416016
NM_020978	12	2242	22649	0.414714
NM_001008221	11	1781	7252	0.416016
NM_001008221	11	1781	7252	0.416016
NM_004038	11	1862	7011	0.416016
NM_001008218	11	1838	7011	0.416016
NM_001008218	11	1838	7010	0.416016
NM_004038	11	1862	7010	0.416016
NM_001008219	11	1860	7011	0.416016
NM_001008219	11	1860	7010	0.416016
NM_001008221	11	1781	7253	0.416016
NM_018137	1	2652	0	0.649823
NM_001010883	11	5340	73639	0.45337
NM_018061	6	3703	5788	0.461913
NM_015127	12	4695	29297	0.458167
NM_001048210	12	4835	29157	0.447464
NM_005645	4	577	11050	0.394667
NM_000849	9	4127	2980	0.489676
NM_033088	21	3280	16761	0.55171
NM_022768	3	3431	3928	0.565781
NM_018372	4	3335	13420	0.388745
NM_001006945	3	1807	14948	0.373219
NM_024901	12	3296	11439	0.514831
NM_174896	6	1030	3614	0.482906
NM_002557	11	2242	11221	0.500736
NM_198926	2	5838	27896	0.592462
NM_019099	2	5980	11381	0.590604
NM_020963	21	3750	22685	0.574701
NM_001130079	21	3474	22800	0.574701
NM_006608	18	3244	58710	0.403233
NM_025073	5	5491	5713	0.482372
NM_001102396	5	5503	5701	0.485849
NM_138959	8	8691	47581	0.526984
NM_003594	23	4854	37689	0.480653
NM_017709	2	5720	16688	0.526361
NM_006784	27	3877	26801	0.441031
NM_201263	6	2835	106622	0.500754
NM_015836	6	2806	106651	0.511542
NM_006468	15	3907	16426	0.469782
NM_006099	14	2902	7658	0.561738
NM_153713	6	3992	20604	0.594675
NM_004284	23	3014	50112	0.476244
NM_016274	6	2128	8036	0.579675
NM_024579	6	527	7618	0.44697
NM_025150	18	2789	17457	0.556792
NM_001145415	22	4446	33960	0.509288
NM_012432	22	4443	33963	0.509424
NM_021222	8	3083	24240	0.506608
NM_144618	9	1953	45975	0.486266
NM_017860	2	2028	1585	0.626706
NM_001136543	3	1840	4361	0.52037
NM_212551	3	2454	3693	0.545322
NM_030913	19	3926	11052	0.643394
NM_000449	11	3618	3036	0.554295
NM_020832	9	4511	5083	0.607701
NM_001025603	11	3611	3043	0.554295
NM_007185	13	5599	11164	0.61588
NM_053055	6	5171	33848	0.463347
NM_002961	3	512	1673	0.519608
NM_019554	4	564	1624	0.519608
NM_005978	3	962	3760	0.55102
NM_080388	3	1068	5080	0.532051
NM_130898	10	1837	4689	0.560606
NM_014856	28	5688	11490	0.619238
NM_181715	14	2678	8307	0.597022
NM_000565	10	5914	58344	0.597015
NM_181359	9	5820	58438	0.602004
NM_025207	7	2239	7579	0.57483
NM_201398	8	1795	8023	0.570265
NM_138300	3	3180	1577	0.630631
NM_153741	2	385	245	0.648746
NM_018845	6	1343	1704	0.548048
NM_173852	5	547	3374	0.570552
NM_001122839	5	1181	1866	0.541667
NM_001122837	5	1219	1828	0.542914
NM_018973	1	517	0	0.631436
NM_001171812	10	2174	4654	0.556694
NM_001171811	10	2400	8015	0.551111
NM_003993	13	2176	8486	0.533066
NM_007112	23	3229	9165	0.561477
NM_000157	11	2324	4507	0.552452
NM_001005741	12	2583	7832	0.552452
NM_001005742	12	2564	7851	0.552452
NM_001039517	2	1306	2382	0.651195
NM_018116	14	2486	2312	0.571512
NM_006912	6	3443	10152	0.472727
NM_014655	4	3639	15226	0.540741
NM_015327	22	4563	29043	0.555228
NM_032323	4	2201	5964	0.625316
NM_144772	6	1121	1413	0.583622
NM_015997	8	2269	6221	0.602941
NM_001142560	7	1784	6706	0.589928
NM_001161441	9	1674	8932	0.639167
NM_003975	9	1644	8962	0.637607
NM_001161444	8	1430	8361	0.637607
NM_001161442	9	1613	8993	0.638889
NM_001161443	8	1523	8382	0.641805
NM_001080471	23	4866	17838	0.634875
NM_005240	4	1411	3791	0.490741
NM_001145312	5	2002	11923	0.547758
NM_145167	1	4322	0	0.497642
NM_015726	14	3883	42963	0.53456
NM_001025598	12	4425	18604	0.581065
NM_181720	13	3792	19237	0.594463
NM_001113206	3	463	890	0.551111
NM_001113205	3	672	681	0.624242
NM_001113207	4	586	767	0.603448
NM_007122	11	1809	4920	0.549839
NM_207005	11	1778	4951	0.546296
NM_001122764	13	1768	3062	0.592748
NM_000309	13	1707	3123	0.592748
NM_001013625	5	783	2370	0.496255
NM_007240	6	1274	6123	0.499511
NM_017542	6	3852	11134	0.539344
NM_053053	8	2247	17659	0.484127
NM_199344	8	856	15978	0.480331
NM_033418	2	1472	917	0.376229
NM_001146039	4	1707	11960	0.475034
NM_152281	5	2583	19129	0.466667
NM_001007239	8	2939	13157	0.536765
NM_015935	8	3407	12689	0.55381
NM_014955	8	3082	13014	0.565147
NM_153747	2	1477	1157	0.48434
NM_002642	2	1500	1134	0.48434
NM_014458	12	3465	68298	0.484699
NM_018122	17	3348	30538	0.45356
NM_001035230	4	803	81870	0.442922
NM_001136000	13	11631	32132	0.508607
NM_005158	12	11940	31823	0.510845
NM_001168239	12	11568	32195	0.508301
NM_001531	7	7860	20654	0.503899
NM_002928	5	2432	3359	0.561576
NM_030769	13	2867	38069	0.471443
NM_001127651	16	2249	33111	0.518659
NM_000433	15	2412	32631	0.518659
NM_052965	5	1984	20576	0.507752
NM_001127394	4	1842	20718	0.538462
NM_025191	20	6632	57785	0.426938
NM_194314	10	8474	38385	0.374725
NM_016456	6	1591	18194	0.563406
NM_198149	5	1653	2258	0.621212
NM_002871	2	3227	7749	0.556452
NM_138391	8	2220	14444	0.523431
NM_032833	2	5276	3178	0.498599
NM_002393	11	10077	31665	0.424983
NM_005057	14	4411	31470	0.465677
NM_203376	1	1332	0	0.492188
NM_021795	3	3028	10577	0.447455
NM_001973	5	11149	13781	0.467593
NM_001135662	6	3207	4290	0.514706
NM_001135664	5	3054	4443	0.479798
NM_003929	6	3308	4189	0.514706
NM_001135663	4	3422	4075	0.516667
NM_006212	15	7073	17470	0.492095
NM_001018053	15	3529	24220	0.492938
NM_001017402	22	4307	32155	0.609264
NM_000228	23	4061	33542	0.609264
NM_001127641	23	4035	33422	0.609264
NM_025228	17	2268	24024	0.535024
NM_021194	2	2018	1701	0.511811
NM_018252	8	1962	48490	0.521368
NM_001146171	10	2609	22389	0.452719
NM_001146169	10	2575	22423	0.457815
NM_001146170	9	2525	22473	0.459318
NM_001042553	10	2585	22413	0.454988
NM_001042552	10	2588	22410	0.454545
NM_016052	5	7771	44926	0.429918
NM_138794	5	1911	37124	0.39916
NM_024709	2	2972	5900	0.701632
NM_021958	4	2278	3380	0.640763
NM_007207	4	2680	38077	0.533471
NM_144695	13	4124	18520	0.394822
NM_014184	5	1596	18478	0.404762
NM_014698	25	4453	32736	0.55198
NM_152608	7	4009	12655	0.511799
NM_020247	15	2924	44385	0.602881
NM_178549	4	8554	90391	0.388411
NM_053052	5	2367	43869	0.569176
NM_023007	6	2595	1628	0.627155
NM_001161465	6	2547	1676	0.625744
NM_181465	4	578	2056	0.640827
NM_181464	5	645	1989	0.640827
NM_181463	5	757	1877	0.640827
NM_181462	6	865	1769	0.650505
NM_181456	5	728	1906	0.640827
NM_181455	6	686	1948	0.640827
NM_181454	6	683	1951	0.640827
NM_181441	4	690	1944	0.640827
NM_001010867	3	7824	8626	0.686275
NM_145214	6	2691	10450	0.673774
NM_021205	3	4372	7221	0.593308
NM_006542	1	1122	0	0.276042
NM_145257	4	5121	16816	0.602706
NM_014409	5	3115	29815	0.527119
NM_001025247	4	4139	22715	0.502045
NM_198552	2	1498	19794	0.688288
NM_152379	7	1444	15981	0.452381
NM_175876	1	5142	0	0.543159
NM_032324	5	902	26948	0.504363
NM_005646	30	5130	82661	0.48582
NM_001161533	5	905	7864	0.448378
NM_152490	12	4748	52544	0.487691
NM_019891	16	5054	61864	0.424501
NM_201543	11	6153	23388	0.436059
NM_201544	10	6210	23043	0.436059
NM_201545	12	6149	28617	0.433333
NM_006499	12	6279	23262	0.433333
NM_001139459	9	2545	79361	0.463533
NM_152609	11	5233	97013	0.460973
NM_024804	4	1980	2431	0.467384
NM_001142572	4	1722	2689	0.413369
NM_003431	4	2587	14442	0.428736
NM_032752	9	2428	28996	0.622449
NM_030645	7	3182	12322	0.64467
NM_170725	3	2709	10195	0.489039
NM_001017434	3	2032	10872	0.509747
NM_001139488	18	4781	83697	0.468886
NM_015376	17	4336	46521	0.468599
NM_170672	19	4694	123689	0.468886
NM_001039538	15	5844	304220	0.503571
NM_002374	15	9445	144987	0.465354
NM_031847	13	5470	148962	0.508284
NM_031845	12	5377	149055	0.514831
NM_016207	18	2385	47189	0.419465
NM_016252	74	15702	246169	0.436119
NM_001122964	17	5609	64825	0.391373
NM_020463	15	5354	65080	0.395643
NM_003038	8	4602	29904	0.582239
NM_138458	8	2280	25132	0.455307
NM_032208	18	5893	230291	0.528614
NM_015189	22	2594	644140	0.437603
NM_001566	26	3323	133641	0.548691
NM_001134225	25	6737	139439	0.549161
NM_001134224	26	6752	139424	0.548398
NM_004027	26	6635	139541	0.546326
NM_006538	5	4919	42613	0.515588
NM_138621	4	5099	42433	0.536013
NM_001616	11	5253	80580	0.426719
NM_001880	14	4176	91781	0.456522
NM_153697	10	1638	209689	0.492754
NM_145280	4	4748	11110	0.471842
NM_001127395	4	4887	11330	0.471842
NM_024532	16	2187	1123936	0.436709
NM_024782	8	2103	83439	0.506667
NM_014914	17	10691	627021	0.581366
NM_006037	27	8976	343806	0.63318
NM_001037131	18	10850	626862	0.581974
NM_003310	9	1721	187192	0.546392
NM_020738	30	7361	101408	0.453913
NM_024894	21	3498	115724	0.413159
NM_001142286	28	5259	84759	0.376679
NM_024624	27	5172	84846	0.376679
NM_022552	23	4324	104631	0.602045
NM_175630	4	1775	59364	0.676647
NM_175629	23	4395	105235	0.602045
NM_014860	6	4521	8510	0.521285
NM_022128	8	1271	107762	0.486068
NM_199436	16	5117	88910	0.479202
NM_001137602	8	1793	141062	0.431515
NM_014946	17	5213	88814	0.47758
NM_015955	9	1862	140993	0.434004
NM_206943	34	6152	446055	0.525939
NM_001166264	29	5166	259746	0.494584
NM_001166265	30	5133	259779	0.495656
NM_001166266	29	5007	259905	0.495772
NM_000627	30	5292	259620	0.494508
NM_017735	20	2918	190114	0.430885
NM_016441	17	5611	189298	0.531983
NM_003162	18	14110	114665	0.463935
NM_144713	11	2009	114690	0.371661
NM_001170793	10	1441	65863	0.368421
NM_001170792	11	1935	87054	0.375507
NM_001170791	11	1864	90565	0.375507
NM_138801	7	2483	66375	0.532556
NM_024766	11	1555	409134	0.469136
NM_020458	20	5158	129805	0.60031
NM_025133	23	3844	77956	0.387836
NM_152994	21	3143	71481	0.429004
NM_002158	7	5463	59177	0.420525
NM_001135629	22	3176	71448	0.429364
NM_014614	47	7099	99675	0.423536
NM_016115	10	2282	114748	0.425819
NM_145863	9	2073	114957	0.426756
NM_138448	4	1222	188804	0.453333
NM_152385	13	5346	54417	0.37138
NM_001135598	11	4895	55118	0.377778
NM_001130483	14	1988	111291	0.403862
NM_001130482	13	1885	111394	0.397119
NM_001130480	13	1939	111340	0.395547
NM_001130481	13	1781	111428	0.395547
NM_018062	14	1717	80421	0.417553
NM_006296	13	1986	111293	0.395547
NM_001114636	14	1732	80406	0.417323
NM_144709	18	3810	74008	0.416352
NM_032506	22	3116	68691	0.394068
NM_001129993	22	4576	53832	0.39592
NM_001042692	12	2494	314114	0.437075
NM_015910	18	3309	464025	0.451138
NM_181784	6	4442	117230	0.572792
NM_018153	13	2346	130875	0.487026
NM_001111101	3	1295	34586	0.54522
NM_053034	15	1636	157778	0.495032
NM_002056	19	8649	58837	0.439883
NM_178439	14	2346	47564	0.430879
NM_144579	14	4140	125661	0.577713
NM_006634	3	665	8316	0.566952
NM_017952	24	6734	29242	0.430435
NM_004836	17	4648	66188	0.455386
NM_032788	5	3204	8660	0.44389
NM_001115016	21	5240	39985	0.570345
NM_017789	15	3552	6711	0.617506
NM_012214	16	8382	103639	0.380597
NM_002518	21	4004	172671	0.552323
NM_001144013	23	5873	57793	0.402501
NM_182588	23	7172	58441	0.403259
NM_144710	11	3256	68154	0.422711
NM_005054	23	7165	56133	0.402794
NM_001164463	23	7299	56133	0.402794
NM_001123363	24	7640	57308	0.402794
NM_178584	10	3187	68223	0.424383
NM_022662	48	7736	108792	0.449871
NM_013412	9	2181	13989	0.510917
NM_007082	10	1137	15033	0.510917
NM_016133	6	2583	18965	0.418879
NM_019044	24	6929	91757	0.459916
NM_002830	27	11380	213888	0.402733
NM_020909	25	6607	159487	0.433697
NM_005270	13	6769	188594	0.664566
NM_020120	41	10779	93717	0.43509
NM_015361	26	4706	189110	0.464545
NM_002299	17	6274	43062	0.531639
NM_001164629	12	2679	383842	0.420479
NM_024659	10	2406	288920	0.423351
NM_001006636	12	2694	345786	0.420479
NM_181742	14	6598	84610	0.367658
NM_181741	14	6703	83795	0.367658
NM_018328	15	6016	486449	0.464214
NM_002552	14	6594	83770	0.367658
NM_198557	4	3914	9748	0.384544
NM_002239	3	4740	155032	0.504648
NM_004288	8	2210	27264	0.487963
NM_001128212	11	1912	49095	0.419287
NM_152528	11	1820	48940	0.419287
NM_033394	27	7507	256519	0.528464
NM_001145909	27	7488	256538	0.52648
NM_001128213	11	1928	48872	0.419287
NM_014880	6	3979	25649	0.409156
NM_022168	16	3600	48030	0.412281
NM_024753	29	5477	75000	0.397368
NM_003705	18	3998	106904	0.465881
NM_025000	14	5828	44974	0.431222
NM_001164821	12	5627	45175	0.441997
NM_152529	16	7404	48113	0.406047
NM_001077269	8	4649	118677	0.608466
NM_003387	8	4585	70421	0.608466
NM_001033045	17	7553	47964	0.406047
NM_152945	10	1815	15417	0.435088
NM_178123	18	10448	152484	0.42659
NM_020943	20	3279	58898	0.395306
NM_000885	28	6076	74774	0.424976
NM_014362	14	1939	113473	0.401378
NM_001042521	3	4003	61722	0.451389
NM_001042520	2	3991	49248	0.451389
NM_001042519	2	4035	18587	0.451389
NM_017694	8	4797	89164	0.484848
NM_032321	2	3962	18568	0.451389
NM_198047	13	1905	113507	0.406096
NM_024989	27	11113	82614	0.378115
NM_006190	18	3135	50396	0.39331
NM_173822	12	9333	88619	0.448839
NM_001230	8	5777	32986	0.470833
NM_032977	10	5906	32857	0.472913
NM_032974	10	2307	44202	0.483397
NM_020919	34	6918	73992	0.471049
NM_173511	8	5773	128807	0.588701
NM_001114132	55	9058	194058	0.397774
NM_177538	13	10943	56457	0.418287
NM_152671	10	2037	37244	0.463864
NM_015040	42	9901	82584	0.446244
NM_001080475	8	9807	194466	0.501312
NM_152519	15	4743	145207	0.395749
NM_022648	33	10276	134009	0.602535
NM_006736	9	3125	4458	0.592821
NM_001039550	10	1974	5609	0.574341
NM_000091	52	8097	142131	0.562936
NM_152383	21	3502	372114	0.539127
NM_152879	30	6294	111297	0.570919
NM_003648	29	6229	77715	0.560774
NM_014521	6	5183	98548	0.575726
NM_016552	17	3275	75325	0.586341
NM_017844	14	2499	76101	0.603993
NM_014808	27	4046	134548	0.537757
NM_152834	5	2124	7343	0.501182
NM_003183	19	3554	62954	0.446061
NM_001039613	6	906	13016	0.493976
NM_005680	15	2299	88676	0.397284
NM_003597	4	4030	7252	0.565302
NM_198256	7	3246	18557	0.449173
NM_021643	3	4406	21455	0.543605
NM_005378	3	2728	3842	0.658781
NM_145260	3	1894	5233	0.586767
NM_001008237	3	819	4412	0.449561
NM_004881	5	2034	5749	0.550551
NM_147184	6	1635	6148	0.550551
NM_004116	4	951	13016	0.535168
NM_054033	4	996	12971	0.518519
NM_001040710	6	1834	14822	0.458937
NM_001145710	11	1358	44801	0.379487
NM_024322	8	4088	24827	0.488372
NM_001013663	2	572	2544	0.593381
NM_016544	7	4992	23467	0.447689
NM_153759	19	3608	15747	0.581031
NM_017877	6	3912	13046	0.603943
NM_000221	8	2415	11594	0.587514
NM_006488	8	2415	11594	0.597547
NM_001035507	11	2437	5476	0.54364
NM_021831	15	3237	15763	0.555806
NM_004341	44	7114	19289	0.576819
NM_144631	4	2158	1356	0.640221
NM_001145047	15	1795	20404	0.449954
NM_024584	2	2361	1032	0.444444
NM_001145049	12	1620	20579	0.447619
NM_001145048	14	1727	20472	0.448198
NM_001142683	2	2762	478	0.481481
NM_007266	14	1834	20017	0.473008
NM_015131	18	3531	50047	0.445428
NM_014600	6	3906	30475	0.583955
NM_015475	8	2813	12889	0.499679
NM_019024	36	6804	96541	0.443855
NM_024775	3	692	3088	0.460317
NM_001145450	5	741	6007	0.383333
NM_198963	24	4828	73321	0.436914
NM_025264	10	2224	40993	0.400132
NM_138370	7	2501	8007	0.676788
NM_000179	10	4328	19544	0.448935
NM_080667	10	1308	24178	0.414966
NM_033109	28	4613	55235	0.408163
NM_001039348	12	3094	55108	0.475034
NM_001039349	11	3053	55149	0.475034
NM_022894	22	7386	38471	0.400724
NM_002908	11	7827	38835	0.417204
NM_002618	4	4515	29799	0.455446
NM_001143960	4	860	18862	0.431034
NM_001143959	4	887	1449	0.422222
NM_001128210	6	4089	51858	0.575321
NM_019002	6	3283	9809	0.37073
NM_000945	6	3011	70652	0.391813
NM_015463	3	1998	25044	0.547475
NM_005791	11	2485	17304	0.391984
NM_020459	4	6300	38066	0.459677
NM_003124	3	1459	3319	0.632316
NM_006062	13	2567	10423	0.547335
NM_080918	5	880	31256	0.517544
NM_080916	7	1144	30992	0.505995
NM_212552	4	554	11958	0.490741
NM_001035505	3	465	12047	0.51634
NM_032779	9	4339	6060	0.625896
NM_031288	5	1261	1677	0.637722
NM_013247	8	2550	1602	0.599855
NM_145074	6	2259	1893	0.616022
NM_022492	13	2929	8563	0.594231
NM_032673	9	906	1746	0.520513
NM_004263	14	6107	23520	0.586252
NM_003203	17	4436	43844	0.41006
NM_138938	5	1096	1652	0.543561
NM_138937	6	786	1963	0.543561
NM_002580	6	809	1940	0.543561
NM_000821	15	7597	9218	0.527888
NM_001142269	14	7426	9389	0.529915
NM_001013649	4	4265	2539	0.610778
NM_015425	34	6637	73191	0.536703
NM_018271	8	1981	11518	0.555326
NM_004418	4	1685	587	0.685714
NM_004804	7	4036	3981	0.579412
NM_212481	7	2206	13702	0.644258
NM_144994	9	2582	3526	0.602397
NM_020184	7	4800	46190	0.584622
NM_016466	4	898	9135	0.63587
NM_199336	8	1265	9995	0.550265
NM_001160154	13	3711	40657	0.386006
NM_001008215	3	1767	7429	0.506667
NM_138798	7	910	10857	0.398667
NM_144706	4	1408	8336	0.378307
NM_145198	4	1533	6663	0.375223
NM_145199	2	1291	6905	0.375223
NM_145212	6	4536	13943	0.417695
NM_015929	3	1417	6779	0.375223
NM_145197	4	1545	6651	0.375223
NM_017546	7	2518	14916	0.541422
NM_144632	5	3588	52061	0.463768
NM_182640	11	1458	60478	0.447523
NM_004257	12	5683	59642	0.5482
NM_001142621	12	5680	59645	0.5482
NM_001037866	20	3304	36958	0.404788
NM_032260	20	3304	36958	0.404788
NM_001164463	23	7299	56116	0.402794
NM_032260	20	3304	36941	0.404788
NM_005054	23	7165	56116	0.402794
NM_001123363	24	7640	57291	0.402794
NM_001037866	20	3304	36941	0.404788
NM_207002	4	722	7211	0.486726
NM_032494	9	1603	37622	0.377854
NM_005054	23	7165	57978	0.402794
NM_001164463	23	7299	57978	0.402794
NM_012455	17	5039	24079	0.607379
NM_172003	15	1827	56687	0.416667
NM_025181	16	4412	39620	0.405216
NM_018234	6	3937	37907	0.627812
NM_182915	6	4284	37560	0.626587
NM_001008410	5	3869	37975	0.627812
NM_001017927	7	950	63289	0.393701
NM_001105199	2	1346	1606	0.606838
NM_001105198	2	1738	1214	0.606838
NM_030577	2	1397	1555	0.606838
NM_004805	4	2325	9565	0.482517
NM_001241	10	6822	33702	0.441265
NM_058241	9	6923	33601	0.442316
NM_018151	36	9855	57609	0.378083
NM_152522	4	2826	40535	0.565345
NM_002349	35	6931	94470	0.424647
NM_152384	12	3157	24003	0.376218
NM_001008489	4	1136	6119	0.338843
NM_024770	10	8134	109266	0.40768
NM_199227	10	1534	79429	0.468254
NM_004405	3	2304	1009	0.656535
NM_024583	8	3053	30794	0.396078
NM_001145250	2	1455	993	0.716151
NM_004882	10	1793	45773	0.416112
NM_030650	13	7610	70844	0.417249
NM_000523	2	2327	808	0.63469
NM_181342	4	2904	12061	0.415546
NM_001135212	4	2901	12064	0.414414
NM_019091	8	2469	22115	0.426357
NM_138285	9	1637	35693	0.430173
NM_032168	21	2698	31432	0.39631
NM_022353	9	2316	14223	0.391165
NM_144708	23	4416	66250	0.372125
NM_001142645	9	3637	24213	0.46252
NM_005966	10	4469	39176	0.481557
NM_001031716	6	3849	6539	0.437398
NM_004657	2	3250	9725	0.559468
NM_012086	18	4349	32388	0.423149
NM_138395	1	3087	0	0.57688
NM_001039693	8	5370	21456	0.410338
NM_152387	7	2937	18172	0.505855
NM_001142355	7	1428	13178	0.474834
NM_001142356	5	1275	10740	0.490676
NM_001136039	7	1479	13127	0.477954
NM_021824	7	1631	12917	0.474834
NM_033356	8	2652	24560	0.450179
NM_033355	10	2766	51503	0.449306
NM_001228	10	2911	51358	0.454728
NM_001080125	9	2935	26746	0.457638
NM_001080124	9	2747	51522	0.450179
NM_033358	8	1123	47350	0.432203
NM_001135745	4	2892	18823	0.481108
NM_015934	15	1965	35905	0.396226
NM_024744	17	6253	68015	0.420569
NM_001104586	16	5356	68912	0.420569
NM_004379	8	9737	65932	0.471545
NM_134442	9	9779	65890	0.468811
NM_001025436	5	1270	32337	0.451087
NM_001127207	18	3083	67219	0.521815
NM_014140	18	3269	67369	0.521815
NM_001105537	10	5925	15700	0.58748
NM_005689	19	3018	6207	0.582839
NM_001008910	8	2853	2015	0.557734
NM_001042410	14	2506	4276	0.56442
NM_138802	9	1323	1545	0.572351
NM_018089	14	2579	4334	0.56442
NM_024506	17	2698	6134	0.507888
NM_024536	4	2991	1828	0.671392
NM_052902	25	3624	14977	0.612489
NM_022915	4	1748	8563	0.477477
NM_138402	19	2668	73884	0.454963
NM_030803	18	3405	40699	0.502193
NM_017974	17	3348	40756	0.502547
NM_018218	31	5617	84455	0.445246
NM_020311	2	2100	10515	0.561065
NM_016510	12	2527	35963	0.595448
NM_030768	12	1443	31839	0.524173
NM_001139490	15	3978	76379	0.505325
NM_015650	17	4176	76181	0.492775
NM_002081	9	3686	28695	0.670841
NM_023083	12	2644	9750	0.656265
NM_023085	10	2179	10215	0.653797
NM_001033575	3	1555	2406	0.730697
NM_018226	11	3018	7128	0.671717
NM_182501	4	1637	5130	0.490401
NM_015148	18	4572	38834	0.584089
NM_013325	13	2877	33368	0.559222
NM_178326	13	2897	33348	0.566929
NM_152783	10	2622	31616	0.652618
NM_032329	8	5198	22243	0.532503
NM_182916	8	2275	19832	0.386973
NM_006395	19	5051	280291	0.486269
NM_014160	8	2846	23852	0.520384
NM_001144912	17	4811	280531	0.495192
NM_015199	28	6339	185972	0.440544
NM_001136031	18	4970	280372	0.487937
NM_001128176	11	7512	370157	0.497114
NM_001128177	11	7538	370131	0.497114
NM_000461	10	7401	370268	0.497114
NM_022842	9	6010	58139	0.546794
NM_152678	20	4658	62978	0.447181
NM_000333	13	7225	131679	0.53938
NM_002841	30	6648	726682	0.497464
NM_002012	10	1090	1501060	0.524775
NM_001166243	10	1079	1501071	0.524775
NM_016625	10	1727	433057	0.438806
NM_020165	13	5739	80541	0.40121
NM_014850	22	8962	260133	0.558485
NM_001033117	22	8890	260205	0.560409
NM_138807	7	1297	55181	0.456362
NM_005037	7	1818	144689	0.469317
NM_138712	8	1892	144615	0.469317
NM_138711	8	1919	143501	0.469317
NM_001136041	10	2817	23264	0.593715
NM_024827	10	2918	23292	0.586207
NM_024923	40	7208	96882	0.592514
NM_003043	15	6530	80244	0.536232
NM_001134368	5	1293	44317	0.547264
NM_001134367	15	6526	80248	0.554478
NM_022340	14	6691	22398	0.545223
NM_001144382	6	4159	201489	0.460697
NM_015184	6	3953	153564	0.42648
NM_002971	11	5556	72141	0.493892
NM_001131010	11	4054	87079	0.493892
NM_152653	6	1760	385753	0.462046
NM_016152	8	2774	166895	0.464886
NM_000965	8	3131	166538	0.477357
NM_003615	25	7759	76275	0.421399
NM_178868	4	1170	130473	0.555556
NM_001042646	16	5231	129406	0.571279
NM_014965	13	4623	47835	0.567686
NM_018075	13	2734	253009	0.432678
NM_001135179	7	12602	48320	0.524444
NM_016598	8	12686	48236	0.518293
NM_015340	22	4203	156051	0.511431
NM_144716	8	1018	59263	0.592593
NM_014159	21	8433	139137	0.42729
NM_025010	10	4726	59251	0.577971
NM_003074	28	5757	190271	0.487643
NM_134263	21	2640	7131	0.58498
NM_134426	20	2586	7185	0.588394
NM_022911	21	2643	7128	0.585088
NM_001040454	20	2731	5393	0.583672
NM_015106	22	4705	117312	0.54178
NM_018403	10	6014	58189	0.515152
NM_022899	13	3629	11508	0.472
NM_001128840	48	7663	309754	0.491212
NM_001128839	46	7591	309826	0.491737
NM_000720	49	7723	309694	0.494348
NM_198859	8	8322	123284	0.562525
NM_173471	11	2673	242645	0.486061
NM_001164796	9	2141	156045	0.499109
NM_001134651	7	6076	40011	0.548148
NM_001134649	8	6209	68886	0.459384
NM_001134650	8	6085	43745	0.459384
NM_173359	8	6170	69315	0.459384
NM_174907	9	1462	67431	0.407496
NM_022072	6	1435	62341	0.434018
NM_153605	22	10752	112195	0.405026
NM_020351	4	3029	155109	0.594631
NM_001850	5	3091	155047	0.594631
NM_018309	18	3841	60595	0.411679
NM_020654	24	5018	184035	0.380273
NM_001077203	23	4823	184230	0.378634
NM_170662	19	3976	206803	0.461851
NM_020817	17	3976	88501	0.455354
NM_001164496	35	10259	144326	0.409704
NM_144718	18	5448	67022	0.438084
NM_018338	21	3281	75369	0.406239
NM_020754	12	8079	117025	0.545559
NM_173825	8	3883	51974	0.437412
NM_001146102	11	3163	33227	0.433918
NM_001146106	10	6801	25774	0.428973
NM_001146105	11	3058	33332	0.432927
NM_031458	11	3345	33421	0.433918
NM_001146103	11	3240	33526	0.432927
NM_001146104	11	3239	33198	0.432927
NM_012430	7	3416	68793	0.411255
NM_024628	14	3510	126620	0.565035
NM_020733	17	9156	81093	0.514231
NM_032242	31	9066	39733	0.624846
NM_021937	7	2229	252961	0.596315
NM_198490	3	4481	29755	0.625978
NM_018133	2	4696	42233	0.434833
NM_001145417	2	3895	41656	0.425265
NM_005862	34	5166	410081	0.416733
NM_006219	22	5920	100742	0.409586
NM_019001	42	10143	131313	0.399141
NM_001184	47	8251	121341	0.399874
NM_001039547	16	9837	58244	0.428302
NM_032383	17	4129	39484	0.443118
NM_020800	20	4306	138241	0.380891
NM_005414	7	7199	31966	0.406326
NM_001145098	8	6708	32457	0.406015
NM_001145097	6	7058	30169	0.408451
NM_024947	15	12672	81498	0.472557
NM_001161561	32	5719	392187	0.494995
NM_001161564	31	5617	392289	0.492296
NM_001161566	30	5530	392376	0.492514
NM_001161563	32	5641	392265	0.491322
NM_001161562	31	5695	392211	0.495972
NM_001161565	31	5554	392352	0.491517
NM_015028	33	5806	392100	0.494734
NM_002662	27	6025	204065	0.444341
NM_001130081	26	5911	204179	0.445837
NM_001161560	32	5782	392124	0.495689
NM_018098	24	4084	66706	0.389517
NM_152240	7	9111	45533	0.512111
NM_022470	6	8993	45651	0.512644
NM_006218	21	3709	82478	0.390708
NM_014616	30	7320	120811	0.390775
NM_015078	30	5013	245253	0.484604
NM_018023	31	6506	108302	0.491918
NM_004721	14	9945	116102	0.501551
NM_152531	4	2721	200162	0.649746
NM_152699	10	6307	60551	0.436067
NM_001134435	11	1983	58868	0.434685
NM_004051	7	3394	42811	0.572674
NM_203315	7	3330	60211	0.572674
NM_203314	8	3546	42659	0.572674
NM_032263	12	2258	68683	0.434685
NM_006515	3	2141	11821	0.454988
NM_000916	4	4360	14846	0.657265
NM_004634	14	4710	11556	0.575034
NM_003656	12	1492	11148	0.564241
NM_016819	6	1880	5582	0.602051
NM_016827	4	1769	14957	0.586735
NM_016826	5	1951	14775	0.589385
NM_016829	8	2205	14521	0.602683
NM_016828	8	2252	14474	0.590103
NM_016820	7	1653	5809	0.599351
NM_016821	7	2152	14574	0.592941
NM_002542	7	1636	5826	0.60501
NM_001003694	14	4728	11538	0.574393
NM_173659	9	1227	4943	0.614583
NM_001142547	8	1182	4988	0.6182
NM_015869	7	1820	81035	0.467062
NM_001145394	13	1924	46966	0.463554
NM_001145393	11	2023	46867	0.483333
NM_001145392	12	2133	46678	0.47711
NM_025265	12	2385	46426	0.47711
NM_001145395	9	2697	43806	0.490488
NM_144636	4	1604	11191	0.495726
NM_001098502	3	1434	11361	0.494172
NM_016474	11	2960	17954	0.465812
NM_003298	15	8481	93215	0.512446
NM_014296	21	4368	42323	0.412367
NM_152396	6	2621	15167	0.403509
NM_033083	6	4488	10569	0.520446
NM_000060	4	2071	42006	0.501838
NM_138381	9	3968	36960	0.453674
NM_001145425	8	5056	29442	0.419802
NM_005126	8	5258	30101	0.422989
NM_020345	5	1995	22971	0.414508
NM_017897	3	1527	2936	0.447101
NM_001145391	4	1278	3185	0.439434
NM_005107	6	3146	26888	0.476061
NM_001145464	5	2996	27038	0.483804
NM_001145083	4	2192	9245	0.471545
NM_001145082	6	4154	8971	0.47758
NM_001145093	5	4034	9091	0.47487
NM_001098414	5	8247	6670	0.473485
NM_198484	5	8483	6434	0.473485
NM_004206	7	1612	32450	0.498008
NM_032970	7	6403	27659	0.489035
NM_145166	6	5507	8390	0.632353
NM_016006	7	5353	26490	0.455238
NM_173826	11	3684	67313	0.399732
NM_001029839	4	2178	19173	0.42723
NM_001029840	4	1996	19688	0.42723
NM_181489	8	10249	27652	0.490956
NM_003420	4	2649	9402	0.451389
NM_006991	6	4336	15906	0.43657
NM_001024855	6	2965	20488	0.532338
NM_033210	4	3273	7916	0.406728
NM_001134440	4	3269	7920	0.406728
NM_001134442	3	3171	8018	0.406728
NM_001134441	3	3175	8014	0.406728
NM_144638	3	983	2776	0.6125
NM_178181	4	1416	34791	0.531008
NM_020347	10	4063	14778	0.401111
NM_000258	7	929	4688	0.556122
NM_022342	20	3162	51660	0.500459
NM_001134878	22	3603	51219	0.504425
NM_182902	21	3357	51465	0.504425
NM_001031703	7	1349	16721	0.548065
NM_005793	6	3004	6091	0.555556
NM_016381	1	2126	0	0.625225
NM_001130082	38	7143	19055	0.618758
NM_002673	38	7310	18300	0.618758
NM_032166	12	2532	16414	0.547277
NM_033629	2	1806	320	0.625397
NM_130384	13	2613	16333	0.549242
NM_184231	13	2979	9116	0.611732
NM_016453	13	3000	9095	0.610881
NM_001407	35	11962	14491	0.623705
NM_001123040	1	1598	0	0.649485
NM_006321	16	4062	62629	0.499325
NM_006677	26	4561	7705	0.580996
NM_173546	6	1985	2917	0.633803
NM_013334	8	1688	811	0.602234
NM_021971	9	1607	892	0.596491
NM_001142501	5	1744	19400	0.62797
NM_032355	6	2230	18914	0.628892
NM_012191	2	1335	1685	0.625674
NM_003549	4	1945	4696	0.62201
NM_004636	18	3007	6607	0.652444
NM_001005914	18	3004	6610	0.652425
NM_007024	2	2095	2665	0.621212
NM_016173	11	5861	9652	0.59587
NM_014703	26	6001	98135	0.479001
NM_001171904	25	5951	98185	0.478876
NM_001129884	6	1449	31700	0.599788
NM_015926	5	1397	31752	0.599788
NM_000666	15	1678	4241	0.588427
NM_033010	13	1966	3473	0.610561
NM_033008	13	2024	7989	0.610561
NM_005485	11	2400	4163	0.5799
NM_001003931	11	2395	4168	0.579174
NM_020418	13	1946	8035	0.611265
NM_015426	11	2196	77262	0.56781
NM_001161581	11	2267	77191	0.565766
NM_001161580	10	2052	77406	0.559259
NM_007284	9	1625	8933	0.604762
NM_001144951	4	1371	3815	0.629787
NM_144641	10	2197	2610	0.611594
NM_001122870	9	1831	2599	0.571237
NM_145262	5	3798	3639	0.628499
NM_017442	2	3870	1214	0.622136
NM_016483	11	2226	10855	0.479058
NM_015512	78	13110	71069	0.568761
NM_022908	14	2088	8621	0.583493
NM_001134231	14	1815	7594	0.614098
NM_001124767	2	449	3517	0.525822
NM_001010983	11	2379	9221	0.431004
NM_152932	10	1708	7507	0.431004
NM_018446	10	2150	9450	0.431004
NM_198563	9	4736	56090	0.562712
NM_205853	3	729	1376	0.60241
NM_052859	13	5098	36872	0.50738
NM_001141947	18	3136	61529	0.3804
NM_001012506	18	3117	61548	0.382514
NM_177966	3	3993	1795	0.546448
NM_020676	9	2393	54810	0.513807
NM_007042	6	3266	10683	0.437333
NM_001098783	6	3500	10449	0.437333
NM_153331	2	1833	2163	0.45098
NM_001128214	3	1559	8706	0.45098
NM_001128149	9	6405	29312	0.515152
NM_007114	17	6879	25628	0.407374
NM_173654	15	4414	34269	0.43018
NM_018130	11	2848	96323	0.456171
NM_018293	2	4957	596	0.371707
NM_001085451	4	2217	52917	0.480447
NM_017819	2	1845	2766	0.368812
NM_001134456	8	8913	39877	0.492857
NM_145037	8	8594	40453	0.492857
NM_017945	7	3259	19169	0.415686
NM_015412	9	4856	12408	0.414906
NM_001009899	7	13707	34554	0.441377
NM_024638	10	4024	27663	0.46875
NM_003778	8	2261	26903	0.469565
NM_212543	9	2344	26820	0.469565
NM_018266	9	4909	29814	0.462168
NM_152305	11	3532	22238	0.450382
NM_001125	5	3682	6831	0.531657
NM_000187	14	2010	52394	0.488042
NM_001023571	12	2195	63122	0.427754
NM_001023570	15	2594	62723	0.419588
NM_175862	7	2725	63055	0.413131
NM_006889	7	2780	40513	0.410494
NM_000388	7	4915	97900	0.543404
NM_019069	1	4183	0	0.407855
NM_001017928	5	720	22921	0.42069
NM_138287	5	5767	5098	0.435448
NM_024610	8	1954	51869	0.448534
NM_022757	12	4182	43800	0.419496
NM_025112	10	3405	34914	0.62825
NM_001040653	6	4815	12204	0.631505
NM_172027	12	1976	6013	0.622825
NM_032548	12	1987	6002	0.630069
NM_000174	3	894	751	0.702247
NM_015103	36	6977	44550	0.635687
NM_014065	6	2718	10264	0.442647
NM_152395	3	6117	949	0.64966
NM_001171906	2	930	103	0.612573
NM_001171905	4	5943	1217	0.61875
NM_025180	16	6054	72770	0.414773
NM_001042384	12	1895	87386	0.411765
NM_001042383	12	5326	73970	0.408602
NM_001042400	13	5292	73682	0.417589
NM_006153	4	4421	84982	0.407407
NM_016216	8	2690	11272	0.435474
NM_002899	4	898	21498	0.592593
NM_001130992	3	1487	11938	0.597046
NM_001130993	3	667	13378	0.593074
NM_001080415	28	7464	51732	0.39644
NM_001134470	3	3401	15643	0.43994
NM_173552	3	4355	16216	0.567672
NM_001128305	9	3394	55135	0.468687
NM_001128304	11	3432	55412	0.468687
NM_020353	9	3306	55538	0.468687
NM_001128306	7	3036	55808	0.480556
NM_016094	5	3706	10324	0.461667
NM_001079809	1	1691	0	0.521662
NM_014779	4	4841	46943	0.61417
NM_020865	25	3611	45219	0.406013
NM_001114397	25	3569	45261	0.40804
NM_020169	6	1116	5164	0.412556
NM_000882	7	1443	5741	0.494751
NM_173084	3	3876	10460	0.34901
NM_006217	9	1678	30666	0.369458
NM_018657	8	5300	11352	0.400436
NM_001099645	4	1962	3419	0.403794
NM_033540	18	3513	42016	0.401617
NM_003106	1	2512	0	0.658281
NM_004366	24	3290	12177	0.595106
NM_001171087	24	3239	12228	0.59486
NM_001171089	23	3203	12264	0.599617
NM_001171088	23	3158	12309	0.598051
NM_022149	1	1682	0	0.585498
NM_001134415	8	3064	21413	0.459379
NM_018138	8	2715	18573	0.459379
NM_005524	4	1461	1010	0.627521
NM_138399	11	2379	43370	0.600607
NM_001011655	10	2349	43400	0.602176
NM_001166306	10	2345	43404	0.608732
NM_001166305	11	2490	43259	0.602941
NM_152673	6	2078	10594	0.593074
NM_005017	10	2259	47749	0.504529
NM_152672	9	1455	15464	0.55914
NM_152773	5	679	26397	0.454545
NM_015562	11	4732	74245	0.451701
NM_182627	4	1571	12784	0.454039
NM_002577	15	6139	86652	0.44127
NM_014687	20	6750	58783	0.570743
NM_001145642	21	6954	71352	0.565733
NM_032773	19	2306	78054	0.483403
NM_001101667	17	2806	71638	0.563733
NM_003501	18	2874	71570	0.563005
NM_002111	67	13646	155805	0.525612
NM_022346	21	4752	29300	0.393701
NM_003263	4	2851	5686	0.394748
NM_001166050	18	8972	395620	0.512516
NM_001100399	33	7176	147918	0.410314
NM_173075	17	8906	395686	0.516056
NM_004307	18	8975	395617	0.512719
NM_003215	18	3620	130395	0.413502
NM_020859	11	11019	337134	0.590886
NM_005908	17	3311	126198	0.45303
NM_001033047	12	4592	71640	0.502945
NM_144643	21	3053	206560	0.387034
NM_152778	13	4545	43635	0.418112
NM_031296	2	3868	18241	0.488406
NM_024605	23	3056	337419	0.465057
NM_006651	4	2140	39061	0.659259
NM_001039127	4	3669	36015	0.371608
NM_012318	14	5462	39307	0.588288
NM_020972	13	4112	144935	0.640015
NM_004249	8	1811	114832	0.422323
NM_001159601	8	1789	114854	0.411382
NM_001017979	7	1716	114927	0.426426
NM_153686	7	3571	175074	0.446186
NM_001166139	7	5043	136223	0.422333
NM_001130727	5	1779	26166	0.419355
NM_145048	8	2073	25872	0.417417
NM_145290	19	4567	124114	0.475794
NM_173463	13	4062	170026	0.520755
NM_001130726	12	3961	102901	0.525786
NM_015187	24	4592	111013	0.485437
NM_001169117	13	5222	159469	0.468333
NM_001169118	13	5178	159513	0.464901
NM_018317	21	3117	169173	0.401012
NM_020860	12	5154	159537	0.465417
NM_002913	25	4896	74037	0.414344
NM_025132	37	4520	98887	0.426905
NM_001098634	7	5141	201471	0.622334
NM_018177	18	9666	91683	0.385281
NM_001100400	16	2728	77258	0.39878
NM_019027	5	4485	88234	0.634921
NM_021927	17	4216	18049	0.40398
NM_020453	23	6550	101544	0.45737
NM_152398	6	684	20765	0.446667
NM_001014446	7	802	20647	0.449462
NM_015115	10	4270	69568	0.387597
NM_001040402	11	4375	69463	0.393629
NM_152540	9	3174	489918	0.514842
NM_025009	26	5735	78821	0.381245
NM_181806	15	3603	45621	0.395814
NM_001812	19	3349	69919	0.371116
NM_173468	6	6965	78870	0.40553
NM_001144978	8	2359	142627	0.461686
NM_194282	13	6131	80100	0.436444
NM_001115008	13	5468	80763	0.442974
NM_001115007	13	5267	83071	0.442974
NM_020803	10	5620	54885	0.427268
NM_016323	23	3518	45534	0.433171
NM_014606	26	4974	111146	0.460831
NM_001128429	24	5120	78328	0.373502
NM_001128430	24	5022	78663	0.373502
NM_020159	24	5114	78334	0.373255
NM_001100426	15	3761	178725	0.407772
NM_001100430	13	3485	179001	0.4049
NM_001100429	14	3611	178875	0.403697
NM_001100427	15	3758	178728	0.407346
NM_001100428	14	3614	178872	0.404167
NM_021159	15	3758	178728	0.407346
NM_001100874	12	1755	132937	0.387955
NM_001008388	3	5891	17938	0.433824
NM_001127208	11	9780	123339	0.450824
NM_001136258	7	6147	84336	0.425319
NM_006583	7	1556	15156	0.426036
NM_017918	8	1274	126244	0.44906
NM_153426	6	3244	21456	0.579665
NM_153427	5	3106	21594	0.579657
NM_001102406	16	5360	139906	0.473896
NM_025144	16	5412	139854	0.473896
NM_014822	23	4063	109286	0.474669
NM_015312	84	15575	176582	0.412771
NM_018078	20	4048	145830	0.404007
NM_199320	11	5772	59830	0.517596
NM_024900	9	4191	50819	0.539216
NM_173487	6	1861	17154	0.396667
NM_001099783	6	1589	14973	0.396667
NM_057175	20	5554	83706	0.382545
NM_032547	5	1964	123307	0.384824
NM_018717	6	7089	430600	0.563289
NM_001153690	3	1915	37181	0.385965
NM_001153663	4	1956	7091	0.475891
NM_001153635	5	1863	37251	0.382514
NM_001153585	4	1999	37097	0.384824
NM_001153552	3	1875	7172	0.497475
NM_001153484	4	1959	7088	0.477083
NM_001153446	5	1866	37248	0.384824
NM_015130	21	5486	130050	0.510918
NM_020724	7	4661	263231	0.558846
NM_207123	11	7910	129826	0.450115
NM_003601	24	7926	36101	0.41089
NM_002039	10	7820	129916	0.452758
NM_014885	5	1457	102188	0.401434
NM_172250	7	5943	34705	0.438345
NM_001029998	12	3787	264204	0.42913
NM_001166104	8	5547	358210	0.462366
NM_000901	9	5898	357859	0.470051
NM_033632	12	3909	209867	0.443503
NM_014447	8	2882	129093	0.392788
NM_001025593	8	3017	128958	0.392788
NM_001025595	9	3113	128862	0.404635
NM_015196	35	5016	165349	0.457971
NM_001131007	35	5019	165346	0.458101
NM_016205	6	3008	206776	0.447977
NM_020840	17	5786	131987	0.502242
NM_001873	9	2428	116958	0.518519
NM_001161522	14	2907	110231	0.447299
NM_007246	15	3137	112402	0.448934
NM_001161521	15	3014	110124	0.445373
NM_001012967	38	6781	116999	0.390158
NM_017631	38	6073	96444	0.392683
NM_012224	34	5673	213685	0.390257
NM_017423	12	4307	150908	0.444276
NM_001145314	11	3290	46187	0.388333
NM_005429	7	2086	107126	0.493651
NM_152683	14	2296	43051	0.374332
NM_031953	19	3213	150624	0.426476
NM_003441	4	1642	34454	0.381754
NM_002477	7	661	3446	0.561303
NM_032219	10	2128	5490	0.652381
NM_000203	14	2214	15347	0.686544
NM_001347	23	4643	10034	0.680806
NM_021923	6	3088	11347	0.675248
NM_032326	11	1859	24410	0.634323
NM_001004358	7	3098	11829	0.675248
NM_001004356	7	3215	11862	0.675248
NM_020894	14	4665	36069	0.602817
NM_001127266	4	2837	2569	0.651974
NM_138385	3	2677	2729	0.646638
NM_005663	11	2468	24054	0.643827
NM_006454	6	3773	10807	0.646032
NM_024511	5	2164	8165	0.350993
NM_001122681	13	9068	39006	0.623369
NM_003023	13	9209	13074	0.623369
NM_001145856	13	9158	13754	0.644588
NM_001145855	13	9211	19667	0.625989
NM_145291	8	2943	28647	0.48738
NM_032927	5	1767	10934	0.408451
NM_015274	19	4188	43045	0.618482
NM_018366	1	1546	0	0.695719
NM_152544	11	2846	32905	0.556728
NM_053042	3	6936	10593	0.416744
NM_148894	26	10542	48421	0.442224
NM_182485	11	6854	60626	0.603376
NM_182646	10	6764	60716	0.606152
NM_153365	14	4588	61446	0.448944
NM_025205	4	2394	8607	0.523277
NM_017741	3	4548	5556	0.445469
NM_016955	11	5645	34933	0.432935
NM_018323	10	3601	41578	0.464039
NM_024936	13	2797	54813	0.440986
NM_006068	2	5887	27223	0.385194
NM_006859	11	1749	16879	0.426273
NM_194451	10	1637	16991	0.44066
NM_003359	12	3195	25648	0.423569
NM_001166051	7	6993	40136	0.50079
NM_001166052	7	6987	40142	0.50079
NM_001166054	7	6983	40183	0.50079
NM_001166053	7	6988	40178	0.50079
NM_138335	7	2313	22527	0.375451
NM_024592	5	4081	22798	0.510972
NM_002703	11	3702	38572	0.419562
NM_005612	4	7333	20636	0.455677
NM_001891	7	1070	4686	0.500734
NM_020368	1	2073	0	0.476389
NM_173827	6	4530	10534	0.516966
NM_144721	5	3578	12005	0.399103
NM_001042402	9	1732	28627	0.572016
NM_014435	11	1863	25495	0.556481
NM_001136570	8	1554	30530	0.505922
NM_020236	9	1359	88781	0.382413
NM_005139	13	1618	57246	0.427984
NM_001040202	6	3739	17750	0.455128
NM_020226	10	4097	14962	0.655556
NM_001099403	4	3129	3697	0.655556
NM_004464	3	5389	19041	0.509294
NM_033143	2	5285	19145	0.596774
NM_152545	14	2962	42574	0.433193
NM_024672	5	4038	15410	0.383481
NM_015697	7	1641	19450	0.530016
NM_139076	9	2823	21374	0.388618
NM_001263	13	4538	63899	0.41847
NM_000582	6	1583	6179	0.467331
NM_001040060	6	1544	6218	0.459491
NM_001040058	7	1625	6137	0.463492
NM_000297	15	5079	65054	0.517028
NM_152542	7	6590	20633	0.474531
NM_017912	23	3889	60470	0.446399
NM_001165136	22	3781	60578	0.450523
NM_153757	1	1958	0	0.591985
NM_145715	1	2085	0	0.395437
NM_001134666	8	3558	13793	0.39902
NM_001134665	8	3569	13782	0.39902
NM_152292	8	3714	13248	0.39902
NM_139173	12	1879	116933	0.392119
NM_178833	12	3125	48158	0.446097
NM_017628	3	9233	87664	0.431389
NM_020395	8	1752	24345	0.434125
NM_001142471	7	1590	24507	0.434125
NM_001136257	6	5955	15829	0.425319
NM_152621	6	6231	15553	0.425319
NM_183075	5	4752	17145	0.517431
NM_001226	7	1661	13184	0.451247
NM_032992	4	1394	13451	0.466667
NM_000204	13	2161	59327	0.422945
NM_030821	4	5235	14863	0.508772
NM_000325	3	2314	3361	0.594872
NM_152400	2	2726	40959	0.558897
NM_018569	10	2909	35409	0.424642
NM_001128426	9	2810	35508	0.418519
NM_015454	13	2164	17973	0.385935
NM_016648	13	2292	18337	0.385935
NM_020961	11	3504	23397	0.424508
NM_001034194	13	1644	14061	0.425237
NM_005033	12	1593	14112	0.419697
NM_001039717	11	2187	63808	0.412851
NM_178043	11	1902	59186	0.404079
NM_032239	9	2792	44847	0.405757
NM_153702	9	4409	25204	0.362812
NM_032557	10	7081	31877	0.440396
NM_032128	5	1806	78500	0.422917
NM_018315	11	3735	27966	0.438429
NM_001013415	11	3570	57685	0.437853
NM_002669	15	3358	12079	0.434304
NM_000857	14	3261	45409	0.435484
NM_004453	13	2396	34217	0.432578
NM_138386	8	1905	36346	0.473401
NM_001128931	8	1635	38579	0.459829
NM_006174	4	1843	6153	0.380419
NM_001100389	6	4495	32300	0.446078
NM_016228	13	2326	27485	0.413928
NM_182662	14	2108	27892	0.413928
NM_003864	4	1109	5482	0.544495
NM_012180	6	2563	45030	0.415625
NM_001040157	12	4535	32120	0.374254
NM_001171988	9	2072	9657	0.466864
NM_000027	9	2102	9627	0.463016
NM_001111319	1	2708	0	0.517345
NM_017632	3	2374	887	0.472748
NM_021942	30	4554	49774	0.427102
NM_199053	31	4435	49893	0.42625
NM_004346	8	2673	19107	0.390887
NM_032991	7	2506	19274	0.390887
NM_020827	5	4882	39485	0.400876
NM_018359	12	2379	24067	0.412057
NM_181726	5	934	2617	0.505241
NM_005246	20	12118	436901	0.390036
NM_138348	7	7896	27164	0.517469
NM_024867	37	5638	191087	0.405559
NM_144722	10	2982	50706	0.395469
NM_018034	18	2122	371241	0.458015
NM_001102575	2	5219	23605	0.637333
NM_001145427	2	5376	23452	0.659347
NM_005869	14	2090	247756	0.398168
NM_024754	10	2109	36878	0.425021
NM_002439	24	4447	217721	0.422964
NM_001085377	19	8679	458053	0.55817
NM_002387	17	8223	264594	0.55261
NM_020389	12	2935	149231	0.507146
NM_001167577	11	2752	149414	0.509975
NM_001167576	10	2587	149579	0.512271
NM_181674	10	2371	464262	0.486928
NM_181678	11	2016	489950	0.465743
NM_181677	11	2003	489963	0.470126
NM_181676	9	2177	464456	0.47129
NM_181675	10	2093	287188	0.515152
NM_000813	10	7295	252401	0.468772
NM_021911	11	7409	252287	0.463288
NM_172349	24	12198	154937	0.477759
NM_022455	23	12983	153399	0.4725
NM_024091	7	2437	7442	0.402715
NM_001040446	16	5185	80817	0.459893
NM_005983	10	3504	28494	0.48549
NM_032637	10	1482	30516	0.478508
NM_023073	52	11199	132002	0.397957
NM_006251	9	5085	33732	0.414881
NM_206907	10	5130	33687	0.415652
NM_000436	17	3558	137067	0.460013
NM_148672	3	3124	30073	0.494792
NM_003432	8	3051	51780	0.432203
NM_181501	29	4796	160558	0.415537
NM_173514	16	2536	83955	0.409253
NM_005921	20	7511	73568	0.48579
NM_020928	14	5503	208397	0.544134
NM_173829	5	6853	43666	0.348291
NM_021967	3	1913	15955	0.477477
NM_022978	3	1901	15955	0.477477
NM_018429	39	11075	101133	0.407746
NM_138782	26	4981	129561	0.406083
NM_001146032	25	4882	129660	0.410026
NM_018268	13	2558	57706	0.426812
NM_004272	9	4312	135701	0.423474
NM_152405	11	9129	81985	0.526121
NM_000046	8	6074	203250	0.545568
NM_198709	8	2172	168261	0.555556
NM_001105251	19	7420	64437	0.374675
NM_014733	18	7292	64565	0.374675
NM_178276	13	1937	142919	0.493711
NM_001131028	9	2425	280947	0.414781
NM_031482	8	2290	281082	0.414781
NM_153354	12	2625	71049	0.39071
NM_032042	11	4720	489255	0.413269
NM_001163418	9	4404	489571	0.420195
NM_001163417	10	4596	489379	0.419587
NM_001002796	23	4680	371650	0.430466
NM_024717	23	4959	574080	0.507333
NM_015216	29	5842	68376	0.394385
NM_005023	9	2727	49316	0.444444
NM_020796	19	6931	124441	0.523763
NM_004384	12	4239	67389	0.401042
NM_001044723	13	4263	67365	0.402047
NM_001031812	13	4639	100307	0.387579
NM_020747	9	5645	102551	0.512668
NM_001146319	14	2785	131281	0.434524
NM_001146320	13	2822	68163	0.41844
NM_032177	5	3641	22697	0.431224
NM_023927	14	2934	68051	0.43341
NM_001146322	14	2596	26471	0.426859
NM_001146321	15	2977	68008	0.433107
NM_133372	18	6614	148736	0.427878
NM_001164386	29	8381	202935	0.423395
NM_001164389	25	4509	194904	0.411159
NM_001164388	28	8066	203250	0.418605
NM_001164390	18	3112	168510	0.408213
NM_001164387	29	8081	203235	0.418102
NM_016340	28	8357	202959	0.422389
NM_001008738	17	6530	148820	0.423471
NM_015146	10	4344	17027	0.565891
NM_003060	10	3280	22626	0.553763
NM_001098813	10	4270	17595	0.554955
NM_001098812	10	4076	17295	0.565087
NM_001098811	10	2889	23670	0.570248
NM_022464	10	1900	249756	0.574315
NM_001037633	11	1988	249668	0.574315
NM_018502	12	1893	4089	0.587045
NM_001146337	18	4083	65884	0.591827
NM_152406	19	4212	65755	0.587776
NM_014945	24	4345	114611	0.554094
NM_018691	14	2883	44349	0.442029
NM_198321	12	5955	224294	0.575055
NM_024594	7	3387	20600	0.418688
NM_003862	5	1982	35982	0.604167
NM_152277	3	3015	71131	0.49078
NM_022754	11	2991	47117	0.468524
NM_198567	9	2070	105563	0.518195
NM_080881	15	3058	13200	0.622699
NM_004395	14	2942	14139	0.625641
NM_007255	6	1727	8501	0.63313
NM_001009877	16	2521	26304	0.536391
NM_023924	16	2694	26396	0.536789
NM_032479	2	614	844	0.548077
NM_001047	5	2264	33912	0.534615
NM_024010	15	3272	28747	0.467401
NM_002454	15	3298	28721	0.463042
NM_019018	8	7048	27349	0.439776
NM_018356	9	3612	19181	0.419865
NM_018321	10	1273	8695	0.40678
NM_194283	13	6208	23164	0.429809
NM_001012339	12	6073	23299	0.427318
NM_001007527	18	3237	45365	0.383621
NM_001085411	12	3884	45326	0.501881
NM_153013	12	3768	45923	0.430952
NM_012382	5	5506	38889	0.437262
NM_032587	3	4097	9950	0.456005
NM_175921	6	5222	12047	0.40339
NM_022483	3	2761	36878	0.41821
NM_052870	1	3242	0	0.645999
NM_153706	6	1722	6357	0.425556
NM_152622	13	5204	27325	0.427273
NM_001171990	6	1398	14875	0.427696
NM_000082	12	2044	69203	0.40806
NM_001048249	3	2890	1877	0.435556
NM_173667	4	2998	65757	0.43257
NM_001164442	3	967	26916	0.486542
NM_001656	11	3900	30781	0.433623
NM_033228	13	2386	32295	0.427179
NM_033227	13	2415	32266	0.42807
NM_001093756	12	3082	38315	0.39644
NM_001093755	13	3103	38294	0.398568
NM_024941	13	3100	38297	0.397927
NM_024055	4	1359	9433	0.408964
NM_022902	16	4060	33064	0.416449
NM_031966	9	2167	9067	0.4447
NM_176816	12	3681	48344	0.402344
NM_000344	9	1624	26445	0.449718
NM_021967	3	1913	15956	0.477477
NM_022978	3	1901	15956	0.477477
NM_022968	3	707	6747	0.455026
NM_022877	7	1478	26595	0.443559
NM_022876	8	1532	26541	0.434728
NM_022875	8	1574	26499	0.458186
NM_022874	8	1528	26541	0.434728
NM_017411	9	1628	26445	0.449718
NM_022968	3	707	6748	0.455026
NM_017411	9	1628	26447	0.449718
NM_000344	9	1624	26447	0.449718
NM_022877	7	1478	26597	0.443559
NM_022876	8	1532	26543	0.434728
NM_022875	8	1574	26501	0.458186
NM_022874	8	1528	26543	0.434728
NM_032175	13	5095	12542	0.401413
NM_018046	14	4508	30341	0.418182
NM_173797	16	3282	70947	0.4
NM_001114394	15	3523	70706	0.4
NM_001114393	16	3248	70981	0.4
NM_001131036	6	1405	10159	0.422794
NM_001131035	6	1433	10131	0.422794
NM_032280	6	1790	9774	0.422794
NM_198150	8	3345	46637	0.412787
NM_018343	10	3963	18472	0.396022
NM_001159749	8	2228	14328	0.393684
NM_198507	3	1355	50081	0.612565
NM_017676	8	3549	30590	0.365838
NM_031438	7	3500	10447	0.409647
NM_022828	30	6308	75286	0.421617
NM_021649	2	3203	20781	0.422316
NM_020177	3	5813	18171	0.421791
NM_181836	3	4063	8909	0.481481
NM_001801	5	1614	10362	0.464345
NM_004707	4	4329	9326	0.48227
NM_153223	21	4711	73997	0.423843
NM_001166226	20	4630	74078	0.421783
NM_005732	25	6597	81101	0.379538
NM_133456	7	3369	801	0.665881
NM_017665	4	2177	27442	0.430799
NM_080656	3	1254	8589	0.575499
NM_001135586	2	5083	8685	0.4903
NM_152409	2	4896	9160	0.4903
NM_014829	23	5731	66672	0.42991
NM_032151	4	2378	55149	0.503817
NM_004887	4	1973	6626	0.610119
NM_000590	5	591	2991	0.487356
NM_005903	8	7014	42876	0.444921
NM_001001419	9	7098	42792	0.444921
NM_001001420	7	6939	42951	0.444921
NM_005733	19	3471	5517	0.495698
NM_016463	3	1447	32933	0.629515
NM_080670	3	2933	1607	0.608205
NM_001035235	5	1949	6078	0.579466
NM_002109	13	2306	15518	0.53268
NM_033449	20	4320	7798	0.622769
NM_022481	33	5262	23571	0.602157
NM_002587	3	3827	11932	0.586554
NM_001142603	13	4165	14063	0.585917
NM_014773	12	4958	13270	0.585917
NM_032420	5	4793	20507	0.59343
NM_001024947	6	3453	9103	0.418605
NM_030799	6	3202	9354	0.418605
NM_152407	4	4105	5065	0.528024
NM_030953	2	4001	4044	0.453384
NM_014983	20	5406	47132	0.542666
NM_001543	15	8030	42070	0.586636
NM_078483	11	5781	39005	0.543676
NM_001131063	3	6087	9010	0.574879
NM_024632	4	6225	8872	0.541667
NM_001131062	3	6102	8995	0.571096
NM_001099293	1	4426	0	0.45614
NM_017872	6	1305	7145	0.477146
NM_145049	11	2392	20568	0.378265
NM_001130864	2	3367	24739	0.516755
NM_052927	4	4010	39551	0.53773
NM_006425	16	3560	13961	0.421352
NM_032361	6	1601	7184	0.535985
NM_012171	9	2588	9084	0.574575
NM_001006616	9	2547	9125	0.57702
NM_130465	9	2579	9093	0.573737
NM_012279	7	4327	40976	0.538983
NM_031300	6	1465	3622	0.679549
NM_001142935	6	2662	4130	0.649485
NM_006480	15	2406	12350	0.638448
NM_001004106	16	2950	13214	0.601964
NM_001004105	16	1946	12722	0.601307
NM_002082	16	2952	13212	0.605085
NM_001144875	6	2335	6187	0.640483
NM_024872	6	1729	4379	0.675386
NM_001144876	5	2111	6411	0.614265
NM_015111	5	5987	6565	0.666667
NM_005649	5	2555	16627	0.40044
NM_058230	5	2197	22274	0.388254
NM_054013	14	2903	2375	0.601655
NM_014275	15	2463	6892	0.602914
NM_005110	19	3011	49605	0.528062
NM_152283	3	4024	9652	0.445084
NM_201627	8	2723	9823	0.619782
NM_033549	6	3663	8883	0.630745
NM_006828	42	8153	365025	0.404146
NM_181782	16	6457	134811	0.434429
NM_001122842	16	6424	134844	0.433834
NM_016230	16	2247	98530	0.394636
NM_001500	11	1700	620135	0.504915
NM_004332	7	1864	32959	0.533105
NM_001164841	4	1622	150910	0.508591
NM_001164840	3	805	73546	0.480916
NM_020408	3	1497	151035	0.460145
NM_017774	16	3271	694676	0.436782
NM_001105568	38	7084	221357	0.482476
NM_001105567	37	5851	218080	0.481608
NM_001105566	38	5890	218041	0.480896
NM_022113	39	5995	217936	0.481358
NM_181356	13	4509	546813	0.426545
NM_003599	11	4324	546998	0.431866
NM_152688	9	2300	603936	0.477143
NM_020771	24	4576	127251	0.418681
NM_013352	6	4041	63294	0.474105
NM_001080976	6	4007	154155	0.474105
NM_001042475	13	7639	183447	0.420182
NM_012454	26	5916	161519	0.515668
NM_020245	14	11119	188046	0.59456
NM_001007466	13	8618	190547	0.560137
NM_001008503	4	1473	205984	0.495625
NM_001006932	22	5735	447183	0.561096
NM_000904	7	1272	18789	0.515805
NM_001143970	7	3310	116137	0.51816
NM_004824	7	3461	175638	0.511315
NM_001168344	12	8532	135852	0.629147
NM_001003700	12	7935	136193	0.613631
NM_001003699	13	8733	135395	0.624402
NM_001003698	12	8568	135560	0.629147
NM_152551	9	4173	17596	0.428431
NM_001142393	8	4731	194320	0.542116
NM_002114	9	8874	143635	0.458012
NM_032122	10	1419	138839	0.519886
NM_183040	9	1955	137533	0.505482
NM_006877	9	1515	55455	0.527938
NM_170740	11	5170	37069	0.560413
NM_001080	10	5131	37108	0.565299
NM_006772	19	6010	27610	0.59499
NM_017754	21	9633	75865	0.517465
NM_015245	24	6351	195802	0.576505
NM_003958	8	5631	35136	0.460905
NM_183078	7	5426	35341	0.474388
NM_153370	7	2190	8215	0.59842
NM_152733	10	8486	419131	0.464832
NM_052893	12	8949	462749	0.463295
NM_001099272	11	8749	462949	0.463295
NM_138572	9	4323	26071	0.557342
NM_015255	47	7898	121586	0.419134
NM_015349	12	6515	40988	0.480864
NM_020745	22	4782	9819	0.616971
NM_015153	15	7960	61037	0.398856
NM_183050	10	3712	235932	0.481764
NM_000056	11	1550	238094	0.481764
NM_015525	29	6050	71718	0.39291
NM_015018	39	7962	92844	0.415788
NM_198920	10	1917	171527	0.458974
NM_014895	27	5156	98239	0.374406
NM_153816	29	3749	84911	0.38578
NM_020468	26	3590	85070	0.387397
NM_003800	16	4836	348897	0.42029
NM_014611	102	18208	158812	0.482104
NM_014942	16	5340	195317	0.538036
NM_198468	25	8643	132373	0.399518
NM_001080481	18	6388	76683	0.387321
NM_002726	15	2943	122615	0.47023
NM_020381	8	3552	303467	0.4775
NM_145315	13	2255	225900	0.445367
NM_022765	25	3644	8281	0.607054
NM_001145128	41	6326	192031	0.38825
NM_001159291	24	3386	8539	0.605906
NM_015076	13	6246	199093	0.484427
NM_032194	10	3692	42555	0.375679
NM_152729	12	3129	141726	0.429094
NM_145062	10	2211	30982	0.380541
NM_001017408	8	4603	37670	0.467399
NM_138459	5	4807	30463	0.538549
NM_020399	9	4627	37646	0.470842
NM_206921	6	2280	158147	0.441315
NM_001135564	12	2643	30926	0.409762
NM_004506	13	2697	30872	0.4072
NM_152553	9	4611	98364	0.429952
NM_003287	7	1370	108396	0.484553
NM_001003397	5	1270	108496	0.454545
NM_001003396	6	1309	108457	0.452874
NM_001003395	7	1391	107834	0.477273
NM_138571	5	3379	20150	0.489982
NM_030963	5	2380	19343	0.454968
NM_016377	8	2934	144916	0.397326
NM_052831	14	2425	26816	0.444201
NM_172105	20	5693	285071	0.456771
NM_004100	20	5693	285071	0.452083
NM_172103	19	5624	285140	0.451648
NM_006734	10	9724	184011	0.491895
NM_139244	26	9244	176875	0.442951
NM_001127715	28	9352	176767	0.439236
NM_001029884	17	7237	236564	0.499519
NM_020861	3	3244	24342	0.518447
NM_020732	20	9638	423212	0.601037
NM_017519	19	9599	423251	0.601848
NM_024630	9	2787	289634	0.576687
NM_153746	9	2742	289679	0.579466
NM_031924	8	2177	20756	0.529412
NM_020823	17	5397	93603	0.524198
NM_002377	1	1134	0	0.481595
NM_005922	27	5547	120112	0.46965
NM_006724	26	5397	120262	0.463973
NM_020133	9	7879	136172	0.542656
NM_001130690	22	8195	326619	0.460338
NM_006661	23	8323	326491	0.456838
NM_021135	21	5817	212056	0.566757
NM_182552	26	3592	241264	0.523065
NM_032448	11	5195	95155	0.478595
NM_004155	7	4150	11897	0.499558
NM_003804	10	3864	34500	0.476687
NM_001135750	2	449	4487	0.650794
NM_001128592	4	938	8201	0.591002
NM_001128591	3	821	8318	0.591398
NM_183373	5	2194	27217	0.543103
NM_012135	2	1618	302	0.654397
NM_001143971	7	3234	62319	0.51816
NM_006638	8	1185	7833	0.422161
NM_015948	11	2222	20279	0.383085
NM_001142541	11	1860	20641	0.383085
NM_006403	7	4536	44849	0.540918
NM_182966	3	1300	31010	0.533333
NM_031244	10	2410	28800	0.534444
NM_012241	10	4538	35994	0.541265
NM_182757	8	5036	76489	0.516447
NM_020662	11	3971	19316	0.459459
NM_139009	6	2153	5808	0.546012
NM_000410	6	2222	5739	0.543457
NM_139011	3	1406	6555	0.541126
NM_139010	4	1682	6279	0.544379
NM_139008	5	1916	6045	0.561404
NM_139007	5	1958	6003	0.55811
NM_139006	6	2180	5781	0.545274
NM_139004	5	1946	6015	0.529183
NM_139003	5	1904	6057	0.530864
NM_006995	8	3588	8184	0.544529
NM_181531	7	3240	8532	0.542484
NM_024639	4	4817	20553	0.408602
NM_007149	6	3102	19275	0.410904
NM_025231	4	1275	4195	0.468959
NM_006298	6	7404	10159	0.489925
NM_006299	4	1682	6554	0.487764
NM_001111039	4	2834	8380	0.475992
NM_152736	4	2432	8782	0.446377
NM_001023560	4	2837	8377	0.476389
NM_014596	5	762	2908	0.548556
NM_170783	4	878	2792	0.548556
[truncated: 4,607 more rows]

## Sheet: Common
Refgene	Exon count	Total exon length	Total intron length	GC content
NM_012102	24	8194	457043	0.60987
NM_001042681	23	8009	457228	0.60987
NM_001042682	13	6308	64976	0.663376
NM_006699	13	5388	152848	0.434579
NM_001146191	3	4560	65410	0.561111
NM_003953	6	5010	64960	0.504938
NM_024569	5	4907	65063	0.506349
NM_030806	6	10308	231698	0.42623
NM_007274	9	1805	127690	0.619048
NM_198576	36	7326	28671	0.685239
NM_015215	23	8444	975939	0.571286
NM_181866	9	1414	93259	0.6
NM_181865	9	1430	95003	0.594492
NM_181864	9	1625	119927	0.609799
NM_004565	9	1929	153887	0.609347
NM_004753	6	1722	48100	0.59956
NM_015013	19	3035	61209	0.506448
NM_170726	16	2370	29000	0.617021
NM_001009999	21	3107	61137	0.507792
NM_001161504	15	3243	16219	0.60582
NM_003748	15	3383	27987	0.617021
NM_015023	16	4816	69302	0.573609
NM_001159969	13	4351	63508	0.431103
NM_001981	25	5220	159841	0.431438
NM_001037341	17	4303	577767	0.463139
NM_002600	17	4258	577149	0.463139
NM_001037340	15	4358	377606	0.460295
NM_001112808	27	3328	342893	0.439298
NM_015978	25	3023	306023	0.433413
NM_015534	15	6412	113831	0.411504
NM_001134492	5	1578	182213	0.443478
NM_012262	7	6758	188589	0.429505
NM_001160234	23	3576	17831	0.497147
NM_001160233	23	3767	27143	0.495443
NM_000701	23	3743	27861	0.496419
NM_006090	9	2213	42679	0.410072
NM_001007794	9	2251	43225	0.410072
NM_020205	12	6415	63993	0.557662
NM_001195261	5	1055	42271	0.517891
NM_022359	7	1693	122855	0.561629
NM_014644	44	8377	135191	0.511859
NM_001195260	5	957	44399	0.516432
NM_014455	9	1949	76093	0.492896
NM_001002812	23	4835	99597	0.480412
NM_001002810	4	1260	42017	0.517241
NM_007221	5	1122	25968	0.564725
NM_001184763	8	8194	24262	0.433526
NM_175866	8	8535	23290	0.486508
NM_000696	11	2500	33952	0.493899
NM_002585	9	6903	285561	0.536736
NM_144624	7	8446	23379	0.500483
NM_201569	23	4779	77044	0.487984
NM_201568	22	5788	76035	0.482906
NM_173156	22	5926	75897	0.479496
NM_003101	16	6922	58044	0.428917
NM_170692	18	10881	374904	0.497528
NM_001174061	22	6044	75779	0.479348
NM_133494	10	4132	161309	0.40264
NM_001167858	9	1713	87828	0.52627
NM_001167857	10	1826	87715	0.50646
NM_182665	5	3514	28607	0.526316
NM_182664	5	3520	78235	0.649852
NM_182663	6	3636	78119	0.61973
NM_002481	24	11108	228760	0.509664
NM_212503	16	3192	25046	0.594719
NM_212502	16	3102	25136	0.592281
NM_002596	16	3184	25054	0.592281
NM_014873	8	7782	79534	0.41779
NM_025160	14	6872	42285	0.488419
NM_001115113	14	6824	42333	0.490196
NM_007357	18	2960	48570	0.454668
NM_001145036	18	2957	48573	0.454381
NM_024011	20	2627	18995	0.565941
NM_014188	5	1303	31907	0.524786
NM_033529	20	2597	19025	0.566364
NM_002074	12	3194	102639	0.560117
NM_001195563	4	732	85992	0.460905
NM_024654	12	6712	26540	0.508298
NM_018198	16	3293	64446	0.530357
NM_006048	27	5492	142764	0.486655
NM_015074	47	10581	160317	0.486919
NM_183416	21	7664	90228	0.463316
NM_005026	24	5411	71972	0.607018
NM_032315	7	1461	41844	0.462733
NM_001105562	28	5879	142377	0.502174
NM_001066	10	3675	38543	0.625541
NM_015866	9	7457	75768	0.47138
NM_012231	10	7957	112268	0.474113
NM_001135610	8	2702	122138	0.515419
NM_001007257	4	6197	32502	0.470985
NM_015001	15	12227	80365	0.519327
NM_001114600	4	3695	27424	0.581699
NM_001136204	12	3953	27856	0.599745
NM_003000	8	1149	34296	0.498221
NM_018715	13	4122	28878	0.599745
NM_004930	9	1779	145090	0.505495
NM_020765	106	15882	119865	0.517233
NM_032236	27	4464	100433	0.425997
NM_001113347	17	5241	57203	0.570927
NM_001397	19	5096	68147	0.573281
NM_001113349	18	5087	67940	0.56901
NM_001113348	19	5136	123159	0.56777
NM_001032730	11	2412	52938	0.439643
NM_005826	11	7829	31846	0.467403
NM_001102399	10	7672	32003	0.477612
NM_001102398	11	7838	31837	0.466771
NM_001102397	10	7663	32012	0.478424
NM_000147	8	2118	21171	0.526053
NM_013943	6	4434	94622	0.437008
NM_006015	20	8585	77495	0.598279
NM_139135	20	7934	78146	0.598034
NM_005517	6	1969	2263	0.512821
NM_001166005	21	5956	227000	0.449326
NM_006582	10	2694	44182	0.500581
NM_004437	19	5818	227138	0.454443
NM_024482	10	2661	44215	0.503546
NM_001048183	14	6211	124577	0.483642
NM_001166007	18	5777	227179	0.462348
NM_001166006	15	2405	148241	0.443828
NM_203343	17	5689	227267	0.456615
NM_203342	21	5994	226962	0.457944
NM_023923	13	6194	56026	0.484806
NM_014676	22	5379	128833	0.518113
NM_016505	8	1635	66337	0.451791
NM_001020658	22	5385	128827	0.517522
NM_012316	14	7372	61153	0.49162
NM_001143889	10	3161	26668	0.574222
NM_001143890	9	3044	26785	0.572421
NM_018045	11	3329	26500	0.569992
NM_001143888	11	3380	26449	0.570685
NM_020888	7	5412	27648	0.663014
NM_001625	6	2759	22928	0.523611
NM_013411	7	3671	25301	0.533619
NM_033504	6	993	5765	0.615845
NM_178547	7	1211	28164	0.424074
NM_005095	30	6994	145984	0.423929
NM_012199	19	7478	33612	0.547009
NM_018067	17	3570	21315	0.664687
NM_012090	93	17689	385283	0.481311
NM_001142587	10	2089	77948	0.540299
NM_012421	8	6250	73303	0.39913
NM_001142590	15	2367	77232	0.53532
NM_001142589	9	1978	78059	0.54698
NM_001142588	11	2149	77888	0.538967
NM_014223	10	2092	77945	0.540675
NM_012236	15	3282	211663	0.547297
NM_001172221	15	3234	132585	0.542222
NM_001172220	14	3073	211872	0.54902
NM_001172218	16	3353	211592	0.54902
NM_001172219	15	3144	211801	0.537237
NM_001172222	9	2641	130094	0.550243
NM_001031694	16	3347	130887	0.536056
NM_014947	13	5231	153463	0.461744
NM_201542	7	1989	3916	0.522924
NM_052877	8	1496	4409	0.525386
NM_020365	12	2027	134174	0.458425
NM_001166588	10	1590	110604	0.455206
NM_018150	15	3010	243427	0.554968
NM_024066	9	1755	132455	0.543393
NM_007170	11	3076	144210	0.527389
NM_022745	9	1829	31560	0.547348
NM_001042546	7	1625	31764	0.575117
NM_014372	3	3074	34101	0.505376
NM_007051	19	2583	516419	0.447005
NM_024586	24	3878	168468	0.435097
NM_148904	20	3595	55811	0.432916
NM_148905	19	3499	55907	0.432916
NM_148906	23	3827	168519	0.434259
NM_148907	20	3472	55934	0.425837
NM_148909	24	3908	168438	0.431058
NM_148908	23	3839	168507	0.434162
NM_015913	7	2395	33645	0.460501
NM_001007098	11	2092	64912	0.430341
NM_001193599	15	2653	121736	0.442748
NM_001193600	15	2593	121796	0.44246
NM_024646	14	8142	92741	0.443848
NM_002979	16	2725	121664	0.444039
NM_001193617	15	2667	121722	0.427552
NM_145716	18	3254	177711	0.560411
NM_001009955	17	3173	177792	0.553407
NM_018070	17	3194	177771	0.557362
NM_018291	16	2015	463764	0.497585
NM_001113411	17	2087	463692	0.498264
NM_005595	10	9390	371091	0.509686
NM_001134673	11	9482	370999	0.510458
NM_001145512	12	9215	371712	0.524324
NM_001145511	11	9326	376189	0.50996
NM_033407	49	7122	226521	0.41564
NM_032437	14	2402	46991	0.367725
NM_002227	25	5053	128229	0.478211
NM_018841	4	4409	127598	0.43379
NM_001134759	7	1976	25945	0.411054
NM_001889	9	2264	25657	0.429293
NM_001130043	8	2162	25759	0.441441
NM_001130042	10	2303	25618	0.429293
NM_000016	12	2622	36710	0.408373
NM_001127328	12	2634	36698	0.407668
NM_201626	22	2943	45284	0.386409
NM_201624	24	4352	59539	0.392544
NM_015017	25	4531	59360	0.390244
NM_012302	20	6021	186321	0.432336
NM_014021	15	5897	40954	0.384824
NM_002731	10	4600	155924	0.408144
NM_182948	10	4504	89747	0.398496
NM_207578	9	2074	125391	0.406977
NM_001166417	15	6025	40737	0.384824
NM_001166294	13	5715	41136	0.384354
NM_001166293	14	5847	41004	0.384824
NM_001166295	13	5843	40919	0.384354
NM_012137	6	3986	142736	0.548951
NM_001134445	7	4018	255861	0.444444
NM_004261	5	1840	50140	0.471888
NM_203341	4	1790	50190	0.498667
NM_006256	22	6104	145913	0.395262
NM_001514	7	1645	37336	0.436383
NM_201269	6	5765	101191	0.38002
NM_032186	4	2121	104835	0.421384
NM_016620	4	2091	104118	0.421384
NM_003243	17	6467	199470	0.497261
NM_001195683	17	6464	199473	0.497062
NM_001195684	18	6300	219360	0.497062
NR_036634	18	6564	199373	#N/A
NM_001164473	17	4214	102317	0.415842
NM_001024948	14	5343	101188	0.410024
NM_017737	15	4040	102491	0.4118
NM_021190	14	3500	89945	0.412281
NM_000646	34	7182	65867	0.400571
NM_000645	32	7182	55632	0.399956
NM_000644	34	7109	66426	0.400957
NM_000643	34	7169	66366	0.400957
NM_003729	11	2584	24028	0.44505
NM_001130841	12	2623	23989	0.447368
NM_012243	8	5872	51318	0.368098
NM_000028	34	7449	66086	0.400957
NM_000642	34	7371	66569	0.400957
NM_017619	15	1885	27397	0.411197
NM_001079874	10	3108	114237	0.4375
NM_006113	27	4769	388995	0.422563
NM_007269	19	2503	60361	0.381675
NM_002959	20	7022	81354	0.504407
NM_006496	9	4732	42537	0.423474
NM_001040033	9	1572	27166	0.487879
NM_000560	8	1567	25270	0.487879
NM_002884	8	5028	91885	0.418018
NM_001010935	9	5122	91791	0.418018
NM_018704	6	5900	59087	0.501563
NM_033020	19	8288	110096	0.487549
NM_015906	20	8339	110045	0.484929
NM_020440	9	6312	74124	0.573864
NM_024408	34	11466	146685	0.537352
NM_001170755	22	4802	33277	0.483855
NM_173638	19	4272	31148	0.483855
NM_001461	9	2630	36748	0.450062
NM_001144829	9	1981	39353	0.435842
NM_001144830	7	2497	36881	0.445221
NM_183372	24	5467	44678	0.492754
NM_001101663	22	4773	28995	0.496151
NM_004698	16	2463	29287	0.479532
NM_004079	8	4107	31655	0.454819
NM_007259	15	2809	75226	0.433158
NM_001668	22	4887	62177	0.510127
NM_178427	21	4842	62222	0.509677
NM_002810	10	1331	11427	0.536155
NM_030918	12	7085	79813	0.502836
NM_020699	11	7476	110773	0.50954
NM_023015	30	4482	41507	0.528284
NM_006556	5	1299	10978	0.590674
NM_207191	20	2764	8741	0.611902
NM_207194	22	2909	8596	0.61627
NM_207197	23	2981	8524	0.618441
NM_207196	23	2978	8527	0.618385
NM_003815	21	2834	8671	0.614315
NM_207195	22	2906	8599	0.616607
NM_032292	21	5174	87660	0.483878
NM_001162383	22	4182	27525	0.592705
NM_001162384	22	4179	27528	0.59263
NM_018489	28	11774	215499	0.440135
NM_002004	11	1536	10383	0.55
NM_004632	13	2052	47864	0.466165
NM_004723	22	4107	27230	0.591588
NM_033657	13	2121	47795	0.466165
NM_001135822	10	1338	10581	0.526365
NM_001135821	11	1481	10272	0.55
NM_004371	33	5639	49339	0.490884
NM_001098398	33	5666	49312	0.490816
NM_004106	5	591	3361	0.501916
NM_003001	6	2852	47518	0.511765
NM_001035513	4	2693	47677	0.521368
NM_001035512	5	2750	47620	0.522059
NM_001035511	5	2688	47682	0.490066
NM_007348	16	7546	190281	0.449578
NM_006182	18	3164	144856	0.502336
NM_003617	5	5927	54948	0.472527
NM_016371	9	1523	20594	0.466862
NM_001014796	19	3244	144776	0.502336
NM_001195303	3	5754	55121	0.441441
NM_018442	20	3404	135881	0.43776
NM_001017977	19	3344	135941	0.437089
NM_003005	17	3171	38119	0.502607
NM_015172	34	10384	97601	0.464869
NM_021936	5	4370	223665	0.558374
NM_020318	23	6920	372744	0.541667
NM_152663	20	7591	189105	0.398402
NM_004841	16	9819	128224	0.482164
NM_014810	38	13456	146652	0.41672
NM_004736	15	8496	249774	0.454806
NM_001135669	14	8301	249969	0.454114
NM_001357	28	4536	44143	0.447154
NM_002293	28	7889	114244	0.515942
NR_033302	29	4673	44006	#N/A
NM_005717	4	2077	7672	0.510965
NM_052966	14	6969	176593	0.515967
NM_001164246	13	3800	41814	0.390071
NM_001164245	13	3827	41787	0.390432
NM_017847	14	3896	41718	0.389011
NM_001173524	9	3247	23317	0.393939
NM_001173525	11	2091	29812	0.394348
NM_004600	9	3241	22871	0.393939
NM_001042370	10	2080	29823	0.397508
NM_001042369	10	2039	29864	0.392902
NR_033393	8	2646	23918	#N/A
NM_000186	22	4127	91500	0.398268
NM_002838	33	5429	113080	0.416475
NM_080921	30	4946	113563	0.401105
NM_203459	17	7355	113795	0.410863
NM_012482	2	4886	226	0.472098
NM_020443	30	13023	165630	0.576145
NM_032104	13	9644	116183	0.506667
NM_006618	27	6383	74635	0.478101
NM_032103	12	9463	116364	0.486443
NM_005686	14	4073	50553	0.613162
NM_001684	21	8742	108553	0.508845
NM_014827	20	4778	53728	0.459104
NM_001001396	22	8920	108375	0.506974
NM_001170637	22	6778	252237	0.533147
NM_015326	22	6781	252234	0.533271
NM_000574	10	2796	36699	0.468586
NM_001114752	11	2914	36581	0.470899
NM_004759	10	3517	45749	0.565139
NM_032960	10	2980	46286	0.564422
NM_001136225	11	1864	52084	0.459259
NM_001136224	11	4230	52788	0.491991
NM_001136223	12	4472	52546	0.48556
NM_018254	11	4272	52165	0.461694
NM_001030287	4	1922	53522	0.510989
NM_015471	6	13135	52510	0.473995
NM_001042549	7	13220	52425	0.482866
NM_020197	12	1685	54228	0.494624
NM_006085	9	2465	29907	0.451996
NM_022831	10	3006	41504	0.409338
NM_001136115	4	5255	42706	0.546296
NM_001146068	21	3266	71160	0.53023
NM_015176	5	5451	42510	0.492322
NM_001748	21	3488	60114	0.54874
NM_001136018	9	1683	33805	0.547515
NM_000120	9	1831	18430	0.547515
NM_001618	23	3985	43425	0.512315
NM_018212	14	13109	153203	0.511967
NM_001008493	15	13172	153140	0.50732
NM_000447	13	2298	23234	0.579065
NM_012486	13	2295	23237	0.579613
NM_003607	36	10506	317755	0.414922
NM_014826	35	10263	317998	0.412853
NM_018230	26	4170	62875	0.442812
NM_004481	16	4474	210462	0.552448
NM_001122835	21	3127	69505	0.463858
NM_024525	23	3289	69343	0.464963
NM_000081	53	13497	192400	0.411362
NM_016374	24	6067	155256	0.393755
NM_031371	23	5809	155514	0.391741
NM_000254	33	10558	98143	0.471564
NM_002508	20	5881	83469	0.573985
NM_003272	7	2042	64336	0.524167
NM_018072	45	8484	47053	0.421756
NM_014812	20	7184	123795	0.431546
NM_001042405	19	6812	124167	0.432124
NM_001042404	19	6890	124089	0.43219
NM_005465	13	7082	336482	0.401389
NM_181690	14	1734	353316	0.396996
NM_198076	4	2630	7105	0.436975
NM_001126	13	2782	40861	0.425966
NM_022366	8	1786	23917	0.438287
NM_015658	19	2800	12297	0.603111
NM_016547	7	2138	13022	0.612225
NM_016176	7	2022	13138	0.605142
NM_004421	15	2924	10911	0.658718
NM_001127230	4	812	640	0.651667
NM_017871	17	2156	10947	0.603993
NM_030937	11	3115	10513	0.581574
NM_017900	4	990	719	0.651667
NM_032348	10	2534	3572	0.68322
NM_001039577	6	1207	5844	0.582966
NM_001127229	4	909	562	0.651667
NM_017971	4	733	4685	0.528889
NM_031921	16	2433	21986	0.642013
NM_001110781	9	6025	25302	0.58046
NM_033489	21	3131	20741	0.579439
NM_033487	18	2824	21048	0.591398
NM_033486	20	3084	20788	0.568753
NM_182838	6	6294	12321	0.574282
NM_023018	12	3235	24004	0.588367
NM_007033	7	3104	10568	0.49577
NM_153818	6	2074	5696	0.669549
NM_002617	6	2014	5756	0.671764
NM_018216	19	2679	15419	0.600597
NM_182752	5	2427	2712	0.595849
NM_020710	7	2648	13637	0.638699
NM_207356	4	1666	9495	0.52459
NM_014704	22	6458	38695	0.483801
NM_012405	5	4815	9977	0.548538
NM_207370	6	4082	9548	0.698907
NM_000983	4	2085	12515	0.439276
NM_001039664	5	894	1191	0.637363
NM_148970	5	1073	3969	0.686525
NM_148967	9	1487	3555	0.665773
NM_148966	9	1511	3531	0.661417
NM_148965	10	1649	3393	0.660422
NM_003790	10	1622	3420	0.65949
NM_014851	4	4516	7659	0.686176
NM_001195753	6	1384	7334	0.594444
NM_001195752	5	1291	7142	0.594142
NM_153812	4	3670	6668	0.570321
NM_138350	5	2095	8342	0.579545
NM_004781	5	2205	7959	0.471947
NM_001123377	7	903	22726	0.498246
NM_007262	7	961	22668	0.498246
NM_018948	4	3129	11486	0.470842
NM_001428	12	2187	15906	0.532567
NM_004285	5	9115	27417	0.623316
NM_001009566	19	5226	90280	0.561779
NM_014944	18	5196	90310	0.5631
NM_052960	4	655	18169	0.474074
NR_036462	5	1431	10638	#N/A
NM_199006	4	1252	20650	0.487179
NM_199294	5	1243	11471	0.448441
NM_004401	6	2038	9973	0.554217
NM_213566	5	3393	8618	0.551425
NM_198544	5	1319	20583	0.531313
NM_002631	13	2340	19180	0.526171
NM_001302	2	1231	1054	0.650943
NM_007375	6	4217	8654	0.470683
NM_002685	24	2767	30531	0.492451
NM_003132	8	1273	4170	0.618262
NM_001001998	25	2842	30456	0.493228
NM_020350	5	1183	13504	0.602083
NM_001127325	9	1152	15990	0.553459
NM_006341	9	1119	5616	0.553459
NM_001040197	6	1280	13407	0.583333
NM_001040196	6	1259	13428	0.581197
NM_001040195	4	1127	13560	0.607143
NM_001040194	5	1162	13525	0.601307
NM_138346	3	2823	4018	0.665092
NM_001127660	18	4532	28803	0.546614
NM_014874	19	4677	28658	0.546614
NM_021933	10	1801	11007	0.644387
NM_000302	19	3031	37845	0.593864
NM_024329	4	2419	18030	0.640387
NM_001229	9	3038	30007	0.56195
NM_032996	9	2869	30521	0.543912
NM_001089591	1	538	0	0.48913
NM_004431	17	3964	27787	0.618901
NM_153213	16	3029	11477	0.638439
NM_018090	8	2081	17337	0.588384
NM_001145278	8	2003	17415	0.584034
NM_001145277	7	2005	17413	0.590024
NM_017940	29	5947	45232	0.493139
NM_001136265	9	5835	46218	0.640283
NM_003689	7	2619	6820	0.638889
NM_182744	4	2061	13167	0.632873
NM_005380	4	2166	12118	0.64652
NM_018584	2	2351	1494	0.603376
NM_005216	11	2126	7652	0.556528
NM_032409	8	2660	15397	0.627721
NM_016287	13	3921	40090	0.472323
NM_032264	15	3814	40997	0.504206
NM_001791	6	2168	38149	0.439236
NM_044472	6	1513	36664	0.434028
NM_001039802	7	2294	38023	0.439236
NM_014870	18	8704	70603	0.512903
NM_001083621	19	8992	70315	0.512903
NM_000491	3	1044	7304	0.599738
NM_172369	3	1168	3318	0.631436
NM_001114101	3	1191	3295	0.631436
NM_015991	3	1098	1960	0.628726
NM_001142546	4	8421	76415	0.489941
NM_033631	5	8487	76349	0.489941
NM_002167	3	1239	626	0.638889
NM_000975	6	635	4013	0.504655
NM_000191	9	1608	21975	0.522495
NM_001008216	12	1566	3640	0.582617
NM_001127621	11	1607	2365	0.582617
NM_007260	10	1624	2760	0.594828
NM_000403	12	1631	3315	0.582617
NM_003198	11	4943	13751	0.513141
NM_001166059	7	1395	22188	0.526797
NM_020362	6	1622	8225	0.517296
NM_001191007	6	4073	12044	0.455373
NM_001841	2	1775	37583	0.558633
NM_017761	3	2414	1235	0.4
NM_054016	6	7792	8325	0.439797
NM_001191009	5	4022	12095	0.447791
NM_001191006	6	4309	11808	0.452107
NM_001191005	6	7789	8328	0.438931
NR_034035	7	4473	11644	#N/A
NM_006625	6	4076	12041	0.456522
NM_020448	12	5426	51803	0.530713
NM_005839	17	3934	26245	0.503867
NM_207170	6	1651	8596	0.465347
NM_020317	5	1465	3781	0.548683
NM_015484	7	1777	8470	0.448087
NM_014313	7	2302	21762	0.421941
NM_018202	11	3977	65373	0.452632
NM_203399	5	1502	5260	0.462222
NM_203401	5	1714	4324	0.462222
NM_001145454	5	2238	20079	0.491429
NM_005563	5	1526	4861	0.462222
NM_015871	3	649	328	0.646914
NM_152835	3	4153	9619	0.436647
NM_031286	3	1115	686	0.599291
NM_001803	2	505	2099	0.5
NM_006600	9	1813	23337	0.555221
NM_018066	5	1510	9487	0.608789
NM_001193308	15	1966	9975	0.66193
NM_032872	15	1930	10011	0.664247
NM_001029882	7	6358	62892	0.666043
NM_002038	5	836	5317	0.641221
NM_022873	5	860	5293	0.635492
NM_022872	5	848	5305	0.639506
NM_002946	9	1804	21468	0.480935
NM_018053	3	2692	5943	0.654882
NM_178191	2	1925	90	0.655738
NM_016311	3	541	1474	0.535826
NM_031459	10	3528	19512	0.618157
NM_178190	3	617	1398	0.615741
NM_014280	9	1764	30989	0.434383
NM_001269	10	2540	18424	0.580569
NM_001048195	11	2591	18373	0.587699
NR_030726	13	2854	30400	#N/A
NR_030725	13	2858	30396	#N/A
NM_001048199	12	2715	30539	0.580569
NM_001048194	11	2633	18331	0.590876
NM_001173128	6	2826	30329	0.482759
NM_001172828	4	2719	30117	0.487421
NM_016258	5	3060	30092	0.482759
NM_005626	6	2530	31858	0.542088
NM_005704	31	5622	84676	0.615987
NM_001195001	30	5583	84715	0.616225
NM_133178	30	5592	84706	0.616562
NM_133177	31	5604	84694	0.615776
NM_006762	8	2240	23129	0.556401
NM_014654	5	5121	34047	0.662152
NM_178865	10	1999	19566	0.616228
NM_022164	12	2237	8965	0.616097
NM_012392	5	1979	13397	0.584795
NR_033688	5	1820	12936	#N/A
NR_033686	4	1678	13698	#N/A
NM_001195100	4	3453	9785	0.433566
NM_001195101	4	3435	9803	0.442822
NM_080391	6	3929	28038	0.43254
NM_006559	9	2891	27297	0.569069
NM_003757	11	1458	7777	0.522495
NM_019118	5	1082	5047	0.562648
NM_004964	14	2091	39426	0.500345
NM_023009	2	1562	849	0.634354
NM_005610	12	7943	27121	0.447574
NM_001135255	12	7940	27124	0.447059
NM_001135256	12	7843	27011	0.44757
NM_022753	7	4359	37003	0.452323
NM_003680	13	3117	39677	0.500945
NM_004427	7	2566	23710	0.573045
NM_198040	14	3873	48098	0.611564
NM_138428	2	5761	3694	0.548387
NM_001164825	2	5904	3472	0.548387
NM_001164824	3	6011	2673	0.548387
NM_005066	10	3073	6470	0.572034
NM_002794	6	4744	37560	0.49835
NM_152374	2	2934	2380	0.613043
NM_014408	5	1313	11633	0.488029
NM_017825	6	1691	3390	0.605311
NM_005119	12	4431	76510	0.495467
NM_032881	2	927	3613	0.564516
NM_032017	12	3894	42415	0.587156
NM_031280	8	965	7714	0.514212
NM_022756	8	4817	20042	0.50495
NM_018101	11	2389	14930	0.513642
NM_198446	3	1318	336	0.738739
NM_001142726	3	1185	469	0.708333
NM_006802	17	2836	30274	0.464807
NM_016037	8	2050	10064	0.426509
NM_012333	5	2565	8324	0.461538
NM_022157	7	2733	18894	0.454167
NM_001184979	3	567	7775	0.479751
NM_024595	5	2726	12096	0.552677
NM_004552	3	571	7771	0.479751
NM_001136275	4	2591	12231	0.587838
NM_001135654	15	3117	12920	0.517405
NM_001135653	16	3204	12833	0.523449
NM_003819	16	3156	12881	0.521447
NM_006367	13	2773	29294	0.489496
NM_001105530	13	2755	29312	0.489496
NM_000310	9	2504	22257	0.5038
NM_001142604	6	2195	22566	0.52451
NM_005857	10	3165	32970	0.403361
NM_022733	10	2930	46691	0.503101
NM_133467	1	1291	0	0.781982
NM_001905	19	3237	30030	0.478041
NM_004559	8	1546	18409	0.565128
NM_022356	15	2686	18064	0.570782
NM_001146289	15	2705	18045	0.570201
NM_199342	3	798	9539	0.462687
NM_006516	10	3670	30132	0.588911
NM_006824	9	1387	6755	0.510315
NM_001159936	10	1504	6893	0.516575
NM_022821	8	1533	3145	0.516667
NM_005424	23	3982	18234	0.616915
NM_001190880	8	1265	1722	0.630695
NM_031207	8	1247	1740	0.635753
NM_002840	34	7733	85064	0.609888
NM_130440	33	7706	85091	0.609795
NM_004047	8	1304	2349	0.567961
NM_014652	20	4027	17190	0.566044
NM_001039457	7	1255	2398	0.559748
NM_001012	6	705	2462	0.518341
NM_024602	21	3628	5180	0.598608
NM_000374	10	1408	2129	0.566123
NR_036510	10	1458	2079	#N/A
NM_025077	8	2392	1917	0.542074
NM_153326	9	1452	17817	0.543967
NM_002574	6	1235	9669	0.46
NM_181697	6	1015	9889	0.46
NM_181696	6	1209	9695	0.46
NM_006066	10	1580	17689	0.543967
NM_021639	13	3738	55589	0.496842
NM_016486	3	1471	4791	0.423387
NM_199044	6	5111	19865	0.535065
NM_006004	4	623	12542	0.503623
NM_001135553	13	2687	44201	0.544314
NR_024176	13	2714	44174	#N/A
NR_024174	11	2569	44319	#N/A
NM_003684	14	2810	44078	0.549356
NM_198973	12	2601	44287	0.524904
NM_014774	11	5767	38139	0.454973
NM_016308	6	2930	42113	0.459971
NM_001136140	5	2783	42260	0.481481
NM_002525	33	4024	85720	0.44235
NM_001101662	31	3820	85924	0.440683
NM_138417	1	1696	0	0.622535
NM_001136497	5	4576	29956	0.39604
NM_152265	6	4643	29889	0.410901
NM_001190819	17	3154	28489	0.506807
NM_032864	10	2772	11002	0.494143
NM_004153	17	3169	28474	0.506574
NM_001190818	17	3166	28477	0.506574
NM_015696	3	1229	5452	0.597518
NM_018281	9	1497	24368	0.632316
NM_001007099	5	1428	35252	0.446759
NM_001007100	5	1419	35261	0.451537
NM_001007250	4	1298	35382	0.416667
NM_000098	5	3094	14675	0.528073
NM_002370	5	756	10963	0.424036
NR_033142	17	4704	68388	#N/A
NM_001168551	18	4705	68387	0.423097
NM_018087	18	4825	68267	0.426173
NM_004872	8	6691	20067	0.458848
NM_016491	7	1483	16734	0.54717
NM_004623	10	2393	24441	0.475945
NM_014762	9	4286	33336	0.578981
NM_003713	6	3308	81530	0.538462
NM_002228	1	3323	0	0.643574
NM_032027	7	1250	43127	0.447115
NM_003368	9	3939	11154	0.364716
NM_001017416	9	3414	12087	0.364716
NM_001017415	9	3509	11992	0.364716
NM_013339	15	3371	67602	0.374672
NM_014288	9	1009	81495	0.340824
NM_001172819	11	2350	64088	0.521858
NM_001172818	11	2559	34472	0.486517
NM_002633	11	2473	64498	0.521018
NM_203464	6	6887	77710	0.501488
NM_013410	5	6881	77098	0.501488
NM_001005353	6	6998	77318	0.501488
NM_017526	4	4761	10799	0.472222
NM_001037339	10	3878	38594	0.458997
NM_001018069	8	6719	15912	0.516074
NM_015640	8	6701	15930	0.519759
NM_001018068	8	6746	15885	0.511993
NM_001018067	8	6764	15867	0.508557
NM_004768	13	2792	43545	0.476289
NM_017768	15	2945	57932	0.382532
NM_001190987	13	2786	43551	0.475895
NM_005455	11	3145	14854	0.415369
NM_203350	10	3070	14929	0.414904
NM_003838	4	4722	5769	0.393092
NM_004582	9	1514	7383	0.411647
NM_144573	13	3389	51990	0.376726
NM_003902	20	2500	28304	0.482687
NM_001172309	12	3197	52182	0.375272
NM_006417	9	1726	12561	0.407491
NM_005274	4	806	7451	0.512077
NM_025065	9	1975	17139	0.433333
NM_004388	7	3101	18259	0.441278
NM_001554	5	2293	912	0.556719
NM_016009	9	6377	37238	0.415301
NM_006769	5	5405	15051	0.544177
NM_001008662	13	2052	55136	0.387965
NM_001008661	14	2152	55036	0.391209
NM_002053	11	3050	10007	0.480045
NM_018284	11	3040	13150	0.468121
NM_003503	12	3219	21699	0.408696
NM_001134419	12	3185	21733	0.408696
NM_001134420	12	3313	21344	0.408696
NM_000969	8	1031	8857	0.441834
NM_001167830	5	6114	24834	0.462199
NM_016040	4	6065	24883	0.449275
NR_030761	5	6136	24812	#N/A
NM_001164391	16	4048	55799	0.411924
NM_001164393	13	3847	56000	0.411924
NM_001164392	14	3957	55890	0.419615
NM_007358	15	4128	55719	0.416386
NM_001938	3	3208	13463	0.438795
NM_014597	7	2722	7027	0.399824
NM_004815	23	9117	59728	0.399102
NM_001993	6	2393	10289	0.476351
NM_001178096	5	2233	10449	0.48954
NM_001839	7	2112	28163	0.452525
NM_033055	12	2637	42504	0.45146
NM_001918	11	10815	52117	0.409248
NM_080682	8	2928	16479	0.427984
NM_001078	9	3204	16203	0.437838
NM_001439	5	3217	19591	0.410876
NM_001033025	5	3181	19627	0.410876
NM_001077395	8	1785	34397	0.431579
NM_001077394	8	1806	34376	0.432401
NM_015958	8	1788	34394	0.432401
NM_001400	2	3050	1722	0.544822
NM_013386	10	3585	62052	0.451185
NM_213651	10	3496	54592	0.422658
NM_001142550	15	4374	67639	0.423132
NM_001142551	15	4350	67663	0.424275
NM_014969	15	4353	67660	0.424177
NM_020141	3	2750	3402	0.457778
NM_006513	11	1939	22351	0.517152
NR_034072	2	3181	418	#N/A
NM_002790	9	3826	23592	0.458678
NM_153340	11	2382	6478	0.618718
NM_001142368	9	1478	14498	0.506944
NR_024538	7	1344	4290	#N/A
NM_000850	8	1426	4208	0.519026
NM_000848	8	1201	6064	0.511416
NM_004037	18	3976	7499	0.606818
NM_147148	8	1372	8054	0.513605
NM_146421	7	1074	4876	0.514652
NM_000561	8	1185	4765	0.505327
NM_139156	18	3756	8487	0.600751
NM_203404	16	3394	3235	0.595707
NM_172212	9	2772	13361	0.593393
NM_172211	9	3340	17044	0.546044
NM_172210	9	1743	12849	0.57631
NM_000757	9	4234	16150	0.593393
NM_006621	17	3943	35035	0.507219
NM_006402	4	848	5822	0.561303
NM_178454	9	1886	20999	0.411985
NM_024102	10	2408	6911	0.562682
NM_001688	7	2101	10682	0.461738
NM_007204	11	3510	8500	0.452121
NM_001042678	5	1328	4949	0.575601
NM_001042679	6	1295	4635	0.575601
NM_175744	6	1397	4880	0.575601
NM_006135	10	2740	49427	0.42741
NM_003051	5	3909	40597	0.464405
NM_001166496	5	4378	39838	0.464405
NM_181358	14	6871	17122	0.509588
NM_152696	15	3427	39276	0.487918
NM_022836	4	3788	5006	0.518449
NM_198268	16	8151	40345	0.500963
NM_198269	15	7062	19663	0.510554
NM_005872	7	1301	12784	0.430678
NM_001130523	20	4220	36918	0.432842
NM_002524	7	4454	7977	0.44386
NM_007158	19	4073	37065	0.432726
NM_001007553	20	4166	36972	0.436379
NM_001111061	2	2500	1835	0.681373
NM_005599	3	2511	2238	0.681373
NM_001135589	13	3042	49926	0.421194
NM_017686	14	8877	57318	0.422356
NM_006623	12	2015	30416	0.586767
NM_004892	5	1884	18696	0.459877
NM_006472	8	2950	1240	0.492347
NM_003846	4	1829	5748	0.55
NM_032305	8	1165	12981	0.523592
NM_005105	6	4960	1020	0.525714
NM_001184795	4	1635	5547	0.54065
NM_001039703	86	10916	67571	0.485801
NM_203458	5	5324	71801	0.535865
NR_002212	1	3798	0	#N/A
NM_005399	8	5462	12022	0.504274
NM_016361	10	1808	21339	0.528361
NM_015383	66	10080	54253	0.486288
NR_002212	1	3798	0	#N/A
NM_001002811	19	5679	36081	0.48985
NM_001037675	21	4527	23752	0.4924
NM_181873	17	2348	5375	0.543422
NM_003548	1	396	0	0.608974
NM_001040874	1	534	0	0.638677
NM_001040874	1	534	0	0.638677
NM_016074	2	857	337	0.664251
NM_003528	1	2223	0	0.611549
NM_005850	6	1993	2943	0.579608
NM_003516	1	534	0	0.638677
NM_003516	1	534	0	0.638677
NM_001145862	17	2859	5389	0.552582
NM_003548	1	396	0	0.608974
NM_001034077	1	396	0	0.608974
NM_001034077	1	396	0	0.608974
NM_031901	3	1104	14034	0.511364
NM_001077628	7	1928	1883	0.56015
NM_001136478	6	3328	14412	0.431287
NM_001136479	7	3127	13135	0.426848
NM_016022	6	2266	1545	0.551075
NM_030920	7	3451	14289	0.425031
NM_018997	2	1540	13598	0.511364
NM_004425	10	2144	3635	0.582871
NM_021960	3	4085	1103	0.609687
NM_022664	9	1769	4010	0.572917
NM_182763	2	3837	1351	0.654412
NM_207047	3	2730	3126	0.51462
NM_207046	4	1103	5908	0.514124
NM_207045	5	1151	5860	0.497512
NM_207044	3	2866	3479	0.528249
NM_207043	4	2914	3431	0.50995
NM_207042	5	1287	6213	0.509662
NM_207168	2	756	1821	0.481132
NM_018178	5	3171	47801	0.460373
NM_004436	4	1239	6261	0.527322
NM_000396	8	1810	10424	0.483838
NM_181746	11	2544	7287	0.519685
NM_022075	11	2504	7327	0.519685
NM_020239	5	3047	5632	0.5125
NM_001040217	10	2176	7909	0.554878
NM_006818	2	2158	6665	0.527473
NM_001038707	6	3183	5496	0.5125
NM_001163259	10	2141	7832	0.557333
NM_001163258	11	2239	9315	0.557272
NM_018379	11	2840	8714	0.561702
NM_001163260	10	2052	7921	0.554878
NM_024041	7	2036	2240	0.533911
NM_005997	6	1531	12383	0.555251
NM_001135638	16	3807	47180	0.486086
NM_003557	15	3768	47219	0.487273
NM_001135637	14	3621	47366	0.483034
NM_001135636	14	3687	47300	0.489484
NM_003944	12	1753	6680	0.578576
NM_002651	13	4123	31738	0.542421
NM_207171	17	6153	33329	0.509818
NM_001194937	19	6599	50143	0.509986
NM_015100	19	6626	50116	0.510985
NM_145796	17	6341	50401	0.512158
NM_001194938	18	6440	50302	0.508772
NM_002796	7	925	1447	0.54717
NM_001126337	12	3036	40243	0.540984
NM_020127	13	3111	40168	0.540494
NM_031420	7	1648	2626	0.554726
NM_005620	3	594	3936	0.481132
NM_002966	3	1055	10274	0.438776
NM_014624	3	683	959	0.56044
NM_012437	4	1052	2147	0.581509
NM_004515	14	1887	7354	0.487639
NM_005979	4	688	8752	0.508418
NM_015607	6	2163	10162	0.563588
NM_006271	3	594	3047	0.554386
NM_001024213	3	551	7698	0.508418
NM_001024212	3	583	7886	0.508418
NM_001024211	3	612	8230	0.508418
NM_001024210	5	896	14397	0.508418
NM_024330	10	2413	2453	0.635659
NM_002870	8	1235	3526	0.501634
NM_001030	4	351	1042	0.494118
NM_006694	5	1574	2133	0.521542
NM_014437	5	2460	6174	0.621538
NM_014847	27	3989	46016	0.530637
NM_001127320	25	3418	39916	0.524051
NM_138740	5	1748	12349	0.509901
NM_153649	8	3212	24734	0.504685
NM_015449	6	1802	12295	0.504545
NM_001098616	7	1904	12193	0.498688
NM_152263	10	7099	23224	0.487179
NM_001043352	8	4539	23407	0.508065
NM_001043353	8	4539	23407	0.509409
NM_001043351	8	3212	24734	0.506024
NM_006118	7	1178	2138	0.538095
NM_020452	28	5858	17647	0.542484
NM_001018837	7	1034	2282	0.538793
NM_001005855	12	1516	10771	0.498282
NM_015841	15	6536	19655	0.511844
NM_001111	15	6671	19520	0.511546
NM_001193495	15	6709	17534	0.506438
NM_001025107	15	6540	39383	0.506438
NM_017582	13	3223	6847	0.559496
NM_015840	15	6593	19598	0.510686
NM_001130040	12	3481	4969	0.601709
NM_020524	11	3196	8813	0.618397
NM_003029	13	3169	9017	0.590175
NM_001130041	13	3166	9020	0.590014
NR_024163	3	924	3684	#N/A
NM_001826	3	816	3792	0.466667
NM_183001	12	3478	4972	0.601598
NM_004428	5	1566	5472	0.556634
NM_182685	4	1500	5538	0.561594
NM_005698	9	1572	4835	0.568966
NM_002455	8	1648	3493	0.636688
NM_052837	8	1494	4913	0.565217
NM_198883	7	1555	3586	0.642966
NM_198264	9	2902	5377	0.65096
NM_006589	12	3190	5089	0.639263
NM_001105205	9	2507	4675	0.640297
NM_001105204	10	3167	7103	0.622752
NM_001105203	10	3485	6785	0.624216
NM_014328	9	2550	4632	0.624424
NM_139119	11	2735	26598	0.500666
NM_139118	11	2662	26929	0.517775
NM_152280	4	5280	20451	0.536265
NM_014949	14	2992	18408	0.507859
NM_014017	4	681	3104	0.579365
NM_003145	6	1124	10796	0.521739
NM_001145264	3	591	3194	0.579861
NM_020131	11	3614	14918	0.60299
NM_170708	11	3137	22283	0.634646
NM_170707	12	3227	22193	0.632581
NM_005572	10	2070	21127	0.625945
NM_001008800	12	1993	27462	0.507218
NR_036565	15	2220	27235	#N/A
NR_036564	15	2269	27186	#N/A
NM_005998	14	2107	27348	0.503663
NM_144580	6	1622	1381	0.592138
NM_199173	4	743	628	0.627063
NM_182679	8	2155	5025	0.515723
NM_015590	8	2081	5099	0.518617
NM_198427	8	2858	8667	0.62004
NM_004494	6	2387	7258	0.565698
NM_001126051	6	2173	7953	0.565527
NM_001126050	6	2198	8144	0.561608
NM_145729	6	927	2903	0.540707
NM_024540	6	886	2944	0.540707
NM_021948	14	3470	14115	0.624635
NM_001878	4	1056	5004	0.532374
NM_005973	7	2123	31213	0.581301
NM_002432	7	1667	16436	0.403595
NM_005531	11	2734	42530	0.415525
NM_017823	3	685	890	0.664459
NM_003564	5	1414	6022	0.565
NM_052868	7	2304	5007	0.64278
NM_002857	8	3669	4674	0.524444
NM_001193644	8	3617	4726	0.521429
NM_003768	4	2489	7569	0.524173
NR_036493	7	3583	4760	#N/A
NR_036492	7	3559	4784	#N/A
NR_002190	1	1206	0	#N/A
NM_015331	17	2935	12745	0.512676
NM_016946	10	4830	21303	0.512222
NM_016406	6	1122	3991	0.494048
NM_012394	4	642	16879	0.554839
NM_001039711	5	2328	9383	0.551724
NM_005600	7	1518	1605	0.558943
NM_012475	13	2213	4050	0.575383
NM_001039712	6	2299	9190	0.551724
NM_004550	15	2041	13039	0.523707
NM_032998	6	2361	9350	0.551724
NM_001185092	7	2127	5247	0.546448
NM_001185094	7	1519	1558	0.557078
NM_001185093	6	1750	1328	0.551651
NM_001166159	13	2066	10182	0.526929
NM_003779	8	2394	4265	0.57868
NM_001014443	14	2354	3909	0.575383
NM_032174	10	2911	1897	0.566343
NM_001127592	5	2305	5963	0.502299
NM_021642	7	2426	11730	0.522608
NM_001127596	6	2150	6713	0.496063
NM_001127595	6	2153	6710	0.495425
NM_000569	5	2308	5960	0.501718
NM_001127593	6	2171	6692	0.495425
NM_001136219	7	2429	11727	0.523061
NM_003115	10	2327	36011	0.432806
NM_004528	6	1518	23745	0.509804
NM_019026	7	4470	40162	0.475
NM_012474	7	4920	79204	0.541985
NM_003851	4	2025	10781	0.598793
NM_015415	6	2154	18241	0.476562
NM_001143674	6	2220	18175	0.476562
NR_026550	5	2392	17135	#N/A
NM_152902	7	3119	20150	0.41514
NM_001031800	5	937	12614	0.439479
NM_001677	6	2200	23814	0.461623
NM_003666	8	2316	26271	0.409809
NM_016227	23	5916	73569	0.420578
NM_014283	24	5657	73059	0.390969
NM_004905	5	1670	9791	0.508148
NM_001007214	6	2875	9718	0.394265
NM_014412	6	3060	9212	0.39738
NM_022100	3	2145	8353	0.50646
NM_022371	6	2122	11896	0.587102
NM_022347	3	7074	11703	0.409091
NM_015602	10	4051	33985	0.496575
NM_145034	6	7912	29928	0.496108
NM_002826	12	3316	39886	0.613191
NM_001004128	13	2583	40619	0.603306
NM_016545	1	2342	0	0.724593
NM_002065	8	8331	5783	0.530303
NM_001033044	7	7975	6139	0.530303
NM_001033056	7	7677	5635	0.530303
NM_030934	15	4407	34492	0.430064
NM_006469	15	4199	16743	0.421462
NM_003292	51	9706	53966	0.416244
NM_002922	5	1403	2900	0.398413
NM_002923	5	1350	1889	0.43239
NM_015984	11	5108	41920	0.39596
NM_197962	4	751	8263	0.462626
NM_016066	4	1134	8516	0.429719
NM_001014975	10	1824	47864	0.402222
NM_001031725	8	2320	23642	0.419355
NR_026667	1	689	0	#N/A
NM_001193572	6	1918	11126	0.560137
NM_001193571	6	1982	21328	0.560137
NM_001193570	6	1938	21792	0.560284
NM_004078	6	1956	21774	0.560137
NM_001167738	27	11683	75457	0.553459
NM_006335	6	1659	13512	0.494186
NM_020216	11	2413	21097	0.582181
NM_138795	7	1795	9545	0.531194
NM_014176	7	908	9402	0.449495
NM_015999	8	2182	15390	0.524823
NM_016243	9	1643	3761	0.559913
NM_006763	2	2711	1355	0.639413
NM_002023	3	3257	7552	0.583554
NM_003094	5	1574	7994	0.415771
NM_022731	7	6464	30962	0.453552
NM_173854	11	5017	19087	0.588846
NM_001193322	21	3361	23287	0.595238
NM_001193321	21	3355	23293	0.594409
NM_014002	22	3474	23174	0.594142
NM_006893	15	2096	18813	0.524217
NM_018566	2	6265	964	0.513849
NM_002389	14	3393	40086	0.425785
NM_172352	12	3303	40176	0.420569
NM_172351	13	3348	40131	0.424162
NM_172361	10	3168	40311	0.425094
NM_172359	13	3300	40179	0.431667
NM_172353	11	3210	40269	0.427027
NM_153826	12	3255	40224	0.430303
NM_172350	10	3146	40333	0.427619
NM_001025109	8	2616	22185	0.52677
NM_001773	8	2811	21990	0.515704
NM_006147	9	4505	16048	0.539174
NM_004619	11	3976	44354	0.449223
NM_145759	11	3976	24605	0.449223
NM_001033910	11	4001	44138	0.449223
NR_026911	1	566	0	#N/A
NM_013349	4	949	12544	0.626204
NR_026598	3	888	12605	#N/A
NM_001040619	4	2387	9763	0.534314
NM_001674	4	2075	10075	0.510989
NM_144567	9	4698	18996	0.427523
NM_016343	20	10296	51087	0.410166
NM_004446	32	5015	73044	0.421458
NM_018060	23	3549	50380	0.443567
NR_001587	1	1537	0	#N/A
NM_198551	28	8126	41785	0.440776
NM_005426	19	4789	61291	0.48277
NM_001031685	18	4657	61423	0.481057
NM_003676	3	2063	8170	0.425926
NM_194442	14	3813	23541	0.441017
NM_002296	14	3823	22789	0.441017
NM_003133	3	1496	11158	0.452107
NM_001130440	4	1620	11034	0.518072
NM_013328	7	1771	2693	0.598131
NR_002315	4	1042	8234	#N/A
NM_002107	4	1062	8234	0.515815
NM_022735	8	3565	38479	0.516698
NM_173083	15	3345	75010	0.401908
NM_002221	8	6162	101324	0.625484
NM_001658	5	1888	14665	0.575092
NM_001159391	8	903	3349	0.617845
NM_001159390	8	989	7738	0.640791
NM_000858	9	1154	7573	0.617845
NM_024319	8	1431	1305	0.650253
NM_001024228	5	1985	14078	0.575092
NM_001024227	5	2007	14056	0.575092
NM_001024226	5	1973	14580	0.575092
NM_001010858	4	3133	5689	0.710452
NM_004578	8	3035	31797	0.444444
NM_001100	7	1492	1359	0.617284
NM_012089	13	3857	38257	0.562923
NM_032800	4	3761	27677	0.639228
NM_001136494	6	3819	28652	0.633333
NM_001136495	4	3543	15375	0.612795
NM_022786	6	1445	20212	0.439951
NM_014236	16	2680	34121	0.422907
NM_022051	5	7097	54197	0.608119
NM_005999	6	2649	35222	0.39748
NM_020808	21	6488	111044	0.521958
NM_001012985	3	645	9722	0.47619
NM_182972	2	4663	594	0.675737
NM_001077397	2	4615	642	0.677739
NM_014765	5	3385	16214	0.481735
NM_001037277	4	2744	13348	0.389812
NR_036605	3	2815	13161	#N/A
NM_000143	10	1867	20362	0.459883
NM_001821	1	7066	0	0.39929
NM_014322	4	2632	44618	0.529363
NM_016076	5	4096	51891	0.444444
NM_004501	14	6789	7437	0.496902
NM_031844	14	6846	7380	0.503632
NM_016002	12	2475	41588	0.462016
NM_015446	36	8633	83694	0.408612
NM_024836	4	3091	8249	0.680648
NM_017865	12	1977	7136	0.595513
NM_001193328	11	1745	7368	0.598596
NM_001136036	12	2193	6730	0.595556
NM_013450	37	8198	289425	0.41586
NM_020779	27	6913	72945	0.418161
NM_001006657	28	6946	72912	0.419064
NM_004899	13	1965	446321	0.477564
NM_000182	20	3037	51055	0.478185
NM_199194	13	1857	446429	0.459201
NM_199193	14	1929	446357	0.461538
NM_199192	13	1863	446423	0.461538
NM_199191	12	1791	446495	0.459201
NM_005400	15	5520	530567	0.546522
NM_003128	36	10221	204909	0.53587
NM_015252	25	5164	335457	0.417208
NM_016516	23	3994	122554	0.383436
NM_001142616	23	4951	335670	0.418892
NM_001142615	23	4997	367639	0.418892
NM_001142614	23	4872	334718	0.417711
NM_001005739	23	3958	122590	0.383368
NM_015120	23	12925	211237	0.444151
NM_025190	44	5986	79182	0.392418
NM_004834	30	7317	189671	0.491138
NM_145687	31	7085	189530	0.494092
NM_145686	31	7641	189347	0.497122
NM_001142274	38	7891	303810	0.48279
NM_001142273	39	7915	303786	0.482883
NM_015282	39	8092	303609	0.489279
NM_001009993	7	5406	40150	0.591837
NM_018460	14	1759	637264	0.416667
NM_052917	13	5679	576401	0.420108
NM_016836	14	4286	217371	0.470106
NM_002897	14	4277	217380	0.470297
NM_172070	39	7953	248669	0.439209
NM_003642	11	1670	59592	0.388889
NR_027862	10	1594	59668	#N/A
NM_001128144	12	3035	90510	0.353221
NM_001145000	28	6925	83915	0.450148
NM_002210	30	7033	83807	0.448681
NM_000534	13	3521	90024	0.353698
NM_001144999	30	6749	73949	0.436358
NM_001128143	12	3404	90141	0.350485
NM_005759	10	6525	97410	0.481793
NM_001103147	31	7947	155326	0.488519
NM_001103148	28	7730	155543	0.489181
NM_001135188	13	8660	80391	0.474153
NM_004504	13	8666	80385	0.474837
NM_001135187	14	8732	80319	0.471225
NM_015575	31	7954	155319	0.489744
NM_001135189	12	8546	80505	0.478011
NM_002601	5	1193	47710	0.465784
NM_001103146	29	7814	155459	0.489744
NM_080678	10	2206	73632	0.442652
NM_002712	10	2748	31245	0.496768
NM_015677	10	1817	44145	0.439261
NM_001159597	9	1760	44202	0.442387
NM_012293	23	6849	105812	0.585135
NM_016030	12	2524	97373	0.620471
NM_138799	13	3804	143373	0.40627
NM_134421	6	1904	122014	0.594502
NM_002149	5	1762	122952	0.594502
NM_004850	33	6401	156533	0.401968
NM_145693	20	5374	75438	0.514403
NM_004939	26	2741	36750	0.423302
NM_015909	52	7300	387141	0.459528
NM_030797	12	4699	111706	0.459877
NM_015317	21	6360	95799	0.454147
NM_021925	7	3963	135154	0.417178
NM_004040	1	2373	0	0.63621
NM_017552	28	8103	170348	0.421522
NM_181713	7	1893	58425	0.376923
NM_003743	21	6894	179331	0.469487
NM_147233	21	6891	179334	0.46935
NM_006277	40	6112	151551	0.442089
NM_147223	22	6951	179274	0.465238
NM_147152	30	4583	135627	0.418667
NM_004036	21	4396	95621	0.581659
NM_019595	39	6031	151632	0.44225
NM_183361	18	2286	294119	0.512181
NM_183360	20	2433	293972	0.517486
NM_033147	20	2397	294008	0.514493
NM_021907	21	2487	293918	0.516454
NM_016131	6	3785	99810	0.429519
NM_018263	12	7174	131886	0.498143
NM_033148	19	2307	294098	0.512324
NM_013388	9	2165	1754	0.586922
NM_012326	7	2156	54693	0.49409
NM_177983	10	2302	26183	0.531383
NM_182756	8	1816	37960	0.384289
NM_001142634	7	1742	38034	0.384289
NM_001008779	5	1208	23605	0.390244
NM_182551	7	5091	191909	0.426506
NM_001002257	6	4899	192101	0.424403
NM_005102	8	2011	43918	0.491525
NM_001042548	9	2092	43837	0.491689
NM_005760	16	3328	26639	0.393997
NM_174931	9	3906	10888	0.412587
NM_005633	23	8318	130597	0.402799
NM_003618	34	4362	183685	0.405214
NM_020744	14	2204	138826	0.440568
NM_001145076	22	5387	157824	0.439394
NM_019063	23	5561	157650	0.437542
NM_133259	38	6619	103163	0.416965
NM_022065	38	6114	359097	0.443535
NM_001193464	13	1402	34570	0.394712
NM_001083953	38	6326	358813	0.443535
NM_016008	13	1399	34573	0.393939
NM_015522	6	1141	19998	0.392739
NM_002706	6	2681	59990	0.434722
NM_177969	5	1821	60850	0.44905
NM_177968	6	3908	61893	0.431271
NM_001033557	6	3101	59570	0.427822
NM_018079	21	3694	218921	0.423025
NM_001171511	3	4169	35817	0.481771
NM_001171508	4	4324	35662	0.480726
NM_000251	16	3209	76953	0.412834
NM_178313	31	9075	94840	0.53726
NM_153828	7	2385	76023	0.583779
NM_001135597	33	9813	122267	0.37912
NM_207520	8	2442	75966	0.581001
NM_020532	9	4842	73566	0.450685
NM_018084	32	9732	122348	0.377802
NM_014709	80	11310	271950	0.403534
NM_152516	3	713	229690	0.516579
NM_020651	7	3767	48053	0.44471
NM_002398	13	3181	134179	0.495311
NM_014911	22	21265	164586	0.52183
NM_001014972	28	6504	96803	0.395318
NM_014497	28	6514	96793	0.395318
NM_000189	18	7093	53607	0.563907
NM_031283	12	2918	174011	0.640634
NM_001042437	7	2236	26286	0.449495
NM_006464	4	6366	3913	0.562405
NM_003896	7	2382	47505	0.472554
NR_036454	4	2951	57117	#N/A
NM_022780	9	6183	51568	0.458333
NM_001005753	5	3131	56937	0.515924
NM_001193517	6	3072	56996	0.489982
NM_016079	6	3192	56876	0.497758
NM_144563	9	1834	57444	0.574786
NM_020151	8	3383	20592	0.536388
NM_001142292	9	2442	31705	0.535185
NR_024520	7	2290	31857	#N/A
NR_024519	8	2323	31824	#N/A
NR_024518	8	2359	31788	#N/A
NR_024521	6	2207	31940	#N/A
NM_030805	8	2409	31738	0.533906
NM_015348	41	6642	232912	0.450814
NM_015904	24	4698	58197	0.393666
NM_001037872	23	4731	84813	0.430589
NM_016316	23	4734	84810	0.430777
NM_004854	7	2854	22955	0.49113
NM_001102426	20	4147	140010	0.534034
NM_001039492	7	1521	36772	0.55
NM_003581	5	2517	146695	0.626422
NM_201557	6	1696	76252	0.55
NM_201555	8	1876	36523	0.55
NM_001450	6	1704	36695	0.55
NM_001004722	4	1795	147417	0.56746
NM_025076	15	2084	98953	0.503563
NM_004987	10	4354	94592	0.497955
NM_001193485	10	4674	27761	0.506014
NM_001193484	10	4445	61556	0.493113
NM_001193488	10	4392	94389	0.497955
NM_001193483	10	4469	148423	0.504931
NM_001193482	10	4324	75762	0.49697
NM_032824	19	5212	58884	0.407074
NM_198581	12	11539	52924	0.430252
NM_005721	12	5700	65919	0.420048
NM_004622	6	3407	8901	0.45706
NM_017980	10	2163	24010	0.622951
NM_001136037	11	2118	34652	0.605311
NM_000122	15	2750	34137	0.510856
NM_001006622	6	3167	45535	0.401631
NM_001006623	8	3598	72210	0.431525
NM_018383	22	6299	100655	0.53827
NM_001161403	10	2052	34718	0.606238
NM_001161404	10	2342	41024	0.608309
NM_017751	19	3833	26533	0.585919
NM_017951	20	3920	26446	0.588235
NM_001171083	17	3614	26752	0.593464
NR_033232	18	3757	26609	#N/A
NR_033231	19	3777	26589	#N/A
NR_033230	20	4913	26446	#N/A
NM_002410	16	8145	192218	0.474843
NM_012233	24	4917	113528	0.439579
NM_001172435	25	4938	113507	0.439501
NM_001349	16	3157	76647	0.423639
NM_001001664	11	5735	65722	0.407125
NM_001171653	9	9171	126846	0.464875
NM_014795	10	9243	126774	0.464746
NM_015630	14	3641	138936	0.429868
NM_005168	6	2711	16789	0.463946
NM_005843	14	5701	53491	0.406844
NM_017892	26	7528	58341	0.407805
NM_052905	26	5575	309023	0.446478
NM_000408	17	5803	144213	0.449634
NM_001083112	17	6029	144922	0.449634
NM_001111067	11	2864	136553	0.479085
NM_001105	11	3045	135621	0.479085
NM_003628	22	4674	219875	0.501816
NM_001005476	21	4545	220004	0.50087
NM_005805	12	1717	101726	0.424437
NM_004180	8	2089	97128	0.415493
NM_014900	14	9484	151750	0.429306
NM_203463	10	6827	312059	0.47013
NM_013233	18	3274	290302	0.482295
NM_004792	14	2706	50699	0.389845
NM_144711	4	4075	13966	0.405486
NM_001378	18	4414	58336	0.435576
NM_012290	21	5730	164348	0.415906
NM_001136555	19	5060	71091	0.394933
NM_001136554	21	5289	235203	0.399629
NM_001079818	25	5680	73188	0.445665
NM_000210	26	5810	73058	0.446617
NM_016653	20	3862	188311	0.454432
NM_133646	12	7183	144126	0.445906
NM_001017371	5	6008	51753	0.444444
NM_001172712	7	6350	52894	0.465126
NM_003111	7	6359	52885	0.465473
NM_013341	11	4356	171835	0.394626
NM_001011708	10	4255	171936	0.382148
NM_006554	10	1388	67243	0.424242
NR_027850	11	1592	67039	#N/A
NM_003659	20	7665	143429	0.443601
NM_133432	192	82402	199031	0.44051
NM_133379	46	18216	44799	0.424026
NM_003319	191	82027	199406	0.440438
NM_133437	192	82603	198830	0.440343
NM_133378	312	101518	179915	0.440572
NM_182678	7	1382	81661	0.459936
NM_006357	6	1581	81266	0.459936
NM_006751	17	5203	33819	0.453195
NM_001130445	18	5321	33701	0.452116
NM_013436	31	4997	109011	0.39563
NM_205842	32	5015	108993	0.395888
NM_016315	12	3498	300759	0.389071
NM_000393	54	6930	141035	0.559111
NM_000090	51	5490	32884	0.568734
NM_012223	29	4921	175088	0.431881
NM_001161819	31	4933	174929	0.435356
NM_007315	25	4308	40907	0.461163
NM_001130158	31	5095	174914	0.435356
NM_001127257	10	5371	75524	0.402244
NM_020342	10	5322	75253	0.402244
NM_015387	8	3775	33882	0.402655
NM_001100819	7	3712	33945	0.404878
NM_199482	8	3785	34344	0.376289
NM_012433	25	4338	38782	0.430396
NM_001100423	13	6271	169360	0.490757
NM_001100422	13	6321	169681	0.490757
NM_001100424	12	6114	169888	0.495238
NM_015535	13	6261	170122	0.490757
NM_018571	12	2298	26885	0.431185
NM_001204	13	12070	179355	0.454283
NM_018256	13	2282	29345	0.431604
NM_017759	11	14136	78326	0.525292
NM_201279	16	6596	109038	0.56337
NM_201266	17	6662	108972	0.558298
NM_003872	17	6647	108987	0.559871
NM_003709	4	8432	83447	0.557756
NM_001142300	8	3758	40875	0.474649
NM_152523	11	3659	40974	0.405747
NM_000597	4	1429	29603	0.695297
NM_021141	21	3430	93567	0.425648
NM_152862	11	1505	35750	0.472868
NM_005731	10	1410	35542	0.472868
NM_020935	26	8032	110079	0.421769
NM_001136528	9	2256	62016	0.481575
NM_006216	9	2259	62013	0.482038
NM_001136530	9	2186	61407	0.48374
NM_003590	16	6790	108458	0.394452
NM_001167608	9	5157	158096	0.456751
NM_005544	2	8736	58738	0.631
NM_032276	7	4856	158397	0.456751
NM_004238	41	9875	148298	0.44673
NM_003113	25	3668	96704	0.430303
NM_001080391	29	5455	123992	0.437171
NM_001130849	9	3951	103577	0.391813
NM_001130850	9	3695	103833	0.391813
NM_002807	25	3325	112638	0.429769
NM_001191037	24	3232	112731	0.431203
NM_025139	21	2300	144357	0.498498
NR_034059	24	3155	112808	#N/A
NM_016289	9	3829	104405	0.391813
NM_025202	4	1990	47295	0.638889
NM_001017915	27	5277	142660	0.568908
NM_005541	27	5274	142663	0.569106
NM_001137550	24	4102	149965	0.49766
NM_004735	10	4422	69330	0.47983
NM_001137553	8	4326	69426	0.477645
NM_001137552	11	4494	69258	0.477544
NM_001137551	12	3592	85892	0.474262
NM_024101	16	3772	64328	0.582363
NM_057166	41	8760	81436	0.555685
NM_057167	43	9963	80233	0.551256
NM_001042467	15	3688	64412	0.586969
NM_004369	44	10581	79615	0.543843
NM_004544	10	4915	63116	0.501873
NM_005336	28	6374	82060	0.522984
NR_024080	7	1580	11834	#N/A
NM_001040649	3	658	6955	0.536873
NM_007099	6	1551	11863	0.436059
NM_004300	6	1551	11863	0.454927
NM_018269	4	1676	19985	0.557407
NM_002936	8	1865	11615	0.52381
NM_001011	7	728	4929	0.476923
NM_002166	3	1364	1107	0.553086
NM_022334	6	1778	16051	0.426049
NM_004763	7	1928	15901	0.442786
NM_006826	6	2254	44835	0.498645
NM_001165931	10	3434	5418	0.511852
NM_001034	10	3266	5418	0.486325
NM_002539	12	2300	5884	0.468254
NM_005742	13	2333	27116	0.492819
NM_152391	7	1828	21673	0.52381
NM_020905	2	1600	4371	0.563798
NM_033253	9	2690	24020	0.53539
NM_001002006	10	2870	23840	0.536825
NM_014713	7	1765	17614	0.448718
NM_002997	5	3201	21169	0.635584
NM_001006946	6	3293	21344	0.635584
NM_022460	7	2403	30898	0.599661
NM_016047	4	771	8090	0.404762
NM_000183	16	2188	43530	0.468772
NM_033505	10	8129	41677	0.422948
NM_001083590	16	2905	5887	0.581395
NM_017727	17	3040	5752	0.57971
NM_021095	17	3252	9469	0.570231
NR_028323	17	3337	9384	#N/A
NM_001170795	7	938	3890	0.518841
NM_016085	7	1078	3750	0.498062
NM_080592	7	1258	3890	0.559064
NM_172195	12	1719	3982	0.541667
NM_001521	20	3958	27228	0.542763
NM_002437	8	1007	12604	0.564972
NM_015636	13	1760	4346	0.539834
NR_002201	1	954	0	#N/A
NM_014748	15	2475	4563	0.550602
NM_001035521	19	3882	27304	0.542763
NM_001034116	13	1763	4343	0.53944
NM_015662	48	5467	39972	0.512952
NM_013392	18	2199	11453	0.504353
NM_032434	14	3602	36645	0.480047
NM_004891	4	518	7507	0.439394
NM_145330	3	411	7614	0.412121
NM_018158	14	2970	28540	0.492681
NM_005253	4	3991	17747	0.632008
NM_002709	8	4986	46195	0.417683
NM_206876	9	4781	46412	0.417683
NM_017910	7	1844	18645	0.470014
NM_024692	16	4293	64095	0.437205
NM_001127400	4	2556	11094	0.483607
NM_001127401	5	2617	11033	0.483607
NM_016061	3	2259	11391	0.483607
NM_001127399	4	2320	11330	0.483607
NM_030915	3	2938	25565	0.553459
NM_000379	36	5717	74707	0.537731
NM_032574	5	800	15073	0.43
NM_001193515	13	4758	53514	0.404927
NM_001193514	13	4776	53496	0.406986
NM_017964	14	4845	53427	0.406205
NM_001193513	15	4965	53307	0.418991
NM_032312	6	1965	26736	0.410884
NM_002759	17	4345	47562	0.378019
NM_001135652	14	3681	39001	0.382257
NM_001135651	17	4111	47796	0.378019
NM_001083946	8	1918	15613	0.457364
NM_144736	10	2212	15319	0.445701
NM_005813	18	5902	60675	0.426113
NM_006449	2	5715	24603	0.524183
NM_000104	3	5154	3425	0.612132
NM_001135673	13	3819	79515	0.419521
NR_024191	12	2644	79760	#N/A
NM_022374	13	4296	79038	0.417241
NM_138394	13	3035	36816	0.439533
NM_001142650	14	2779	37072	0.437423
NM_001195446	7	2453	5443	0.488987
NM_001031684	8	2489	5407	0.48675
NM_004718	3	1114	9598	0.501449
NM_012205	10	1284	24239	0.60511
NM_006887	2	3693	512	0.712458
NM_001042386	13	5767	36374	0.400302
NM_001171617	14	6051	38203	0.410016
NM_001171613	14	5894	38059	0.410016
NM_001171606	15	6436	37517	0.404304
NM_001171603	15	6305	37949	0.404304
NM_001042385	13	5779	36362	0.407407
NM_006036	14	6890	36176	0.404304
NM_001430	16	5166	84136	0.572522
NM_012249	5	4542	37419	0.472492
NM_173074	7	1133	34706	0.375201
NM_002643	6	1028	34811	0.380303
NM_014171	5	6366	6639	0.385621
NM_014011	2	4422	59407	0.435754
NM_144949	2	4510	59069	0.435754
NM_001171507	4	4172	10071	0.480726
NM_001171506	5	4280	9719	0.480726
NM_001171510	3	4017	10226	0.410526
NM_139279	4	4186	9813	0.480726
NM_001171509	3	4031	9968	0.410526
NM_001743	6	1324	15218	0.391111
NM_001127398	13	2420	29469	0.430233
NM_015701	14	2582	29307	0.430441
NM_001127397	13	2504	29385	0.435953
NM_207521	9	4100	72900	0.395137
NM_007008	7	1779	36365	0.428333
NM_002954	6	1068	2381	0.435244
NM_001177413	5	894	2282	0.435244
NM_001135592	6	970	2981	0.435244
NM_002453	16	2528	30101	0.407967
NM_001005369	17	2949	29611	0.407967
NM_152392	6	3031	7101	0.427536
NM_003400	25	4830	55520	0.370958
NM_006430	14	2349	18196	0.441358
NM_006577	2	2749	25856	0.463987
NM_005917	9	1649	16939	0.453731
NM_006759	10	2168	47515	0.398821
NM_001001521	10	2112	48487	0.399598
NM_014181	5	3827	3364	0.479769
NM_203437	10	4120	64580	0.416222
NM_017657	9	4039	64661	0.412821
NM_001002243	9	4036	64664	0.412908
NM_014755	2	5548	16744	0.561905
NM_015543	4	2415	41033	0.415385
NM_015147	7	5862	24786	0.583553
NM_004161	6	2643	40805	0.419094
NM_005722	9	3922	39640	0.42616
NM_001005386	10	3937	39625	0.423333
NM_173177	5	1194	19634	0.375587
NM_006333	5	1207	19621	0.375587
NM_001190265	6	1284	19544	0.375587
NM_001190263	6	1271	19557	0.375587
NM_020143	7	1980	16109	0.484848
NM_002664	9	2852	29412	0.471985
NM_015700	8	1194	40322	0.411255
NM_001002756	7	1058	40458	0.421053
NM_001002755	8	1104	40412	0.443137
NM_001153	13	2142	82328	0.5
NM_002357	6	5616	22288	0.522523
NM_006857	6	1438	9856	0.495726
NM_006196	1	1750	0	0.569561
NM_022173	13	4653	34551	0.435831
NM_022037	12	4620	34584	0.433511
NM_017880	10	2524	38611	0.485217
NM_016297	6	5377	17710	0.453887
NM_003096	4	579	11785	0.393939
NM_032822	3	1807	4306	0.551559
NM_144582	6	3367	5567	0.500846
NM_032601	3	870	19719	0.47081
NM_017567	10	1801	8790	0.57971
NM_015470	5	4342	35295	0.647808
NM_001009570	7	1324	17463	0.522549
NM_001166285	13	2032	16755	0.512
NM_001166284	10	1675	17112	0.519329
NR_029403	11	1787	17000	#N/A
NR_029402	11	1883	16904	#N/A
NM_006429	12	1936	16851	0.514706
NM_032319	5	1083	4140	0.590829
NM_003584	9	1639	16321	0.45679
NM_016058	5	752	6809	0.344697
NM_006463	11	6386	31796	0.487059
NM_001615	9	1331	25357	0.548187
NM_201647	10	6277	31976	0.487059
NM_213622	10	6709	31462	0.487059
NM_018221	6	1329	21456	0.400922
NM_006636	8	2187	14548	0.466287
NR_027405	9	2285	14450	#N/A
NM_001190837	31	4479	14723	0.568658
NM_001190836	28	4368	26566	0.566694
NM_032118	10	1119	2879	0.577114
NM_023019	27	4163	9419	0.572052
NM_001135041	26	4148	9434	0.572222
NM_001135040	28	4425	14777	0.568049
NM_004082	32	4500	14702	0.568673
NR_033935	27	4451	26483	#N/A
NM_012477	4	1223	1269	0.611111
NM_001146158	5	2569	1785	0.597905
NM_001381	5	2253	914	0.620332
NM_053050	3	655	203	0.622419
NM_181575	12	1653	1597	0.575831
NM_006302	4	2895	1459	0.617343
NM_019896	4	696	10389	0.590395
NM_014763	6	7827	7599	0.47099
NM_003849	9	1457	34483	0.486071
NM_021103	3	482	555	0.511111
NM_020122	7	7553	80812	0.45288
NM_017750	11	3311	9433	0.559738
NM_001135023	13	2373	34660	0.54014
NM_001135022	14	2417	34616	0.54014
NM_001135021	15	2601	34432	0.54014
NM_032213	11	2772	34261	0.528061
NM_001747	10	1586	14364	0.586437
NM_003761	3	776	3767	0.485149
NM_005911	9	3006	3297	0.465488
NM_006590	13	2278	30915	0.504122
NM_001031738	8	1554	2599	0.590686
NM_016494	5	716	1279	0.538961
NR_033179	7	1486	2667	#N/A
NM_145644	5	1499	12423	0.45614
NM_016622	4	3311	10611	0.447972
NM_006839	15	3001	48838	0.475626
NM_001100169	15	2998	48841	0.475814
NM_001100170	15	2968	48871	0.475936
NM_001146688	26	4621	46635	0.442763
NM_018433	26	4890	46679	0.442763
NM_005667	4	3499	16986	0.420311
NM_016618	4	1827	26772	0.412821
NM_031902	12	1661	33142	0.50116
NM_016044	8	1298	9134	0.551323
NM_014014	45	7219	24015	0.524879
NM_001193304	4	4570	11236	0.617852
NM_017849	4	4593	11213	0.617852
NM_199078	7	4772	14359	0.686869
NM_017623	8	4916	14215	0.680791
NM_001862	4	505	1632	0.6
NM_005735	11	2258	5902	0.578249
NM_014044	6	1142	8794	0.421795
NM_005783	5	1530	15844	0.395007
NM_024065	6	1075	12709	0.465278
NM_001098577	5	1129	16336	0.475452
NM_001099693	4	785	3410	0.47541
NM_000993	5	507	3688	0.470899
NM_173647	7	2968	30148	0.548628
NM_000877	12	5153	31946	0.4
NM_032718	6	2706	16966	0.564211
NM_024093	4	4371	7085	0.446352
NM_001004720	4	2407	40120	0.626422
NM_181453	23	6977	53301	0.364985
NR_028063	22	6892	53386	#N/A
NM_006267	29	11711	54620	0.401137
NM_153712	7	5163	45317	0.491182
NM_032309	4	695	3909	0.621622
NM_001137604	14	5243	29995	0.465123
NM_019014	15	5411	29827	0.465082
NM_005415	11	3377	14590	0.476471
NM_006773	14	3765	13934	0.417784
NM_001178017	4	759	4535	0.561521
NM_020548	5	736	4892	0.51746
NM_001178042	5	706	4922	0.51746
NM_001178041	5	751	4877	0.551282
NM_001178043	4	655	4973	0.496599
NM_001079863	4	740	4132	0.479401
NM_001079862	4	625	5003	0.477273
NM_002881	5	2261	39612	0.479871
NM_032390	7	1738	8245	0.411565
NM_002101	4	1249	39492	0.573643
NM_016815	3	1192	39549	0.572727
NM_139351	13	2117	57188	0.596748
NM_139350	14	2207	57098	0.605303
NM_139349	15	2315	56990	0.614846
NM_139348	15	2336	56969	0.605935
NM_139347	16	2444	56861	0.614644
NM_139346	16	2381	56924	0.600402
NM_139345	16	2408	56897	0.612097
NM_139344	18	2540	56765	0.615245
NM_139343	19	2669	56636	0.615039
NM_004305	15	2252	57053	0.599267
NM_006609	16	10870	33691	0.427957
NM_017969	14	3000	42705	0.465447
NM_032740	1	2811	0	0.774691
NM_031445	8	4647	18583	0.50911
NM_001145928	21	4173	81906	0.533518
NM_024545	20	4068	82011	0.532888
NM_004807	2	3952	49166	0.665858
NM_032144	1	3077	0	0.462745
NM_025029	3	933	7867	0.708595
NM_001142370	11	3348	16055	0.650659
NM_014369	15	3669	15734	0.637021
NM_032357	5	1988	2463	0.646409
NM_033416	9	1049	2660	0.609589
NM_017958	8	4305	40701	0.525526
NM_001100623	8	4308	40698	0.526158
NM_001077637	1	3667	0	0.460131
NM_001085365	3	693	7839	0.704403
NM_014607	13	4014	39431	0.434185
NM_005915	17	3787	33065	0.461882
NM_003467	2	1674	2133	0.503305
NM_001008540	1	1895	0	0.501401
NM_006895	6	3367	48760	0.419795
NM_001024075	3	907	16534	0.459318
NM_001024074	2	739	2468	0.448718
NR_033258	3	3008	5999	#N/A
NM_015702	8	1437	16747	0.409652
NM_004688	8	1479	17970	0.377706
NM_012097	6	3169	24361	0.383333
NM_177985	6	2911	24619	0.382284
NM_001037174	6	2913	24617	0.382284
NM_006186	8	3531	4813	0.554257
NM_022826	10	3520	52607	0.404255
NM_133484	4	671	67354	0.383333
NM_012198	8	3225	15341	0.432722
NM_024622	15	3013	41158	0.371855
NM_003142	12	1706	11544	0.367563
NM_014168	7	1026	12148	0.380952
NM_015530	10	3177	35431	0.500368
NM_024843	4	4357	31421	0.494774
NM_001127383	3	4148	31630	0.525316
NM_002610	11	4658	38508	0.479786
NM_031942	10	2810	11348	0.484848
NM_145810	9	2573	11585	0.502688
NR_002315	1	1042	0	#N/A
NM_001689	5	2639	2866	0.487179
NM_001190329	4	3293	2212	0.506289
NM_001002258	4	2729	2677	0.487179
NM_006164	5	2855	31974	0.430693
NM_001145412	5	2742	30845	0.423729
NM_001145413	5	2721	30866	0.423099
NM_194247	11	5808	5456	0.466139
NM_001139518	8	1627	17588	0.414072
NM_001139517	7	1906	17438	0.414741
NM_003690	8	1826	17992	0.436306
NM_018981	24	5919	58064	0.388329
NM_018471	10	2133	21070	0.398907
NM_006287	8	3915	86347	0.387978
NM_001032281	7	1148	74766	0.392857
NM_014585	8	3355	16867	0.459207
NM_016467	5	2182	11923	0.406926
NM_001128150	4	2072	12033	0.406926
NM_019048	6	2471	6962	0.389752
NM_002194	6	2019	26177	0.470833
NM_001128928	7	2163	26033	0.470833
NM_014905	18	4832	79892	0.465174
NM_139266	23	2798	35916	0.459093
NM_004226	8	5307	32723	0.371761
NM_002157	4	953	2514	0.417476
NM_025147	5	1974	19647	0.421199
NM_001005526	5	664	15633	0.443678
NM_199440	12	2301	11390	0.422184
NM_002156	12	2321	11012	0.422184
NM_153689	2	3728	13290	0.464594
NM_024520	6	1511	7297	0.51484
NM_004071	13	1933	9803	0.4
NM_032472	7	1178	16993	0.449799
NM_001162407	13	2213	9340	0.42062
NM_130906	7	1166	17005	0.399177
NR_027856	11	3333	8403	#N/A
NM_014670	12	3185	9116	0.40113
NR_027855	12	1842	9894	#N/A
NM_002491	3	756	13257	0.427609
NM_001127184	6	1298	24149	0.441441
NM_001127183	10	10651	43492	0.47124
NM_003879	10	10623	45912	0.47124
NM_015049	16	6527	67863	0.471403
NM_152388	12	5592	17169	0.442228
NM_001044385	12	5427	17919	0.449878
NM_001005782	4	1452	30968	0.398268
NM_001005781	6	1078	31342	0.401961
NM_003352	5	1527	30893	0.401961
NM_203365	16	2769	91098	0.441344
NM_213589	14	9733	91921	0.511324
NM_201267	16	4127	90530	0.571323
NM_201264	9	2578	58621	0.546163
NM_018534	16	4142	90515	0.569644
NM_001037663	7	882	2454	0.466077
NM_001959	6	1110	2226	0.466077
NM_005006	19	3473	32968	0.450549
NM_021121	7	836	2500	0.466077
NM_001136193	12	6928	23872	0.393812
NM_001136194	12	6943	23857	0.393812
NM_014929	12	6835	23965	0.393812
NM_005896	10	2392	16525	0.44498
NM_006916	6	3227	16469	0.486034
NM_199229	6	3253	16443	0.500728
NM_006055	10	4602	40917	0.473333
NM_001136575	10	4508	41019	0.473333
NM_001136574	10	4513	40944	0.473333
NM_004044	16	2084	35734	0.469927
NM_212482	46	8799	66814	0.5152
NM_212478	46	8358	67255	0.516088
NM_212476	44	8256	67357	0.515455
NM_212474	44	7896	67717	0.515082
NM_002026	46	8433	67180	0.516129
NM_054034	13	2383	19025	0.52229
NM_018441	8	1874	41555	0.503289
NM_000998	4	418	2251	0.523297
NM_000599	4	6239	17206	0.638584
NM_001077399	3	758	1798	0.613054
NM_001087	11	1832	4249	0.585441
NM_022572	9	2987	20628	0.639042
NM_015488	10	3114	73288	0.624352
NM_022152	12	2349	16015	0.55235
NM_021198	7	2638	3549	0.605598
NM_182642	7	2635	3552	0.605364
NM_005444	8	3434	24422	0.476667
NM_014640	20	4996	39575	0.522778
NM_022453	10	1561	6634	0.571739
NM_001079866	8	1454	2334	0.557937
NM_004328	9	1663	2125	0.557937
NM_015690	27	4935	25757	0.558257
NM_000784	9	2293	31252	0.591479
NM_015680	8	2074	3010	0.59854
NM_024293	9	4614	2645	0.610907
NM_006000	4	2076	2160	0.568671
NM_024085	15	3770	6539	0.578175
NM_001077198	16	3822	6487	0.578175
NM_012100	15	2438	12045	0.585734
NM_001927	9	2248	6115	0.617834
NM_013335	13	1555	6577	0.579572
NM_205847	13	1836	6266	0.579572
NM_001173408	9	3560	6271	0.65627
NM_001173431	14	5793	10604	0.660838
NM_015311	21	6112	14707	0.664734
NM_005687	17	2480	82433	0.415819
NM_203372	16	4254	78134	0.404993
NM_004457	17	4361	78027	0.404993
NM_020830	12	4664	65381	0.531225
NM_020194	11	2014	28311	0.451895
NM_001185015	16	2118	47139	0.47482
NM_080424	19	2580	48607	0.480392
NM_004510	15	2082	41558	0.472727
NM_004509	18	2508	48679	0.482126
NM_030926	6	2090	12270	0.603234
NM_001012516	5	1924	12381	0.614719
NM_001012514	5	1949	12411	0.603318
NM_005381	14	2717	7030	0.466479
NM_001099285	5	1207	3809	0.517857
NM_002823	5	1204	3812	0.516517
NM_022730	7	2575	20296	0.514465
NM_004846	7	1070	17555	0.501355
NM_005737	1	4009	0	0.611399
NM_198189	9	2323	11083	0.457557
NM_006710	8	2258	11148	0.469841
NM_057164	7	3464	39127	0.554484
NM_057165	8	4067	38524	0.553043
NM_022817	23	6342	38187	0.568471
NM_001040445	5	6833	18433	0.599206
NM_138336	5	759	9026	0.573123
NM_001163424	3	446	5060	0.551724
NM_203346	28	6314	39251	0.522984
NM_006155	13	3616	35224	0.460405
NM_004404	13	3314	34852	0.460405
NM_001008492	14	3399	34767	0.460405
NM_001008491	14	3717	35123	0.460405
NM_006374	12	2527	11462	0.59719
NR_033255	4	1118	10109	#N/A
NM_012145	5	1209	10018	0.580595
NM_001164356	5	785	32312	0.598394
NM_001165031	5	1137	10090	0.587302
NM_015963	6	2228	50678	0.603806
NM_001005861	15	2942	90669	0.482815
NM_002958	15	2933	90678	0.482456
NM_007182	6	1949	9202	0.630499
NM_170714	6	1961	9190	0.630918
NM_170713	5	1753	5926	0.594096
NM_170712	6	1659	6789	0.592982
NM_015097	39	7144	214824	0.443052
NM_001080517	23	6846	73609	0.490875
NM_001998	17	4183	85115	0.633755
NM_001004019	18	4324	84974	0.630682
NM_001165035	18	4581	65102	0.630682
NM_182523	4	625	77515	0.389408
NM_199443	21	3979	58981	0.493275
NM_003363	22	4120	58840	0.49343
NM_001112736	24	8296	54680	0.403613
NM_015224	17	7247	36668	0.378984
NM_015123	23	6498	211024	0.476329
NM_001012505	7	892	385215	0.571014
NM_032682	21	7093	622183	0.507375
NM_001195308	4	4520	93397	0.470238
NM_033254	20	4667	71332	0.605381
NM_005335	14	2038	27513	0.549624
NM_002213	15	4379	120978	0.557917
NM_053028	32	7476	264531	0.558774
NM_053027	33	7683	264324	0.559371
NM_053026	33	7629	264378	0.557241
NM_017554	17	7708	42308	0.432482
NM_053025	34	7836	264171	0.557876
NM_032343	8	1020	255181	0.597458
NM_001178014	16	1876	77971	0.523214
NM_006506	24	5637	122680	0.407059
NM_000532	15	1816	78031	0.521605
NM_007282	11	2964	146487	0.397906
NM_183381	10	2862	146589	0.397906
NM_005496	23	5279	29116	0.370054
NM_001002800	24	5470	30188	0.370054
NM_005578	11	18277	659462	0.548124
NM_001167672	10	17748	719051	0.54578
NM_001167671	11	18220	647047	0.548124
NM_021627	17	3194	41661	0.436723
NM_001098424	26	4968	251049	0.414365
NM_004087	26	5034	250983	0.41388
NM_001099952	59	10098	344395	0.49293
NM_001168272	61	10197	344296	0.492711
NM_001164675	8	2101	104037	0.561502
NM_001164674	8	2086	104052	0.566667
NM_182760	9	2161	103977	0.559111
NM_002222	58	10053	344440	0.492829
NM_003670	5	3034	2735	0.554479
NM_001077526	18	2369	50593	0.561491
NM_001077525	19	2525	50437	0.562724
NM_001025930	13	3662	22735	0.601164
NM_022485	17	2189	50773	0.55906
NM_014667	6	3750	160952	0.652921
NM_001134382	14	7388	168687	0.625411
NM_004628	16	3720	29805	0.530995
NR_027299	15	3596	29929	#N/A
NM_012260	17	2287	38862	0.455959
NM_001018009	9	3200	83839	0.556299
NM_015150	10	3002	194869	0.536557
NM_001134381	24	6519	536340	0.450693
NM_014744	22	7854	575892	0.44933
NM_003884	18	4824	109549	0.479392
NM_182666	5	1794	83954	0.451977
NM_003341	6	1845	83903	0.455326
NM_003242	7	4628	83012	0.524061
NM_001024847	8	4703	82937	0.522203
NM_015141	8	4062	58143	0.501894
NM_001174060	11	4021	317005	0.555873
NM_017784	12	4213	316813	0.55817
NM_178862	16	4537	100585	0.435308
NM_001128161	17	3767	48303	0.467036
NM_001128160	15	4040	48003	0.466007
NM_015442	19	2815	85916	0.424609
NM_001135602	13	2195	98400	0.522243
NM_000404	16	2588	98007	0.522124
NM_014517	16	4148	47895	0.467036
NM_001079811	16	2500	97715	0.516461
NM_013374	18	5947	65190	0.452628
NM_001162429	18	5962	65175	0.451182
NM_001172713	23	7868	115821	0.384135
NM_001134369	15	2923	120812	0.446275
NM_006309	28	3513	118467	0.454294
NM_017724	14	2851	120884	0.448047
NM_002078	24	7886	115803	0.383535
NM_001172569	4	2668	1876	0.630894
NM_001130964	15	2965	14327	0.597258
NM_005808	7	4422	117870	0.542607
NM_006225	15	2672	19496	0.594892
NM_001172566	3	2533	2011	0.647917
NM_001172567	5	2873	1671	0.597484
NM_001172568	4	2714	1830	0.6
NM_002468	5	2849	1695	0.595699
NM_001008392	8	4455	117837	0.54272
NR_024071	14	3042	14250	#N/A
NM_020839	19	4001	40684	0.416421
NM_001296	3	2960	54852	0.533333
NM_014016	20	3707	52440	0.410431
NM_014240	8	6284	80149	0.59035
NM_138615	22	4087	43201	0.595816
NM_002375	19	6327	232263	0.512576
NM_001134364	18	6036	232554	0.511444
NM_012235	23	4255	58007	0.616146
NM_014966	23	4116	43172	0.596021
NM_004157	11	2381	94797	0.502058
NM_018114	12	1792	3791	0.560566
NM_016479	6	2187	34265	0.627939
NM_000387	9	1892	40179	0.525386
NM_199074	5	895	2124	0.588542
NM_003335	24	3313	5441	0.584403
NM_022171	3	2147	2124	0.605769
NM_001167582	17	2226	134983	0.482281
NM_005777	21	3739	133470	0.48013
NM_001640	22	2758	6742	0.581173
NM_016329	21	4558	137949	0.474048
NM_014366	15	2042	6533	0.434545
NM_206825	15	2139	6436	0.436183
NM_206826	15	1992	6583	0.436183
NM_018313	30	7574	132925	0.43925
NM_019555	10	3602	70948	0.506009
NM_001128616	10	4055	44245	0.494059
NM_001128615	13	3639	348252	0.493739
NM_001457	46	9467	154389	0.558202
NM_007159	21	5460	167301	0.42775
NM_001164318	46	9434	154422	0.558128
NM_001164319	45	9395	154461	0.55758
NM_001164317	47	9560	154296	0.55758
NM_004742	23	6177	673389	0.524264
NM_001033057	23	7062	677542	0.548189
NM_015520	25	7235	677369	0.52588
NM_015541	19	4762	116863	0.574345
NM_003848	11	2354	277544	0.47883
NM_001177599	11	1520	292635	0.457294
NM_198195	17	2077	23567	0.420741
NM_003968	18	2119	23525	0.422414
NM_001184967	10	4685	200097	0.503909
NM_006722	10	4680	199847	0.502564
NM_198159	10	4815	224088	0.508637
NM_000158	16	3099	269002	0.436226
NM_080927	16	6093	99627	0.476804
NM_182909	6	3970	277400	0.42635
NM_001167924	10	1089	62614	0.437659
NM_014820	12	4381	33559	0.454297
NM_001042459	5	4224	262367	0.424456
NM_032359	10	1230	359569	0.452381
[truncated: 10,380 more rows]
