# Supplementary material for: Detection bias in microarray and sequencing transcriptomic analysis identified by housekeeping genes
Source: Data Brief. 2015 Nov 27;6:121–3. doi: 10.1016/j.dib.2015.11.045 (PMC4706559; doi:10.1016/j.dib.2015.11.045)
Supplement: Supplementary file 2 — Supplementary material [file mmc2.zip]

Archive with 4 entries (4 files):
- DIB_coi_disclosure-femi.pdf
- DIB_coi_disclosure-ken_liu.pdf
- DIB_coi_disclosure-Yijuan.pdf
- DIB_coi_disclosure.pdf
